# Supplementary material for: Inserting Three-Coordinate Nickel into [4Fe-4S] Clusters
Source: ACS Cent Sci. 2024 Oct 3;10(10):1910–9. doi: 10.1021/acscentsci.4c00985 (PMC11503493; doi:10.1021/acscentsci.4c00985)
Supplement: Supplementary file 2 — oc4c00985_si_002.zip [file oc4c00985_si_002.zip]

Archive with 4 entries (4 files):
- 007a-22087.cif
- __MACOSX/._007a-22087.cif
- 007b-22038.cif
- __MACOSX/._007b-22038.cif
