# Supplementary material for: Inserting Three-Coordinate Nickel into [4Fe-4S] Clusters
Source: ACS Cent Sci. 2024 Oct 3;10(10):1910–9. doi: 10.1021/acscentsci.4c00985 (PMC11503493; doi:10.1021/acscentsci.4c00985)
Supplement: Supplementary file 2 — oc4c00985_si_002.zip [file oc4c00985_si_002.zip › 007a-22087.cif]

 
data_007a-22087 
  
_audit_creation_method            'SHELXL-2014/7' 
_shelx_SHELXL_version_number      '2014/7' 
_chemical_name_systematic         ? 
_chemical_name_common             ? 
_chemical_melting_point           ? 
_chemical_formula_moiety          'C45 H96 Fe4 N6 Ni S4 Si8, C14 H30 Na O6' 
_chemical_formula_sum 
 'C59 H126 Fe4 N6 Na Ni O6 S4 Si8' 
_chemical_formula_weight          1673.71 
  
loop_ 
 _atom_type_symbol 
 _atom_type_description 
 _atom_type_scat_dispersion_real 
 _atom_type_scat_dispersion_imag 
 _atom_type_scat_source 
 'C'  'C'   0.0181   0.0091 
 'International Tables Vol C Tables 4.2.6.8 and 6.1.1.4' 
 'H'  'H'   0.0000   0.0000 
 'International Tables Vol C Tables 4.2.6.8 and 6.1.1.4' 
 'Fe'  'Fe'  -1.1336   3.1974 
 'International Tables Vol C Tables 4.2.6.8 and 6.1.1.4' 
 'N'  'N'   0.0311   0.0180 
 'International Tables Vol C Tables 4.2.6.8 and 6.1.1.4' 
 'Na'  'Na'   0.1353   0.1239 
 'International Tables Vol C Tables 4.2.6.8 and 6.1.1.4' 
 'Ni'  'Ni'  -3.0029   0.5091 
 'International Tables Vol C Tables 4.2.6.8 and 6.1.1.4' 
 'O'  'O'   0.0492   0.0322 
 'International Tables Vol C Tables 4.2.6.8 and 6.1.1.4' 
 'S'  'S'   0.3331   0.5567 
 'International Tables Vol C Tables 4.2.6.8 and 6.1.1.4' 
 'Si'  'Si'   0.2541   0.3302 
 'International Tables Vol C Tables 4.2.6.8 and 6.1.1.4' 
  
_space_group_crystal_system       monoclinic 
_space_group_IT_number            14 
_space_group_name_H-M_alt         'P 21/n' 
_space_group_name_Hall            '-P 2yn' 
  
_shelx_space_group_comment 
; 
The symmetry employed for this shelxl refinement is uniquely defined 
by the following loop, which should always be used as a source of 
symmetry information in preference to the above space-group names. 
They are only intended as comments. 
; 
  
loop_ 
 _space_group_symop_operation_xyz 
 'x, y, z' 
 '-x+1/2, y+1/2, -z+1/2' 
 '-x, -y, -z' 
 'x-1/2, -y-1/2, z-1/2' 
  
_cell_length_a                    20.5031(5) 
_cell_length_b                    20.5824(4) 
_cell_length_c                    20.5668(4) 
_cell_angle_alpha                 90 
_cell_angle_beta                  90.314(2) 
_cell_angle_gamma                 90 
_cell_volume                      8679.1(3) 
_cell_formula_units_Z             4 
_cell_measurement_temperature     93(2) 
_cell_measurement_reflns_used     47630 
_cell_measurement_theta_min       2.9870 
_cell_measurement_theta_max       68.1030 
  
_exptl_crystal_description        Plate 
_exptl_crystal_colour             Black
_exptl_crystal_density_meas       ? 
_exptl_crystal_density_method     ? 
_exptl_crystal_density_diffrn     1.281 
_exptl_crystal_F_000              3556 
_exptl_transmission_factor_min    ? 
_exptl_transmission_factor_max    ? 
_exptl_crystal_size_max           0.100 
_exptl_crystal_size_mid           0.100 
_exptl_crystal_size_min           0.020 
_exptl_absorpt_coefficient_mu     7.825 
_shelx_estimated_absorpt_T_min    0.508 
_shelx_estimated_absorpt_T_max    0.859 
_exptl_absorpt_correction_type    multi-scan 
_exptl_absorpt_correction_T_min   0.40498 
_exptl_absorpt_correction_T_max   1.00000 
_exptl_absorpt_process_details     
; 
CrysAlisPro 1.171.43.92a (Rigaku Oxford Diffraction, 2023) 
Empirical absorption correction using spherical harmonics, 
implemented in SCALE3 ABSPACK scaling algorithm. 
; 
_exptl_absorpt_special_details    ? 
_diffrn_ambient_temperature       93(2) 
_diffrn_radiation_wavelength      1.54184 
_diffrn_radiation_type            CuK\a 
_diffrn_source                    'microfocus rotating anode' 
_diffrn_measurement_device_type   'Rigaku Saturn 944+ CCD' 
_diffrn_measurement_method        \w 
_diffrn_detector_area_resol_mean  22.2 
_diffrn_reflns_number             218093 
_diffrn_reflns_av_unetI/netI      0.0673 
_diffrn_reflns_av_R_equivalents   0.1383 
_diffrn_reflns_limit_h_min        -24 
_diffrn_reflns_limit_h_max        24 
_diffrn_reflns_limit_k_min        -24 
_diffrn_reflns_limit_k_max        24 
_diffrn_reflns_limit_l_min        -24 
_diffrn_reflns_limit_l_max        24 
_diffrn_reflns_theta_min          3.035 
_diffrn_reflns_theta_max          68.239 
_diffrn_reflns_theta_full         67.684 
_diffrn_measured_fraction_theta_max   0.992 
_diffrn_measured_fraction_theta_full  0.996 
_diffrn_reflns_Laue_measured_fraction_max    0.992 
_diffrn_reflns_Laue_measured_fraction_full   0.996 
_diffrn_reflns_point_group_measured_fraction_max   0.992 
_diffrn_reflns_point_group_measured_fraction_full  0.996 
_reflns_number_total              15768 
_reflns_number_gt                 10107 
_reflns_threshold_expression      'I > 2\s(I)' 
_reflns_Friedel_coverage          0.000 
_reflns_Friedel_fraction_max      . 
_reflns_Friedel_fraction_full     . 
  
_reflns_special_details 
; 
 Reflections were merged by SHELXL according to the crystal 
 class for the calculation of statistics and refinement. 
  
 _reflns_Friedel_fraction is defined as the number of unique 
 Friedel pairs measured divided by the number that would be 
 possible theoretically, ignoring centric projections and 
 systematic absences. 
; 
  
_computing_data_collection        
;
DTREK_VERSION=d*TREK version 9.9.9.4 W9RSSI -- Mar 27 2012
;
_computing_cell_refinement        'CrysAlisPro 1.171.43.92a (Rigaku OD, 2023)' 
_computing_data_reduction         'CrysAlisPro 1.171.43.92a (Rigaku OD, 2023)' 
_computing_structure_solution     'SHELXT-2014/5 (Sheldrick, 2014)' 
_computing_structure_refinement 'SHELXL-2014/7 (Sheldrick, 2014)' 
_computing_molecular_graphics     'Olex2 (Dolomanov et al., 2009)' 
_computing_publication_material   'CIFTAB-2014/2 (Sheldrick, 2014)' 
_refine_special_details 
; 
 Refinement of F^2^ against ALL reflections.  The weighted R-factor wR and 
 goodness of fit S are based on F^2^, conventional R-factors R are based 
 on F, with F set to zero for negative F^2^. The threshold expression of 
 F^2^ > 2sigma(F^2^) is used only for calculating R-factors(gt) etc. and is 
 not relevant to the choice of reflections for refinement.  R-factors based 
 on F^2^ are statistically about twice as large as those based on F, and R- 
 factors based on ALL data will be even larger. 
  
The hydrogen atoms were generated 
geometrically and refined as riding atoms with C-H distances = 0.95 - 0.99 
angstroms and Uiso(H) = 1.2 times Ueq(C) for CH and CH2 groups and Uiso(H) 
= 1.5 times Ueq(C) for CH3 groups. 

The 15-crown-5 was modeled as disordered over two positions. The site occupancies
were freely refined and converged at nearly a 0.9/0.1 split in the population
distribution of the major and minor component. All disordered, chemically 
equivalent C-C and C-O distances were restrained to be similar with strict 
standard uncertainties of 0.002. Due to the minor component's low occupancy, 
strict uncertainty were also use to restrain the thermal parameters of the 
major and minor component to be similar. Finally, several of the C,O and C,C 
angles converged at chemically unreasonable values and the distances which
separate them were restrained to reasonable values (2.25 Angstroms with 
an uncertainty of 0.002).
; 
_refine_ls_structure_factor_coef  Fsqd 
_refine_ls_matrix_type            full 
_refine_ls_weighting_scheme       calc 
_refine_ls_weighting_details 
'w=1/[\s^2^(Fo^2^)+(0.0790P)^2^+16.0810P] where P=(Fo^2^+2Fc^2^)/3' 
_atom_sites_solution_primary      SHELXT 
_atom_sites_solution_secondary    difmap 
_atom_sites_solution_hydrogens    geom 
_refine_ls_hydrogen_treatment     constr 
_refine_ls_extinction_method      none 
_refine_ls_extinction_coef        . 
_refine_ls_number_reflns          15768 
_refine_ls_number_parameters      979 
_refine_ls_number_restraints      780 
_refine_ls_R_factor_all           0.1178 
_refine_ls_R_factor_gt            0.0696 
_refine_ls_wR_factor_ref          0.1787 
_refine_ls_wR_factor_gt           0.1540 
_refine_ls_goodness_of_fit_ref    1.015 
_refine_ls_restrained_S_all       0.996 
_refine_ls_shift/su_max           0.001 
_refine_ls_shift/su_mean          0.000 
  
loop_ 
 _atom_site_label 
 _atom_site_type_symbol 
 _atom_site_fract_x 
 _atom_site_fract_y 
 _atom_site_fract_z 
 _atom_site_U_iso_or_equiv 
 _atom_site_adp_type 
 _atom_site_occupancy 
 _atom_site_site_symmetry_order 
 _atom_site_calc_flag 
 _atom_site_refinement_flags_posn 
 _atom_site_refinement_flags_adp 
 _atom_site_refinement_flags_occupancy 
 _atom_site_disorder_assembly 
 _atom_site_disorder_group 
Ni1 Ni 0.75523(4) 0.60805(4) 0.50621(4) 0.0411(2) Uani 1 1 d . . . . . 
Fe1 Fe 0.81167(4) 0.68772(4) 0.43065(4) 0.0392(2) Uani 1 1 d . . . . . 
Fe2 Fe 0.82243(5) 0.79145(4) 0.51969(4) 0.0447(2) Uani 1 1 d . . . . . 
Fe3 Fe 0.71953(4) 0.79126(4) 0.42159(4) 0.0436(2) Uani 1 1 d . . . . . 
Fe4 Fe 0.85569(5) 0.80606(4) 0.38310(4) 0.0445(2) Uani 1 1 d . . . . . 
S1 S 0.73600(7) 0.71662(7) 0.50830(7) 0.0426(3) Uani 1 1 d . . . . . 
S2 S 0.90424(7) 0.74156(7) 0.45980(7) 0.0487(4) Uani 1 1 d . . . . . 
S3 S 0.77618(7) 0.73912(7) 0.33978(7) 0.0448(3) Uani 1 1 d . . . . . 
S4 S 0.79409(8) 0.87196(7) 0.44871(7) 0.0493(4) Uani 1 1 d . . . . . 
Si1 Si 0.77773(8) 0.54792(7) 0.37244(8) 0.0434(4) Uani 1 1 d . . . . . 
Si2 Si 0.89469(8) 0.56275(8) 0.46425(9) 0.0506(4) Uani 1 1 d . . . . . 
Si3 Si 0.92481(12) 0.83955(12) 0.61878(10) 0.0814(7) Uani 1 1 d . . . . . 
Si4 Si 0.78733(11) 0.83790(9) 0.66663(9) 0.0609(5) Uani 1 1 d . . . . . 
Si5 Si 0.60046(10) 0.88747(9) 0.45042(9) 0.0588(5) Uani 1 1 d . . . . . 
Si6 Si 0.60119(9) 0.81395(8) 0.32599(9) 0.0507(4) Uani 1 1 d . . . . . 
Si7 Si 0.90342(10) 0.92940(8) 0.30994(8) 0.0552(5) Uani 1 1 d . . . . . 
Si8 Si 0.93921(10) 0.79805(9) 0.25545(9) 0.0604(5) Uani 1 1 d . . . . . 
N1 N 0.8177(2) 0.5894(2) 0.4363(2) 0.0426(11) Uani 1 1 d . . . . . 
N2 N 0.8437(3) 0.8216(3) 0.6076(2) 0.0613(15) Uani 1 1 d . . . . . 
N3 N 0.6330(2) 0.8270(2) 0.4024(2) 0.0496(12) Uani 1 1 d . . . . . 
N4 N 0.9098(2) 0.8469(2) 0.3168(2) 0.0529(13) Uani 1 1 d . . . . . 
N5 N 0.7186(2) 0.5410(2) 0.6293(2) 0.0463(12) Uani 1 1 d . . . . . 
N6 N 0.6352(2) 0.5692(2) 0.5730(2) 0.0450(11) Uani 1 1 d . . . . . 
C1 C 0.7020(3) 0.5695(3) 0.5711(3) 0.0402(13) Uani 1 1 d . . . . . 
C2 C 0.6639(3) 0.5243(3) 0.6649(3) 0.0559(16) Uani 1 1 d . . . . . 
H2 H 0.6635 0.5041 0.7064 0.067 Uiso 1 1 calc R U . . . 
C3 C 0.6117(3) 0.5421(3) 0.6300(3) 0.0573(17) Uani 1 1 d . . . . . 
H3 H 0.5673 0.5371 0.6419 0.069 Uiso 1 1 calc R U . . . 
C4 C 0.7836(3) 0.5262(3) 0.6531(3) 0.0478(14) Uani 1 1 d . . . . . 
C5 C 0.8175(3) 0.5739(3) 0.6867(3) 0.0523(15) Uani 1 1 d . . . . . 
C6 C 0.8763(3) 0.5562(4) 0.7160(3) 0.0619(18) Uani 1 1 d . . . . . 
H6 H 0.9002 0.5878 0.7399 0.074 Uiso 1 1 calc R U . . . 
C7 C 0.9008(3) 0.4938(4) 0.7111(3) 0.0654(19) Uani 1 1 d . . . . . 
C8 C 0.8663(4) 0.4483(3) 0.6747(3) 0.0637(19) Uani 1 1 d . . . . . 
H8 H 0.8836 0.4058 0.6701 0.076 Uiso 1 1 calc R U . . . 
C9 C 0.8072(3) 0.4634(3) 0.6447(3) 0.0539(16) Uani 1 1 d . . . . . 
C11 C 0.9635(4) 0.4759(5) 0.7464(4) 0.090(3) Uani 1 1 d . . . . . 
H11A H 0.9987 0.5047 0.7320 0.136 Uiso 1 1 calc R U . . . 
H11B H 0.9749 0.4308 0.7365 0.136 Uiso 1 1 calc R U . . . 
H11C H 0.9574 0.4809 0.7933 0.136 Uiso 1 1 calc R U . . . 
C12 C 0.7701(4) 0.4139(3) 0.6062(3) 0.0657(19) Uani 1 1 d . . . . . 
H12A H 0.7317 0.4001 0.6308 0.098 Uiso 1 1 calc R U . . . 
H12B H 0.7981 0.3763 0.5979 0.098 Uiso 1 1 calc R U . . . 
H12C H 0.7561 0.4330 0.5648 0.098 Uiso 1 1 calc R U . . . 
C13 C 0.5930(3) 0.5862(3) 0.5193(3) 0.0445(14) Uani 1 1 d . . . . . 
C14 C 0.5673(3) 0.6488(3) 0.5154(3) 0.0467(14) Uani 1 1 d . . . . . 
C15 C 0.5263(3) 0.6622(3) 0.4631(3) 0.0535(16) Uani 1 1 d . . . . . 
H15 H 0.5077 0.7043 0.4593 0.064 Uiso 1 1 calc R U . . . 
C16 C 0.5116(3) 0.6161(3) 0.4165(3) 0.0528(16) Uani 1 1 d . . . . . 
C17 C 0.5374(3) 0.5549(3) 0.4229(3) 0.0512(15) Uani 1 1 d . . . . . 
H17 H 0.5267 0.5229 0.3913 0.061 Uiso 1 1 calc R U . . . 
C18 C 0.5791(3) 0.5380(3) 0.4742(3) 0.0472(14) Uani 1 1 d . . . . . 
C19 C 0.5798(3) 0.7006(3) 0.5652(3) 0.0581(17) Uani 1 1 d . . . . . 
H19A H 0.5969 0.7395 0.5438 0.087 Uiso 1 1 calc R U . . . 
H19B H 0.6117 0.6848 0.5971 0.087 Uiso 1 1 calc R U . . . 
H19C H 0.5389 0.7112 0.5873 0.087 Uiso 1 1 calc R U . . . 
C21 C 0.6061(3) 0.4707(3) 0.4801(3) 0.0564(16) Uani 1 1 d . . . . . 
H21A H 0.5827 0.4471 0.5142 0.085 Uiso 1 1 calc R U . . . 
H21B H 0.6525 0.4729 0.4913 0.085 Uiso 1 1 calc R U . . . 
H21C H 0.6007 0.4479 0.4386 0.085 Uiso 1 1 calc R U . . . 
C22 C 0.7637(3) 0.4596(3) 0.3913(3) 0.0563(16) Uani 1 1 d . . . . . 
H22A H 0.8013 0.4342 0.3769 0.084 Uiso 1 1 calc R U . . . 
H22B H 0.7244 0.4446 0.3686 0.084 Uiso 1 1 calc R U . . . 
H22C H 0.7581 0.4542 0.4383 0.084 Uiso 1 1 calc R U . . . 
C23 C 0.8258(3) 0.5501(3) 0.2959(3) 0.0547(16) Uani 1 1 d . . . . . 
H23A H 0.8329 0.5954 0.2829 0.082 Uiso 1 1 calc R U . . . 
H23B H 0.8019 0.5272 0.2615 0.082 Uiso 1 1 calc R U . . . 
H23C H 0.8680 0.5289 0.3031 0.082 Uiso 1 1 calc R U . . . 
C24 C 0.6966(3) 0.5848(3) 0.3561(3) 0.0477(14) Uani 1 1 d . . . . . 
H24A H 0.6758 0.5962 0.3974 0.072 Uiso 1 1 calc R U . . . 
H24B H 0.6691 0.5536 0.3325 0.072 Uiso 1 1 calc R U . . . 
H24C H 0.7020 0.6241 0.3298 0.072 Uiso 1 1 calc R U . . . 
C25 C 0.8994(3) 0.4725(3) 0.4700(4) 0.071(2) Uani 1 1 d . . . . . 
H25A H 0.8651 0.4566 0.4989 0.106 Uiso 1 1 calc R U . . . 
H25B H 0.9422 0.4599 0.4875 0.106 Uiso 1 1 calc R U . . . 
H25C H 0.8936 0.4535 0.4267 0.106 Uiso 1 1 calc R U . . . 
C26 C 0.9614(3) 0.5858(3) 0.4067(3) 0.0583(17) Uani 1 1 d . . . . . 
H26A H 0.9462 0.5798 0.3618 0.087 Uiso 1 1 calc R U . . . 
H26B H 0.9996 0.5581 0.4146 0.087 Uiso 1 1 calc R U . . . 
H26C H 0.9734 0.6314 0.4135 0.087 Uiso 1 1 calc R U . . . 
C27 C 0.9131(3) 0.5946(3) 0.5465(3) 0.0614(18) Uani 1 1 d . . . . . 
H27A H 0.8938 0.6379 0.5513 0.092 Uiso 1 1 calc R U . . . 
H27B H 0.9605 0.5974 0.5525 0.092 Uiso 1 1 calc R U . . . 
H27C H 0.8948 0.5653 0.5792 0.092 Uiso 1 1 calc R U . . . 
C28 C 0.9720(4) 0.7655(5) 0.6389(4) 0.108(3) Uani 1 1 d . . . . . 
H28A H 0.9557 0.7469 0.6796 0.162 Uiso 1 1 calc R U . . . 
H28B H 1.0182 0.7768 0.6441 0.162 Uiso 1 1 calc R U . . . 
H28C H 0.9671 0.7337 0.6038 0.162 Uiso 1 1 calc R U . . . 
C29 C 0.9625(4) 0.8806(4) 0.5476(3) 0.075(2) Uani 1 1 d . . . . . 
H29A H 0.9570 0.8534 0.5088 0.113 Uiso 1 1 calc R U . . . 
H29B H 1.0091 0.8874 0.5560 0.113 Uiso 1 1 calc R U . . . 
H29C H 0.9412 0.9227 0.5404 0.113 Uiso 1 1 calc R U . . . 
C31 C 0.7089(3) 0.7936(3) 0.6571(3) 0.0645(18) Uani 1 1 d . . . . . 
H31A H 0.6890 0.8048 0.6151 0.097 Uiso 1 1 calc R U . . . 
H31B H 0.6793 0.8059 0.6922 0.097 Uiso 1 1 calc R U . . . 
H31C H 0.7169 0.7467 0.6588 0.097 Uiso 1 1 calc R U . . . 
C32 C 0.8166(4) 0.8141(3) 0.7506(3) 0.071(2) Uani 1 1 d . . . . . 
H32A H 0.8502 0.7804 0.7469 0.106 Uiso 1 1 calc R U . . . 
H32B H 0.7799 0.7973 0.7758 0.106 Uiso 1 1 calc R U . . . 
H32C H 0.8350 0.8522 0.7726 0.106 Uiso 1 1 calc R U . . . 
C33 C 0.7663(5) 0.9271(3) 0.6703(4) 0.092(3) Uani 1 1 d . . . . . 
H33A H 0.8060 0.9524 0.6782 0.137 Uiso 1 1 calc R U . . . 
H33B H 0.7353 0.9346 0.7057 0.137 Uiso 1 1 calc R U . . . 
H33C H 0.7465 0.9405 0.6290 0.137 Uiso 1 1 calc R U . . . 
C34 C 0.6497(4) 0.9080(4) 0.5229(4) 0.083(2) Uani 1 1 d . . . . . 
H34A H 0.6661 0.8680 0.5429 0.124 Uiso 1 1 calc R U . . . 
H34B H 0.6225 0.9315 0.5541 0.124 Uiso 1 1 calc R U . . . 
H34C H 0.6865 0.9354 0.5101 0.124 Uiso 1 1 calc R U . . . 
C35 C 0.5913(4) 0.9662(3) 0.4047(4) 0.075(2) Uani 1 1 d . . . . . 
H35A H 0.6326 0.9769 0.3834 0.113 Uiso 1 1 calc R U . . . 
H35B H 0.5797 1.0009 0.4351 0.113 Uiso 1 1 calc R U . . . 
H35C H 0.5568 0.9617 0.3718 0.113 Uiso 1 1 calc R U . . . 
C36 C 0.5187(4) 0.8661(4) 0.4834(4) 0.085(2) Uani 1 1 d . . . . . 
H36A H 0.4891 0.8553 0.4474 0.127 Uiso 1 1 calc R U . . . 
H36B H 0.5012 0.9032 0.5076 0.127 Uiso 1 1 calc R U . . . 
H36C H 0.5228 0.8286 0.5125 0.127 Uiso 1 1 calc R U . . . 
C37 C 0.6409(4) 0.8675(3) 0.2647(3) 0.069(2) Uani 1 1 d . . . . . 
H37A H 0.6385 0.9128 0.2793 0.104 Uiso 1 1 calc R U . . . 
H37B H 0.6184 0.8631 0.2228 0.104 Uiso 1 1 calc R U . . . 
H37C H 0.6867 0.8548 0.2599 0.104 Uiso 1 1 calc R U . . . 
C38 C 0.5107(3) 0.8311(3) 0.3203(4) 0.073(2) Uani 1 1 d . . . . . 
H38A H 0.4872 0.8020 0.3498 0.109 Uiso 1 1 calc R U . . . 
H38B H 0.4957 0.8238 0.2756 0.109 Uiso 1 1 calc R U . . . 
H38C H 0.5024 0.8763 0.3326 0.109 Uiso 1 1 calc R U . . . 
C39 C 0.6084(3) 0.7277(3) 0.2976(3) 0.0543(16) Uani 1 1 d . . . . . 
H39A H 0.6542 0.7178 0.2885 0.082 Uiso 1 1 calc R U . . . 
H39B H 0.5824 0.7218 0.2579 0.082 Uiso 1 1 calc R U . . . 
H39C H 0.5924 0.6984 0.3315 0.082 Uiso 1 1 calc R U . . . 
C41 C 0.9545(4) 0.9640(3) 0.2426(3) 0.076(2) Uani 1 1 d . . . . . 
H41A H 1.0008 0.9577 0.2529 0.114 Uiso 1 1 calc R U . . . 
H41B H 0.9454 1.0105 0.2381 0.114 Uiso 1 1 calc R U . . . 
H41C H 0.9440 0.9418 0.2018 0.114 Uiso 1 1 calc R U . . . 
C42 C 0.9315(4) 0.9717(3) 0.3858(3) 0.0658(19) Uani 1 1 d . . . . . 
H42A H 0.9039 0.9586 0.4222 0.099 Uiso 1 1 calc R U . . . 
H42B H 0.9284 1.0188 0.3796 0.099 Uiso 1 1 calc R U . . . 
H42C H 0.9769 0.9598 0.3951 0.099 Uiso 1 1 calc R U . . . 
C43 C 0.8879(4) 0.8039(4) 0.1810(4) 0.086(2) Uani 1 1 d . . . . . 
H43A H 0.8424 0.7948 0.1920 0.129 Uiso 1 1 calc R U . . . 
H43B H 0.9030 0.7721 0.1489 0.129 Uiso 1 1 calc R U . . . 
H43C H 0.8913 0.8477 0.1628 0.129 Uiso 1 1 calc R U . . . 
C44 C 1.0254(4) 0.8176(4) 0.2317(4) 0.096(3) Uani 1 1 d . . . . . 
H44A H 1.0252 0.8522 0.1989 0.145 Uiso 1 1 calc R U . . . 
H44B H 1.0461 0.7787 0.2136 0.145 Uiso 1 1 calc R U . . . 
H44C H 1.0499 0.8320 0.2701 0.145 Uiso 1 1 calc R U . . . 
C45 C 0.9422(4) 0.7109(3) 0.2780(4) 0.071(2) Uani 1 1 d . . . . . 
H45A H 0.9693 0.7054 0.3169 0.107 Uiso 1 1 calc R U . . . 
H45B H 0.9609 0.6858 0.2421 0.107 Uiso 1 1 calc R U . . . 
H45C H 0.8980 0.6953 0.2867 0.107 Uiso 1 1 calc R U . . . 
C46 C 0.7918(4) 0.6426(3) 0.6918(3) 0.069(2) Uani 1 1 d . . . . . 
H46A H 0.7915 0.6628 0.6486 0.103 Uiso 1 1 calc R U . . . 
H46B H 0.8198 0.6679 0.7211 0.103 Uiso 1 1 calc R U . . . 
H46C H 0.7473 0.6418 0.7089 0.103 Uiso 1 1 calc R U . . . 
C47 C 0.4663(3) 0.6308(4) 0.3601(3) 0.0670(19) Uani 1 1 d . . . . . 
H47A H 0.4231 0.6126 0.3690 0.100 Uiso 1 1 calc R U . . . 
H47B H 0.4837 0.6114 0.3203 0.100 Uiso 1 1 calc R U . . . 
H47C H 0.4628 0.6779 0.3545 0.100 Uiso 1 1 calc R U . . . 
C48 C 0.9404(5) 0.9011(6) 0.6854(4) 0.142(5) Uani 1 1 d . . . . . 
H48A H 0.9181 0.9418 0.6746 0.213 Uiso 1 1 calc R U . . . 
H48B H 0.9874 0.9090 0.6893 0.213 Uiso 1 1 calc R U . . . 
H48C H 0.9238 0.8843 0.7267 0.213 Uiso 1 1 calc R U . . . 
C49 C 0.8176(4) 0.9547(3) 0.2909(3) 0.069(2) Uani 1 1 d . . . . . 
H49A H 0.8030 0.9333 0.2508 0.104 Uiso 1 1 calc R U . . . 
H49B H 0.8160 1.0020 0.2851 0.104 Uiso 1 1 calc R U . . . 
H49C H 0.7890 0.9422 0.3268 0.104 Uiso 1 1 calc R U . . . 
O10 O 0.7007(3) 0.1998(3) 0.5727(3) 0.0949(12) Uani 1 1 d . U . . . 
C10 C 0.6913(5) 0.1552(4) 0.6274(5) 0.0978(14) Uani 1 1 d . U . . . 
H10A H 0.6658 0.1774 0.6616 0.117 Uiso 1 1 calc R U . . . 
H10B H 0.7344 0.1436 0.6461 0.117 Uiso 1 1 calc R U . . . 
C20 C 0.6565(5) 0.0944(5) 0.6072(5) 0.105(2) Uani 1 1 d . U . . . 
H20A H 0.6130 0.1055 0.5906 0.157 Uiso 1 1 calc R U . . . 
H20B H 0.6523 0.0655 0.6448 0.157 Uiso 1 1 calc R U . . . 
H20C H 0.6814 0.0725 0.5731 0.157 Uiso 1 1 calc R U . . . 
C30 C 0.6485(4) 0.2417(4) 0.5619(4) 0.0962(14) Uani 1 1 d . U . . . 
H30A H 0.6398 0.2669 0.6019 0.115 Uiso 1 1 calc R U . . . 
H30B H 0.6090 0.2160 0.5514 0.115 Uiso 1 1 calc R U . . . 
C40 C 0.6623(4) 0.2869(4) 0.5077(4) 0.0930(19) Uani 1 1 d . U . . . 
H40A H 0.7017 0.3119 0.5177 0.140 Uiso 1 1 calc R U . . . 
H40B H 0.6253 0.3166 0.5019 0.140 Uiso 1 1 calc R U . . . 
H40C H 0.6689 0.2621 0.4676 0.140 Uiso 1 1 calc R U . . . 
Na1B Na 0.8032(12) 0.1754(9) 0.4952(11) 0.0604(15) Uani 0.108(3) 1 d D U P A 1 
O1B O 0.8250(10) 0.0826(10) 0.5651(12) 0.0910(10) Uani 0.108(3) 1 d D U P A 1 
O2B O 0.7329(17) 0.0955(12) 0.4432(12) 0.0895(10) Uani 0.108(3) 1 d D U P A 1 
O3B O 0.7488(16) 0.2246(10) 0.4021(12) 0.0853(10) Uani 0.108(3) 1 d D U P A 1 
O4B O 0.8558(16) 0.2798(12) 0.4777(14) 0.0846(9) Uani 0.108(3) 1 d D U P A 1 
O5B O 0.8878(14) 0.1973(12) 0.5755(16) 0.0874(10) Uani 0.108(3) 1 d D U P A 1 
C1B C 0.7922(12) 0.0294(10) 0.537(2) 0.0912(10) Uani 0.108(3) 1 d D U P A 1 
H1BA H 0.7756 -0.0004 0.5711 0.109 Uiso 0.108(3) 1 calc R U P A 1 
H1BB H 0.8211 0.0049 0.5077 0.109 Uiso 0.108(3) 1 calc R U P A 1 
C2B C 0.7385(15) 0.0599(19) 0.5012(14) 0.0907(10) Uani 0.108(3) 1 d D U P A 1 
H2BA H 0.7071 0.0238 0.4950 0.109 Uiso 0.108(3) 1 calc R U P A 1 
H2BB H 0.7183 0.0887 0.5339 0.109 Uiso 0.108(3) 1 calc R U P A 1 
C3B C 0.7016(15) 0.1266(13) 0.3907(17) 0.0881(10) Uani 0.108(3) 1 d D U P A 1 
H3BA H 0.6641 0.1527 0.4057 0.106 Uiso 0.108(3) 1 calc R U P A 1 
H3BB H 0.6863 0.0946 0.3581 0.106 Uiso 0.108(3) 1 calc R U P A 1 
C4B C 0.753(2) 0.1681(12) 0.3639(14) 0.0867(10) Uani 0.108(3) 1 d D U P A 1 
H4BA H 0.7962 0.1474 0.3683 0.104 Uiso 0.108(3) 1 calc R U P A 1 
H4BB H 0.7444 0.1779 0.3175 0.104 Uiso 0.108(3) 1 calc R U P A 1 
C5B C 0.7864(18) 0.2766(19) 0.379(3) 0.0845(10) Uani 0.108(3) 1 d D U P A 1 
H5BA H 0.7589 0.3161 0.3802 0.101 Uiso 0.108(3) 1 calc R U P A 1 
H5BB H 0.7958 0.2679 0.3324 0.101 Uiso 0.108(3) 1 calc R U P A 1 
C6B C 0.848(2) 0.292(3) 0.4108(14) 0.0844(10) Uani 0.108(3) 1 d D U P A 1 
H6BA H 0.8831 0.2678 0.3880 0.101 Uiso 0.108(3) 1 calc R U P A 1 
H6BB H 0.8570 0.3389 0.4038 0.101 Uiso 0.108(3) 1 calc R U P A 1 
C7B C 0.910(2) 0.298(2) 0.5161(19) 0.0851(10) Uani 0.108(3) 1 d D U P A 1 
H7BA H 0.9031 0.3439 0.5306 0.102 Uiso 0.108(3) 1 calc R U P A 1 
H7BB H 0.9493 0.2973 0.4890 0.102 Uiso 0.108(3) 1 calc R U P A 1 
C8B C 0.920(3) 0.2575(16) 0.573(2) 0.0862(10) Uani 0.108(3) 1 d D U P A 1 
H8BA H 0.9676 0.2491 0.5773 0.103 Uiso 0.108(3) 1 calc R U P A 1 
H8BB H 0.9072 0.2827 0.6122 0.103 Uiso 0.108(3) 1 calc R U P A 1 
C9B C 0.9199(12) 0.1372(12) 0.570(3) 0.0894(10) Uani 0.108(3) 1 d D U P A 1 
H9BA H 0.9370 0.1274 0.6145 0.107 Uiso 0.108(3) 1 calc R U P A 1 
H9BB H 0.9585 0.1451 0.5428 0.107 Uiso 0.108(3) 1 calc R U P A 1 
C52A C 0.8907(11) 0.0767(17) 0.547(3) 0.0905(10) Uani 0.108(3) 1 d D U P A 1 
H52A H 0.8948 0.0730 0.4990 0.109 Uiso 0.108(3) 1 calc R U P A 1 
H52B H 0.9113 0.0384 0.5675 0.109 Uiso 0.108(3) 1 calc R U P A 1 
Na1A Na 0.78982(14) 0.18949(13) 0.50886(13) 0.0606(9) Uani 0.892(3) 1 d D U P A 2 
O1A O 0.8589(3) 0.1388(2) 0.5908(3) 0.0896(9) Uani 0.892(3) 1 d D U P A 2 
O2A O 0.7940(3) 0.0766(3) 0.4941(3) 0.0913(9) Uani 0.892(3) 1 d D U P A 2 
O3A O 0.7412(3) 0.1609(2) 0.4045(2) 0.0868(9) Uani 0.892(3) 1 d D U P A 2 
O4A O 0.8416(2) 0.2448(2) 0.4185(2) 0.0835(9) Uani 0.892(3) 1 d D U P A 2 
O5A O 0.8706(2) 0.2669(2) 0.5481(3) 0.0852(9) Uani 0.892(3) 1 d D U P A 2 
C1A C 0.8605(5) 0.0706(3) 0.5926(4) 0.0916(10) Uani 0.892(3) 1 d D U P A 2 
H1AA H 0.8315 0.0551 0.6277 0.110 Uiso 0.892(3) 1 calc R U P A 2 
H1AB H 0.9054 0.0562 0.6031 0.110 Uiso 0.892(3) 1 calc R U P A 2 
C2A C 0.8399(4) 0.0416(4) 0.5310(4) 0.0917(10) Uani 0.892(3) 1 d D U P A 2 
H2AA H 0.8792 0.0350 0.5039 0.110 Uiso 0.892(3) 1 calc R U P A 2 
H2AB H 0.8215 -0.0019 0.5402 0.110 Uiso 0.892(3) 1 calc R U P A 2 
C3A C 0.7717(5) 0.0519(4) 0.4344(4) 0.0905(10) Uani 0.892(3) 1 d D U P A 2 
H3AA H 0.7494 0.0100 0.4426 0.109 Uiso 0.892(3) 1 calc R U P A 2 
H3AB H 0.8099 0.0428 0.4067 0.109 Uiso 0.892(3) 1 calc R U P A 2 
C4A C 0.7271(4) 0.0943(3) 0.3985(5) 0.0891(10) Uani 0.892(3) 1 d D U P A 2 
H4AA H 0.7284 0.0824 0.3519 0.107 Uiso 0.892(3) 1 calc R U P A 2 
H4AB H 0.6821 0.0865 0.4140 0.107 Uiso 0.892(3) 1 calc R U P A 2 
C5A C 0.7746(4) 0.1845(3) 0.3498(3) 0.0858(10) Uani 0.892(3) 1 d D U P A 2 
H5AA H 0.7449 0.1861 0.3118 0.103 Uiso 0.892(3) 1 calc R U P A 2 
H5AB H 0.8116 0.1554 0.3393 0.103 Uiso 0.892(3) 1 calc R U P A 2 
C6A C 0.7986(4) 0.2497(3) 0.3652(4) 0.0849(9) Uani 0.892(3) 1 d D U P A 2 
H6AA H 0.8215 0.2682 0.3272 0.102 Uiso 0.892(3) 1 calc R U P A 2 
H6AB H 0.7616 0.2785 0.3762 0.102 Uiso 0.892(3) 1 calc R U P A 2 
C7A C 0.8696(4) 0.3034(3) 0.4404(4) 0.0845(10) Uani 0.892(3) 1 d D U P A 2 
H7AA H 0.8350 0.3345 0.4528 0.101 Uiso 0.892(3) 1 calc R U P A 2 
H7AB H 0.8962 0.3232 0.4056 0.101 Uiso 0.892(3) 1 calc R U P A 2 
C8A C 0.9106(4) 0.2876(4) 0.4967(3) 0.0852(10) Uani 0.892(3) 1 d D U P A 2 
H8AA H 0.9417 0.2528 0.4852 0.102 Uiso 0.892(3) 1 calc R U P A 2 
H8AB H 0.9358 0.3264 0.5102 0.102 Uiso 0.892(3) 1 calc R U P A 2 
C9A C 0.9062(5) 0.2395(3) 0.5999(4) 0.0868(10) Uani 0.892(3) 1 d D U P A 2 
H9AA H 0.8815 0.2460 0.6406 0.104 Uiso 0.892(3) 1 calc R U P A 2 
H9AB H 0.9481 0.2630 0.6044 0.104 Uiso 0.892(3) 1 calc R U P A 2 
C10A C 0.9199(3) 0.1701(3) 0.5923(5) 0.0875(10) Uani 0.892(3) 1 d D U P A 2 
H10C H 0.9439 0.1620 0.5515 0.105 Uiso 0.892(3) 1 calc R U P A 2 
H10D H 0.9465 0.1540 0.6293 0.105 Uiso 0.892(3) 1 calc R U P A 2 
  
loop_ 
 _atom_site_aniso_label 
 _atom_site_aniso_U_11 
 _atom_site_aniso_U_22 
 _atom_site_aniso_U_33 
 _atom_site_aniso_U_23 
 _atom_site_aniso_U_13 
 _atom_site_aniso_U_12 
Ni1 0.0418(5) 0.0407(5) 0.0408(5) 0.0040(4) -0.0065(4) -0.0049(4) 
Fe1 0.0421(5) 0.0356(4) 0.0398(5) 0.0027(4) -0.0062(4) -0.0038(4) 
Fe2 0.0539(6) 0.0417(5) 0.0382(5) 0.0018(4) -0.0112(4) -0.0090(4) 
Fe3 0.0472(6) 0.0390(5) 0.0445(5) 0.0010(4) -0.0088(4) -0.0011(4) 
Fe4 0.0501(6) 0.0413(5) 0.0420(5) 0.0062(4) -0.0069(4) -0.0079(4) 
S1 0.0488(8) 0.0381(7) 0.0409(8) -0.0003(6) -0.0050(6) -0.0027(6) 
S2 0.0480(9) 0.0461(8) 0.0517(9) 0.0068(7) -0.0116(7) -0.0086(7) 
S3 0.0490(9) 0.0431(8) 0.0421(8) 0.0020(6) -0.0073(6) -0.0047(6) 
S4 0.0587(10) 0.0398(7) 0.0494(9) -0.0003(6) -0.0065(7) -0.0051(7) 
Si1 0.0471(9) 0.0377(8) 0.0454(9) -0.0002(7) -0.0036(7) -0.0012(7) 
Si2 0.0431(10) 0.0443(9) 0.0641(11) 0.0085(8) -0.0094(8) 0.0020(7) 
Si3 0.0906(16) 0.1049(17) 0.0484(11) 0.0137(11) -0.0229(11) -0.0532(14) 
Si4 0.0902(15) 0.0472(10) 0.0453(10) -0.0039(8) -0.0103(10) -0.0104(9) 
Si5 0.0647(12) 0.0498(10) 0.0619(12) -0.0036(9) -0.0045(9) 0.0096(9) 
Si6 0.0533(10) 0.0444(9) 0.0542(11) 0.0014(8) -0.0124(8) 0.0022(8) 
Si7 0.0720(12) 0.0457(9) 0.0478(10) 0.0065(8) -0.0036(9) -0.0130(9) 
Si8 0.0691(13) 0.0569(11) 0.0552(11) 0.0022(9) 0.0058(9) -0.0053(9) 
N1 0.044(3) 0.038(2) 0.045(3) 0.002(2) -0.010(2) -0.001(2) 
N2 0.075(4) 0.061(3) 0.047(3) 0.002(3) -0.009(3) -0.025(3) 
N3 0.054(3) 0.042(3) 0.052(3) -0.001(2) -0.007(2) 0.003(2) 
N4 0.055(3) 0.048(3) 0.056(3) 0.003(2) 0.002(3) -0.011(2) 
N5 0.048(3) 0.048(3) 0.042(3) 0.010(2) -0.003(2) -0.003(2) 
N6 0.044(3) 0.050(3) 0.041(3) 0.006(2) -0.003(2) -0.003(2) 
C1 0.043(3) 0.041(3) 0.037(3) 0.002(2) -0.005(3) -0.004(3) 
C2 0.059(4) 0.067(4) 0.042(4) 0.011(3) 0.001(3) -0.008(3) 
C3 0.051(4) 0.071(4) 0.049(4) 0.008(3) 0.010(3) -0.010(3) 
C4 0.054(4) 0.053(4) 0.036(3) 0.003(3) -0.009(3) -0.002(3) 
C5 0.058(4) 0.052(4) 0.047(4) 0.000(3) -0.009(3) 0.004(3) 
C6 0.061(4) 0.073(5) 0.051(4) -0.006(3) -0.017(3) 0.002(4) 
C7 0.060(4) 0.084(5) 0.052(4) 0.005(4) -0.016(3) 0.012(4) 
C8 0.074(5) 0.060(4) 0.058(4) 0.007(3) -0.001(4) 0.021(4) 
C9 0.066(4) 0.047(4) 0.048(4) 0.005(3) -0.008(3) 0.006(3) 
C11 0.079(6) 0.130(7) 0.062(5) -0.005(5) -0.025(4) 0.037(5) 
C12 0.078(5) 0.048(4) 0.071(5) 0.002(3) 0.000(4) -0.006(3) 
C13 0.035(3) 0.057(4) 0.041(3) 0.002(3) 0.001(3) -0.001(3) 
C14 0.041(3) 0.054(4) 0.046(4) 0.000(3) -0.004(3) -0.002(3) 
C15 0.046(4) 0.052(4) 0.063(4) 0.009(3) -0.002(3) -0.002(3) 
C16 0.045(4) 0.059(4) 0.054(4) 0.003(3) -0.004(3) -0.004(3) 
C17 0.048(4) 0.061(4) 0.045(4) -0.007(3) -0.003(3) -0.006(3) 
C18 0.041(3) 0.052(4) 0.049(4) -0.003(3) 0.004(3) -0.004(3) 
C19 0.057(4) 0.057(4) 0.060(4) -0.009(3) -0.001(3) -0.001(3) 
C21 0.055(4) 0.053(4) 0.062(4) -0.007(3) -0.002(3) 0.004(3) 
C22 0.065(4) 0.047(4) 0.057(4) 0.002(3) -0.010(3) -0.001(3) 
C23 0.057(4) 0.055(4) 0.052(4) -0.003(3) 0.002(3) -0.006(3) 
C24 0.049(4) 0.043(3) 0.051(4) -0.003(3) -0.014(3) -0.006(3) 
C25 0.055(4) 0.049(4) 0.108(6) 0.021(4) -0.021(4) 0.001(3) 
C26 0.045(4) 0.049(4) 0.080(5) 0.004(3) 0.000(3) 0.000(3) 
C27 0.053(4) 0.069(4) 0.062(4) 0.016(3) -0.016(3) -0.008(3) 
C28 0.070(5) 0.156(9) 0.097(6) 0.067(6) -0.039(5) -0.032(6) 
C29 0.088(6) 0.086(5) 0.051(4) -0.002(4) -0.013(4) -0.040(4) 
C31 0.082(5) 0.052(4) 0.059(4) -0.008(3) 0.002(4) 0.001(4) 
C32 0.099(6) 0.063(4) 0.050(4) -0.002(3) -0.009(4) -0.017(4) 
C33 0.150(8) 0.055(4) 0.070(5) -0.008(4) -0.029(5) -0.005(5) 
C34 0.092(6) 0.094(6) 0.063(5) -0.023(4) -0.011(4) 0.031(5) 
C35 0.094(6) 0.051(4) 0.080(5) -0.005(4) -0.017(4) 0.010(4) 
C36 0.086(6) 0.073(5) 0.096(6) -0.012(5) 0.009(5) 0.010(4) 
C37 0.099(6) 0.051(4) 0.057(4) 0.005(3) -0.008(4) -0.004(4) 
C38 0.071(5) 0.062(4) 0.085(5) -0.011(4) -0.027(4) 0.014(4) 
C39 0.051(4) 0.054(4) 0.059(4) 0.001(3) -0.012(3) 0.002(3) 
C41 0.116(7) 0.057(4) 0.056(4) 0.006(3) 0.008(4) -0.026(4) 
C42 0.081(5) 0.056(4) 0.060(4) 0.003(3) -0.006(4) -0.022(4) 
C43 0.118(7) 0.079(5) 0.060(5) -0.005(4) -0.008(5) -0.003(5) 
C44 0.096(7) 0.103(7) 0.090(6) -0.009(5) 0.032(5) -0.010(5) 
C45 0.077(5) 0.064(4) 0.072(5) 0.001(4) 0.016(4) -0.001(4) 
C46 0.084(5) 0.059(4) 0.063(5) -0.006(3) -0.022(4) -0.001(4) 
C47 0.061(4) 0.078(5) 0.062(4) 0.000(4) -0.026(4) 0.001(4) 
C48 0.155(9) 0.224(12) 0.047(5) -0.016(6) -0.003(5) -0.138(9) 
C49 0.085(5) 0.057(4) 0.065(5) 0.014(4) -0.018(4) -0.003(4) 
O10 0.092(3) 0.096(3) 0.096(3) 0.008(2) 0.003(2) 0.010(2) 
C10 0.097(3) 0.099(3) 0.097(3) 0.008(3) 0.005(3) 0.010(3) 
C20 0.103(4) 0.104(4) 0.108(4) 0.011(4) 0.012(4) 0.010(4) 
C30 0.093(3) 0.097(3) 0.099(3) 0.007(3) 0.003(3) 0.010(3) 
C40 0.091(4) 0.091(4) 0.097(4) 0.006(3) 0.002(4) 0.007(4) 
Na1B 0.055(3) 0.047(3) 0.079(3) 0.004(2) -0.009(3) 0.001(2) 
O1B 0.099(2) 0.0626(16) 0.111(2) 0.0142(16) -0.0254(17) -0.0026(15) 
O2B 0.0992(19) 0.0607(16) 0.108(2) 0.0114(16) -0.0238(17) -0.0045(15) 
O3B 0.0935(19) 0.0579(16) 0.104(2) 0.0111(16) -0.0217(16) -0.0053(15) 
O4B 0.0909(19) 0.0577(16) 0.105(2) 0.0123(15) -0.0228(16) -0.0046(15) 
O5B 0.0936(19) 0.0601(16) 0.108(2) 0.0136(15) -0.0251(16) -0.0038(15) 
C1B 0.100(2) 0.0625(17) 0.111(2) 0.0136(16) -0.0250(17) -0.0026(16) 
C2B 0.100(2) 0.0617(18) 0.110(2) 0.0121(17) -0.0242(18) -0.0034(17) 
C3B 0.098(2) 0.0596(17) 0.107(2) 0.0109(17) -0.0232(18) -0.0053(17) 
C4B 0.0956(19) 0.0588(16) 0.105(2) 0.0108(16) -0.0224(16) -0.0055(15) 
C5B 0.092(2) 0.0574(17) 0.104(2) 0.0116(17) -0.0215(18) -0.0049(17) 
C6B 0.091(2) 0.0574(17) 0.104(2) 0.0119(16) -0.0218(17) -0.0048(16) 
C7B 0.091(2) 0.0582(17) 0.106(2) 0.0125(16) -0.0235(17) -0.0046(16) 
C8B 0.0922(19) 0.0591(16) 0.107(2) 0.0129(16) -0.0245(16) -0.0041(15) 
C9B 0.096(2) 0.0617(17) 0.110(2) 0.0144(16) -0.0255(17) -0.0033(16) 
C52A 0.098(2) 0.0624(17) 0.111(2) 0.0146(17) -0.0254(17) -0.0026(16) 
Na1A 0.0552(19) 0.0473(17) 0.079(2) 0.0040(15) -0.0086(16) 0.0007(14) 
O1A 0.0959(19) 0.0619(15) 0.111(2) 0.0156(15) -0.0259(16) -0.0037(15) 
O2A 0.1006(19) 0.0622(16) 0.111(2) 0.0128(15) -0.0249(16) -0.0032(15) 
O3A 0.0963(19) 0.0585(15) 0.105(2) 0.0110(15) -0.0229(16) -0.0065(14) 
O4A 0.0901(19) 0.0564(15) 0.104(2) 0.0115(15) -0.0212(15) -0.0046(14) 
O5A 0.0913(19) 0.0581(15) 0.106(2) 0.0126(15) -0.0243(16) -0.0039(14) 
C1A 0.0988(19) 0.0634(16) 0.112(2) 0.0148(16) -0.0257(17) -0.0027(15) 
C2A 0.101(2) 0.0632(17) 0.111(2) 0.0138(16) -0.0246(17) -0.0010(16) 
C3A 0.101(2) 0.0614(17) 0.109(2) 0.0107(17) -0.0234(18) -0.0036(16) 
C4A 0.099(2) 0.0603(16) 0.108(2) 0.0105(16) -0.0237(17) -0.0053(15) 
C5A 0.094(2) 0.0585(17) 0.104(2) 0.0105(16) -0.0213(17) -0.0054(16) 
C6A 0.0926(19) 0.0580(16) 0.104(2) 0.0114(15) -0.0211(16) -0.0050(15) 
C7A 0.0907(19) 0.0575(16) 0.105(2) 0.0125(16) -0.0223(16) -0.0049(15) 
C8A 0.0911(19) 0.0583(16) 0.106(2) 0.0125(16) -0.0235(16) -0.0051(15) 
C9A 0.093(2) 0.0598(17) 0.108(2) 0.0125(16) -0.0251(17) -0.0033(16) 
C10A 0.0933(19) 0.0604(16) 0.109(2) 0.0136(16) -0.0254(17) -0.0039(15) 
  
_geom_special_details 
; 
 All esds (except the esd in the dihedral angle between two l.s. planes) 
 are estimated using the full covariance matrix.  The cell esds are taken 
 into account individually in the estimation of esds in distances, angles 
 and torsion angles; correlations between esds in cell parameters are only 
 used when they are defined by crystal symmetry.  An approximate (isotropic) 
 treatment of cell esds is used for estimating esds involving l.s. planes. 
; 
  
loop_ 
 _geom_bond_atom_site_label_1 
 _geom_bond_atom_site_label_2 
 _geom_bond_distance 
 _geom_bond_site_symmetry_2 
 _geom_bond_publ_flag 
Ni1 C1 1.902(5) . ? 
Ni1 N1 1.968(5) . ? 
Ni1 S1 2.2697(16) . ? 
Ni1 Fe1 2.5423(12) . ? 
Fe1 N1 2.032(4) . ? 
Fe1 S3 2.2641(16) . ? 
Fe1 S2 2.2754(17) . ? 
Fe1 S1 2.3106(17) . ? 
Fe1 Fe4 2.7773(12) . ? 
Fe1 Fe2 2.8207(12) . ? 
Fe1 Fe3 2.8533(12) . ? 
Fe2 N2 1.959(5) . ? 
Fe2 S4 2.2814(17) . ? 
Fe2 S2 2.3255(19) . ? 
Fe2 S1 2.3586(16) . ? 
Fe2 Fe4 2.9101(13) . ? 
Fe2 Fe3 2.9111(13) . ? 
Fe3 N3 1.958(5) . ? 
Fe3 S3 2.3137(17) . ? 
Fe3 S4 2.3232(17) . ? 
Fe3 S1 2.3764(16) . ? 
Fe3 Fe4 2.9218(13) . ? 
Fe4 N4 1.953(5) . ? 
Fe4 S2 2.2858(17) . ? 
Fe4 S4 2.2966(18) . ? 
Fe4 S3 2.3094(17) . ? 
Si1 N1 1.764(5) . ? 
Si1 C24 1.858(6) . ? 
Si1 C23 1.862(6) . ? 
Si1 C22 1.880(6) . ? 
Si2 N1 1.765(5) . ? 
Si2 C27 1.851(7) . ? 
Si2 C25 1.864(6) . ? 
Si2 C26 1.875(6) . ? 
Si3 N2 1.717(6) . ? 
Si3 C28 1.851(9) . ? 
Si3 C29 1.863(7) . ? 
Si3 C48 1.891(9) . ? 
Si4 N2 1.714(6) . ? 
Si4 C31 1.859(7) . ? 
Si4 C33 1.887(7) . ? 
Si4 C32 1.889(7) . ? 
Si5 N3 1.726(5) . ? 
Si5 C34 1.844(7) . ? 
Si5 C36 1.865(8) . ? 
Si5 C35 1.882(7) . ? 
Si6 N3 1.719(5) . ? 
Si6 C37 1.865(7) . ? 
Si6 C39 1.875(6) . ? 
Si6 C38 1.891(7) . ? 
Si7 N4 1.709(5) . ? 
Si7 C42 1.874(7) . ? 
Si7 C49 1.874(7) . ? 
Si7 C41 1.881(7) . ? 
Si8 N4 1.724(5) . ? 
Si8 C45 1.854(7) . ? 
Si8 C43 1.856(8) . ? 
Si8 C44 1.880(8) . ? 
N5 C1 1.373(7) . ? 
N5 C2 1.386(7) . ? 
N5 C4 1.451(7) . ? 
N6 C1 1.372(7) . ? 
N6 C3 1.387(7) . ? 
N6 C13 1.442(7) . ? 
C2 C3 1.335(9) . ? 
C2 H2 0.9500 . ? 
C3 H3 0.9500 . ? 
C4 C5 1.385(8) . ? 
C4 C9 1.392(8) . ? 
C5 C6 1.392(9) . ? 
C5 C46 1.515(9) . ? 
C6 C7 1.383(9) . ? 
C6 H6 0.9500 . ? 
C7 C8 1.389(10) . ? 
C7 C11 1.518(9) . ? 
C8 C9 1.391(9) . ? 
C8 H8 0.9500 . ? 
C9 C12 1.496(9) . ? 
C11 H11A 0.9800 . ? 
C11 H11B 0.9800 . ? 
C11 H11C 0.9800 . ? 
C12 H12A 0.9800 . ? 
C12 H12B 0.9800 . ? 
C12 H12C 0.9800 . ? 
C13 C18 1.386(8) . ? 
C13 C14 1.395(8) . ? 
C14 C15 1.389(8) . ? 
C14 C19 1.499(8) . ? 
C15 C16 1.381(9) . ? 
C15 H15 0.9500 . ? 
C16 C17 1.372(8) . ? 
C16 C47 1.512(8) . ? 
C17 C18 1.399(8) . ? 
C17 H17 0.9500 . ? 
C18 C21 1.496(8) . ? 
C19 H19A 0.9800 . ? 
C19 H19B 0.9800 . ? 
C19 H19C 0.9800 . ? 
C21 H21A 0.9800 . ? 
C21 H21B 0.9800 . ? 
C21 H21C 0.9800 . ? 
C22 H22A 0.9800 . ? 
C22 H22B 0.9800 . ? 
C22 H22C 0.9800 . ? 
C23 H23A 0.9800 . ? 
C23 H23B 0.9800 . ? 
C23 H23C 0.9800 . ? 
C24 H24A 0.9800 . ? 
C24 H24B 0.9800 . ? 
C24 H24C 0.9800 . ? 
C25 H25A 0.9800 . ? 
C25 H25B 0.9800 . ? 
C25 H25C 0.9800 . ? 
C26 H26A 0.9800 . ? 
C26 H26B 0.9800 . ? 
C26 H26C 0.9800 . ? 
C27 H27A 0.9800 . ? 
C27 H27B 0.9800 . ? 
C27 H27C 0.9800 . ? 
C28 H28A 0.9800 . ? 
C28 H28B 0.9800 . ? 
C28 H28C 0.9800 . ? 
C29 H29A 0.9800 . ? 
C29 H29B 0.9800 . ? 
C29 H29C 0.9800 . ? 
C31 H31A 0.9800 . ? 
C31 H31B 0.9800 . ? 
C31 H31C 0.9800 . ? 
C32 H32A 0.9800 . ? 
C32 H32B 0.9800 . ? 
C32 H32C 0.9800 . ? 
C33 H33A 0.9800 . ? 
C33 H33B 0.9800 . ? 
C33 H33C 0.9800 . ? 
C34 H34A 0.9800 . ? 
C34 H34B 0.9800 . ? 
C34 H34C 0.9800 . ? 
C35 H35A 0.9800 . ? 
C35 H35B 0.9800 . ? 
C35 H35C 0.9800 . ? 
C36 H36A 0.9800 . ? 
C36 H36B 0.9800 . ? 
C36 H36C 0.9800 . ? 
C37 H37A 0.9800 . ? 
C37 H37B 0.9800 . ? 
C37 H37C 0.9800 . ? 
C38 H38A 0.9800 . ? 
C38 H38B 0.9800 . ? 
C38 H38C 0.9800 . ? 
C39 H39A 0.9800 . ? 
C39 H39B 0.9800 . ? 
C39 H39C 0.9800 . ? 
C41 H41A 0.9800 . ? 
C41 H41B 0.9800 . ? 
C41 H41C 0.9800 . ? 
C42 H42A 0.9800 . ? 
C42 H42B 0.9800 . ? 
C42 H42C 0.9800 . ? 
C43 H43A 0.9800 . ? 
C43 H43B 0.9800 . ? 
C43 H43C 0.9800 . ? 
C44 H44A 0.9800 . ? 
C44 H44B 0.9800 . ? 
C44 H44C 0.9800 . ? 
C45 H45A 0.9800 . ? 
C45 H45B 0.9800 . ? 
C45 H45C 0.9800 . ? 
C46 H46A 0.9800 . ? 
C46 H46B 0.9800 . ? 
C46 H46C 0.9800 . ? 
C47 H47A 0.9800 . ? 
C47 H47B 0.9800 . ? 
C47 H47C 0.9800 . ? 
C48 H48A 0.9800 . ? 
C48 H48B 0.9800 . ? 
C48 H48C 0.9800 . ? 
C49 H49A 0.9800 . ? 
C49 H49B 0.9800 . ? 
C49 H49C 0.9800 . ? 
O10 C30 1.391(9) . ? 
O10 C10 1.464(10) . ? 
O10 Na1A 2.266(6) . ? 
O10 Na1B 2.69(3) . ? 
C10 C20 1.498(12) . ? 
C10 H10A 0.9900 . ? 
C10 H10B 0.9900 . ? 
C20 H20A 0.9800 . ? 
C20 H20B 0.9800 . ? 
C20 H20C 0.9800 . ? 
C30 C40 1.480(11) . ? 
C30 H30A 0.9900 . ? 
C30 H30B 0.9900 . ? 
C40 H40A 0.9800 . ? 
C40 H40B 0.9800 . ? 
C40 H40C 0.9800 . ? 
Na1B O1B 2.431(3) . ? 
Na1B O4B 2.431(3) . ? 
Na1B O3B 2.431(3) . ? 
Na1B O5B 2.431(3) . ? 
Na1B O2B 2.431(3) . ? 
O1B C1B 1.406(3) . ? 
O1B C52A 1.406(3) . ? 
O2B C2B 1.406(3) . ? 
O2B C3B 1.406(3) . ? 
O3B C5B 1.406(3) . ? 
O3B C4B 1.406(3) . ? 
O4B C6B 1.406(3) . ? 
O4B C7B 1.406(3) . ? 
O5B C9B 1.406(3) . ? 
O5B C8B 1.406(3) . ? 
C1B C2B 1.463(5) . ? 
C1B H1BA 0.9900 . ? 
C1B H1BB 0.9900 . ? 
C2B H2BA 0.9900 . ? 
C2B H2BB 0.9900 . ? 
C3B C4B 1.464(5) . ? 
C3B H3BA 0.9900 . ? 
C3B H3BB 0.9900 . ? 
C4B H4BA 0.9900 . ? 
C4B H4BB 0.9900 . ? 
C5B C6B 1.464(5) . ? 
C5B H5BA 0.9900 . ? 
C5B H5BB 0.9900 . ? 
C6B H6BA 0.9900 . ? 
C6B H6BB 0.9900 . ? 
C7B C8B 1.463(5) . ? 
C7B H7BA 0.9900 . ? 
C7B H7BB 0.9900 . ? 
C8B H8BA 0.9900 . ? 
C8B H8BB 0.9900 . ? 
C9B C52A 1.464(5) . ? 
C9B H9BA 0.9900 . ? 
C9B H9BB 0.9900 . ? 
C52A H52A 0.9900 . ? 
C52A H52B 0.9900 . ? 
Na1A O2A 2.344(6) . ? 
Na1A O4A 2.430(3) . ? 
Na1A O1A 2.430(3) . ? 
Na1A O5A 2.432(3) . ? 
Na1A O3A 2.433(3) . ? 
O1A C1A 1.405(3) . ? 
O1A C10A 1.407(3) . ? 
O2A C3A 1.404(3) . ? 
O2A C2A 1.405(3) . ? 
O3A C4A 1.406(3) . ? 
O3A C5A 1.407(3) . ? 
O4A C7A 1.407(3) . ? 
O4A C6A 1.407(3) . ? 
O5A C9A 1.407(3) . ? 
O5A C8A 1.407(3) . ? 
C1A C2A 1.463(5) . ? 
C1A H1AA 0.9900 . ? 
C1A H1AB 0.9900 . ? 
C2A H2AA 0.9900 . ? 
C2A H2AB 0.9900 . ? 
C3A C4A 1.463(5) . ? 
C3A H3AA 0.9900 . ? 
C3A H3AB 0.9900 . ? 
C4A H4AA 0.9900 . ? 
C4A H4AB 0.9900 . ? 
C5A C6A 1.464(5) . ? 
C5A H5AA 0.9900 . ? 
C5A H5AB 0.9900 . ? 
C6A H6AA 0.9900 . ? 
C6A H6AB 0.9900 . ? 
C7A C8A 1.464(5) . ? 
C7A H7AA 0.9900 . ? 
C7A H7AB 0.9900 . ? 
C8A H8AA 0.9900 . ? 
C8A H8AB 0.9900 . ? 
C9A C10A 1.464(5) . ? 
C9A H9AA 0.9900 . ? 
C9A H9AB 0.9900 . ? 
C10A H10C 0.9900 . ? 
C10A H10D 0.9900 . ? 
  
loop_ 
 _geom_angle_atom_site_label_1 
 _geom_angle_atom_site_label_2 
 _geom_angle_atom_site_label_3 
 _geom_angle 
 _geom_angle_site_symmetry_1 
 _geom_angle_site_symmetry_3 
 _geom_angle_publ_flag 
C1 Ni1 N1 144.0(2) . . ? 
C1 Ni1 S1 107.26(17) . . ? 
N1 Ni1 S1 108.67(14) . . ? 
C1 Ni1 Fe1 164.32(17) . . ? 
N1 Ni1 Fe1 51.65(13) . . ? 
S1 Ni1 Fe1 57.06(5) . . ? 
N1 Fe1 S3 122.16(14) . . ? 
N1 Fe1 S2 114.84(14) . . ? 
S3 Fe1 S2 104.70(6) . . ? 
N1 Fe1 S1 104.92(14) . . ? 
S3 Fe1 S1 103.66(6) . . ? 
S2 Fe1 S1 104.76(6) . . ? 
N1 Fe1 Ni1 49.43(13) . . ? 
S3 Fe1 Ni1 131.35(6) . . ? 
S2 Fe1 Ni1 122.33(5) . . ? 
S1 Fe1 Ni1 55.52(4) . . ? 
N1 Fe1 Fe4 150.99(14) . . ? 
S3 Fe1 Fe4 53.36(4) . . ? 
S2 Fe1 Fe4 52.66(4) . . ? 
S1 Fe1 Fe4 103.79(5) . . ? 
Ni1 Fe1 Fe4 158.57(5) . . ? 
N1 Fe1 Fe2 135.43(13) . . ? 
S3 Fe1 Fe2 101.88(5) . . ? 
S2 Fe1 Fe2 53.00(5) . . ? 
S1 Fe1 Fe2 53.62(4) . . ? 
Ni1 Fe1 Fe2 97.21(4) . . ? 
Fe4 Fe1 Fe2 62.64(3) . . ? 
N1 Fe1 Fe3 141.99(14) . . ? 
S3 Fe1 Fe3 52.23(4) . . ? 
S2 Fe1 Fe3 101.80(5) . . ? 
S1 Fe1 Fe3 53.56(4) . . ? 
Ni1 Fe1 Fe3 102.61(4) . . ? 
Fe4 Fe1 Fe3 62.50(3) . . ? 
Fe2 Fe1 Fe3 61.73(3) . . ? 
N2 Fe2 S4 114.54(17) . . ? 
N2 Fe2 S2 118.10(18) . . ? 
S4 Fe2 S2 99.42(6) . . ? 
N2 Fe2 S1 117.53(16) . . ? 
S4 Fe2 S1 102.83(6) . . ? 
S2 Fe2 S1 101.70(6) . . ? 
N2 Fe2 Fe1 148.80(17) . . ? 
S4 Fe2 Fe1 96.64(5) . . ? 
S2 Fe2 Fe1 51.39(4) . . ? 
S1 Fe2 Fe1 52.06(4) . . ? 
N2 Fe2 Fe4 143.73(15) . . ? 
S4 Fe2 Fe4 50.76(5) . . ? 
S2 Fe2 Fe4 50.27(4) . . ? 
S1 Fe2 Fe4 98.71(5) . . ? 
Fe1 Fe2 Fe4 57.95(3) . . ? 
N2 Fe2 Fe3 142.87(18) . . ? 
S4 Fe2 Fe3 51.43(4) . . ? 
S2 Fe2 Fe3 98.88(5) . . ? 
S1 Fe2 Fe3 52.34(4) . . ? 
Fe1 Fe2 Fe3 59.68(3) . . ? 
Fe4 Fe2 Fe3 60.25(3) . . ? 
N3 Fe3 S3 119.01(15) . . ? 
N3 Fe3 S4 111.96(15) . . ? 
S3 Fe3 S4 100.02(6) . . ? 
N3 Fe3 S1 121.28(15) . . ? 
S3 Fe3 S1 100.14(6) . . ? 
S4 Fe3 S1 101.04(6) . . ? 
N3 Fe3 Fe1 153.16(14) . . ? 
S3 Fe3 Fe1 50.67(4) . . ? 
S4 Fe3 Fe1 94.80(5) . . ? 
S1 Fe3 Fe1 51.46(4) . . ? 
N3 Fe3 Fe2 142.33(15) . . ? 
S3 Fe3 Fe2 98.04(5) . . ? 
S4 Fe3 Fe2 50.15(4) . . ? 
S1 Fe3 Fe2 51.79(4) . . ? 
Fe1 Fe3 Fe2 58.58(3) . . ? 
N3 Fe3 Fe4 140.50(15) . . ? 
S3 Fe3 Fe4 50.74(4) . . ? 
S4 Fe3 Fe4 50.37(5) . . ? 
S1 Fe3 Fe4 97.98(5) . . ? 
Fe1 Fe3 Fe4 57.48(3) . . ? 
Fe2 Fe3 Fe4 59.86(3) . . ? 
N4 Fe4 S2 118.98(16) . . ? 
N4 Fe4 S4 118.22(16) . . ? 
S2 Fe4 S4 100.15(6) . . ? 
N4 Fe4 S3 112.95(16) . . ? 
S2 Fe4 S3 102.92(6) . . ? 
S4 Fe4 S3 100.94(6) . . ? 
N4 Fe4 Fe1 144.10(15) . . ? 
S2 Fe4 Fe1 52.32(4) . . ? 
S4 Fe4 Fe1 97.48(5) . . ? 
S3 Fe4 Fe1 51.87(4) . . ? 
N4 Fe4 Fe2 148.83(15) . . ? 
S2 Fe4 Fe2 51.48(5) . . ? 
S4 Fe4 Fe2 50.30(4) . . ? 
S3 Fe4 Fe2 98.17(5) . . ? 
Fe1 Fe4 Fe2 59.41(3) . . ? 
N4 Fe4 Fe3 141.41(16) . . ? 
S2 Fe4 Fe3 99.53(5) . . ? 
S4 Fe4 Fe3 51.17(4) . . ? 
S3 Fe4 Fe3 50.87(4) . . ? 
Fe1 Fe4 Fe3 60.02(3) . . ? 
Fe2 Fe4 Fe3 59.89(3) . . ? 
Ni1 S1 Fe1 67.42(5) . . ? 
Ni1 S1 Fe2 120.95(7) . . ? 
Fe1 S1 Fe2 74.32(5) . . ? 
Ni1 S1 Fe3 130.26(7) . . ? 
Fe1 S1 Fe3 74.99(5) . . ? 
Fe2 S1 Fe3 75.88(5) . . ? 
Fe1 S2 Fe4 75.02(5) . . ? 
Fe1 S2 Fe2 75.61(6) . . ? 
Fe4 S2 Fe2 78.25(6) . . ? 
Fe1 S3 Fe4 74.78(5) . . ? 
Fe1 S3 Fe3 77.11(5) . . ? 
Fe4 S3 Fe3 78.39(5) . . ? 
Fe2 S4 Fe4 78.94(6) . . ? 
Fe2 S4 Fe3 78.42(5) . . ? 
Fe4 S4 Fe3 78.46(5) . . ? 
N1 Si1 C24 110.4(2) . . ? 
N1 Si1 C23 111.8(3) . . ? 
C24 Si1 C23 108.4(3) . . ? 
N1 Si1 C22 112.6(3) . . ? 
C24 Si1 C22 107.1(3) . . ? 
C23 Si1 C22 106.3(3) . . ? 
N1 Si2 C27 111.4(3) . . ? 
N1 Si2 C25 112.1(3) . . ? 
C27 Si2 C25 106.5(3) . . ? 
N1 Si2 C26 111.8(3) . . ? 
C27 Si2 C26 110.0(3) . . ? 
C25 Si2 C26 104.7(3) . . ? 
N2 Si3 C28 110.9(3) . . ? 
N2 Si3 C29 113.4(3) . . ? 
C28 Si3 C29 109.3(4) . . ? 
N2 Si3 C48 113.6(4) . . ? 
C28 Si3 C48 107.6(5) . . ? 
C29 Si3 C48 101.3(3) . . ? 
N2 Si4 C31 114.6(3) . . ? 
N2 Si4 C33 112.0(3) . . ? 
C31 Si4 C33 106.5(4) . . ? 
N2 Si4 C32 112.6(3) . . ? 
C31 Si4 C32 103.9(3) . . ? 
C33 Si4 C32 106.7(3) . . ? 
N3 Si5 C34 114.6(3) . . ? 
N3 Si5 C36 112.9(3) . . ? 
C34 Si5 C36 104.4(4) . . ? 
N3 Si5 C35 111.9(3) . . ? 
C34 Si5 C35 105.0(4) . . ? 
C36 Si5 C35 107.3(4) . . ? 
N3 Si6 C37 111.1(3) . . ? 
N3 Si6 C39 113.7(3) . . ? 
C37 Si6 C39 108.3(3) . . ? 
N3 Si6 C38 113.3(3) . . ? 
C37 Si6 C38 106.3(3) . . ? 
C39 Si6 C38 103.7(3) . . ? 
N4 Si7 C42 111.7(3) . . ? 
N4 Si7 C49 111.4(3) . . ? 
C42 Si7 C49 109.2(3) . . ? 
N4 Si7 C41 113.2(3) . . ? 
C42 Si7 C41 105.5(3) . . ? 
C49 Si7 C41 105.5(3) . . ? 
N4 Si8 C45 113.1(3) . . ? 
N4 Si8 C43 111.6(3) . . ? 
C45 Si8 C43 106.6(4) . . ? 
N4 Si8 C44 113.5(3) . . ? 
C45 Si8 C44 104.0(4) . . ? 
C43 Si8 C44 107.5(4) . . ? 
Si1 N1 Si2 120.2(3) . . ? 
Si1 N1 Ni1 109.7(2) . . ? 
Si2 N1 Ni1 114.1(2) . . ? 
Si1 N1 Fe1 114.3(2) . . ? 
Si2 N1 Fe1 112.4(2) . . ? 
Ni1 N1 Fe1 78.92(17) . . ? 
Si4 N2 Si3 121.3(3) . . ? 
Si4 N2 Fe2 124.6(3) . . ? 
Si3 N2 Fe2 113.7(3) . . ? 
Si6 N3 Si5 119.3(3) . . ? 
Si6 N3 Fe3 117.7(3) . . ? 
Si5 N3 Fe3 120.5(3) . . ? 
Si7 N4 Si8 123.1(3) . . ? 
Si7 N4 Fe4 116.2(3) . . ? 
Si8 N4 Fe4 117.5(3) . . ? 
C1 N5 C2 111.7(5) . . ? 
C1 N5 C4 127.3(5) . . ? 
C2 N5 C4 121.0(5) . . ? 
C1 N6 C3 112.2(5) . . ? 
C1 N6 C13 124.9(5) . . ? 
C3 N6 C13 122.4(5) . . ? 
N6 C1 N5 102.4(4) . . ? 
N6 C1 Ni1 126.8(4) . . ? 
N5 C1 Ni1 130.6(4) . . ? 
C3 C2 N5 107.2(5) . . ? 
C3 C2 H2 126.4 . . ? 
N5 C2 H2 126.4 . . ? 
C2 C3 N6 106.5(6) . . ? 
C2 C3 H3 126.7 . . ? 
N6 C3 H3 126.7 . . ? 
C5 C4 C9 123.1(6) . . ? 
C5 C4 N5 118.5(5) . . ? 
C9 C4 N5 118.3(5) . . ? 
C4 C5 C6 117.5(6) . . ? 
C4 C5 C46 121.4(6) . . ? 
C6 C5 C46 121.1(6) . . ? 
C7 C6 C5 121.7(6) . . ? 
C7 C6 H6 119.2 . . ? 
C5 C6 H6 119.2 . . ? 
C6 C7 C8 118.7(6) . . ? 
C6 C7 C11 119.8(7) . . ? 
C8 C7 C11 121.5(7) . . ? 
C7 C8 C9 121.9(6) . . ? 
C7 C8 H8 119.0 . . ? 
C9 C8 H8 119.0 . . ? 
C8 C9 C4 117.0(6) . . ? 
C8 C9 C12 121.5(6) . . ? 
C4 C9 C12 121.4(6) . . ? 
C7 C11 H11A 109.5 . . ? 
C7 C11 H11B 109.5 . . ? 
H11A C11 H11B 109.5 . . ? 
C7 C11 H11C 109.5 . . ? 
H11A C11 H11C 109.5 . . ? 
H11B C11 H11C 109.5 . . ? 
C9 C12 H12A 109.5 . . ? 
C9 C12 H12B 109.5 . . ? 
H12A C12 H12B 109.5 . . ? 
C9 C12 H12C 109.5 . . ? 
H12A C12 H12C 109.5 . . ? 
H12B C12 H12C 109.5 . . ? 
C18 C13 C14 123.1(6) . . ? 
C18 C13 N6 117.3(5) . . ? 
C14 C13 N6 119.6(5) . . ? 
C15 C14 C13 117.1(6) . . ? 
C15 C14 C19 119.2(6) . . ? 
C13 C14 C19 123.7(5) . . ? 
C16 C15 C14 122.0(6) . . ? 
C16 C15 H15 119.0 . . ? 
C14 C15 H15 119.0 . . ? 
C17 C16 C15 118.8(6) . . ? 
C17 C16 C47 119.5(6) . . ? 
C15 C16 C47 121.7(6) . . ? 
C16 C17 C18 122.3(6) . . ? 
C16 C17 H17 118.9 . . ? 
C18 C17 H17 118.9 . . ? 
C13 C18 C17 116.7(6) . . ? 
C13 C18 C21 122.3(6) . . ? 
C17 C18 C21 121.0(6) . . ? 
C14 C19 H19A 109.5 . . ? 
C14 C19 H19B 109.5 . . ? 
H19A C19 H19B 109.5 . . ? 
C14 C19 H19C 109.5 . . ? 
H19A C19 H19C 109.5 . . ? 
H19B C19 H19C 109.5 . . ? 
C18 C21 H21A 109.5 . . ? 
C18 C21 H21B 109.5 . . ? 
H21A C21 H21B 109.5 . . ? 
C18 C21 H21C 109.5 . . ? 
H21A C21 H21C 109.5 . . ? 
H21B C21 H21C 109.5 . . ? 
Si1 C22 H22A 109.5 . . ? 
Si1 C22 H22B 109.5 . . ? 
H22A C22 H22B 109.5 . . ? 
Si1 C22 H22C 109.5 . . ? 
H22A C22 H22C 109.5 . . ? 
H22B C22 H22C 109.5 . . ? 
Si1 C23 H23A 109.5 . . ? 
Si1 C23 H23B 109.5 . . ? 
H23A C23 H23B 109.5 . . ? 
Si1 C23 H23C 109.5 . . ? 
H23A C23 H23C 109.5 . . ? 
H23B C23 H23C 109.5 . . ? 
Si1 C24 H24A 109.5 . . ? 
Si1 C24 H24B 109.5 . . ? 
H24A C24 H24B 109.5 . . ? 
Si1 C24 H24C 109.5 . . ? 
H24A C24 H24C 109.5 . . ? 
H24B C24 H24C 109.5 . . ? 
Si2 C25 H25A 109.5 . . ? 
Si2 C25 H25B 109.5 . . ? 
H25A C25 H25B 109.5 . . ? 
Si2 C25 H25C 109.5 . . ? 
H25A C25 H25C 109.5 . . ? 
H25B C25 H25C 109.5 . . ? 
Si2 C26 H26A 109.5 . . ? 
Si2 C26 H26B 109.5 . . ? 
H26A C26 H26B 109.5 . . ? 
Si2 C26 H26C 109.5 . . ? 
H26A C26 H26C 109.5 . . ? 
H26B C26 H26C 109.5 . . ? 
Si2 C27 H27A 109.5 . . ? 
Si2 C27 H27B 109.5 . . ? 
H27A C27 H27B 109.5 . . ? 
Si2 C27 H27C 109.5 . . ? 
H27A C27 H27C 109.5 . . ? 
H27B C27 H27C 109.5 . . ? 
Si3 C28 H28A 109.5 . . ? 
Si3 C28 H28B 109.5 . . ? 
H28A C28 H28B 109.5 . . ? 
Si3 C28 H28C 109.5 . . ? 
H28A C28 H28C 109.5 . . ? 
H28B C28 H28C 109.5 . . ? 
Si3 C29 H29A 109.5 . . ? 
Si3 C29 H29B 109.5 . . ? 
H29A C29 H29B 109.5 . . ? 
Si3 C29 H29C 109.5 . . ? 
H29A C29 H29C 109.5 . . ? 
H29B C29 H29C 109.5 . . ? 
Si4 C31 H31A 109.5 . . ? 
Si4 C31 H31B 109.5 . . ? 
H31A C31 H31B 109.5 . . ? 
Si4 C31 H31C 109.5 . . ? 
H31A C31 H31C 109.5 . . ? 
H31B C31 H31C 109.5 . . ? 
Si4 C32 H32A 109.5 . . ? 
Si4 C32 H32B 109.5 . . ? 
H32A C32 H32B 109.5 . . ? 
Si4 C32 H32C 109.5 . . ? 
H32A C32 H32C 109.5 . . ? 
H32B C32 H32C 109.5 . . ? 
Si4 C33 H33A 109.5 . . ? 
Si4 C33 H33B 109.5 . . ? 
H33A C33 H33B 109.5 . . ? 
Si4 C33 H33C 109.5 . . ? 
H33A C33 H33C 109.5 . . ? 
H33B C33 H33C 109.5 . . ? 
Si5 C34 H34A 109.5 . . ? 
Si5 C34 H34B 109.5 . . ? 
H34A C34 H34B 109.5 . . ? 
Si5 C34 H34C 109.5 . . ? 
H34A C34 H34C 109.5 . . ? 
H34B C34 H34C 109.5 . . ? 
Si5 C35 H35A 109.5 . . ? 
Si5 C35 H35B 109.5 . . ? 
H35A C35 H35B 109.5 . . ? 
Si5 C35 H35C 109.5 . . ? 
H35A C35 H35C 109.5 . . ? 
H35B C35 H35C 109.5 . . ? 
Si5 C36 H36A 109.5 . . ? 
Si5 C36 H36B 109.5 . . ? 
H36A C36 H36B 109.5 . . ? 
Si5 C36 H36C 109.5 . . ? 
H36A C36 H36C 109.5 . . ? 
H36B C36 H36C 109.5 . . ? 
Si6 C37 H37A 109.5 . . ? 
Si6 C37 H37B 109.5 . . ? 
H37A C37 H37B 109.5 . . ? 
Si6 C37 H37C 109.5 . . ? 
H37A C37 H37C 109.5 . . ? 
H37B C37 H37C 109.5 . . ? 
Si6 C38 H38A 109.5 . . ? 
Si6 C38 H38B 109.5 . . ? 
H38A C38 H38B 109.5 . . ? 
Si6 C38 H38C 109.5 . . ? 
H38A C38 H38C 109.5 . . ? 
H38B C38 H38C 109.5 . . ? 
Si6 C39 H39A 109.5 . . ? 
Si6 C39 H39B 109.5 . . ? 
H39A C39 H39B 109.5 . . ? 
Si6 C39 H39C 109.5 . . ? 
H39A C39 H39C 109.5 . . ? 
H39B C39 H39C 109.5 . . ? 
Si7 C41 H41A 109.5 . . ? 
Si7 C41 H41B 109.5 . . ? 
H41A C41 H41B 109.5 . . ? 
Si7 C41 H41C 109.5 . . ? 
H41A C41 H41C 109.5 . . ? 
H41B C41 H41C 109.5 . . ? 
Si7 C42 H42A 109.5 . . ? 
Si7 C42 H42B 109.5 . . ? 
H42A C42 H42B 109.5 . . ? 
Si7 C42 H42C 109.5 . . ? 
H42A C42 H42C 109.5 . . ? 
H42B C42 H42C 109.5 . . ? 
Si8 C43 H43A 109.5 . . ? 
Si8 C43 H43B 109.5 . . ? 
H43A C43 H43B 109.5 . . ? 
Si8 C43 H43C 109.5 . . ? 
H43A C43 H43C 109.5 . . ? 
H43B C43 H43C 109.5 . . ? 
Si8 C44 H44A 109.5 . . ? 
Si8 C44 H44B 109.5 . . ? 
H44A C44 H44B 109.5 . . ? 
Si8 C44 H44C 109.5 . . ? 
H44A C44 H44C 109.5 . . ? 
H44B C44 H44C 109.5 . . ? 
Si8 C45 H45A 109.5 . . ? 
Si8 C45 H45B 109.5 . . ? 
H45A C45 H45B 109.5 . . ? 
Si8 C45 H45C 109.5 . . ? 
H45A C45 H45C 109.5 . . ? 
H45B C45 H45C 109.5 . . ? 
C5 C46 H46A 109.5 . . ? 
C5 C46 H46B 109.5 . . ? 
H46A C46 H46B 109.5 . . ? 
C5 C46 H46C 109.5 . . ? 
H46A C46 H46C 109.5 . . ? 
H46B C46 H46C 109.5 . . ? 
C16 C47 H47A 109.5 . . ? 
C16 C47 H47B 109.5 . . ? 
H47A C47 H47B 109.5 . . ? 
C16 C47 H47C 109.5 . . ? 
H47A C47 H47C 109.5 . . ? 
H47B C47 H47C 109.5 . . ? 
Si3 C48 H48A 109.5 . . ? 
Si3 C48 H48B 109.5 . . ? 
H48A C48 H48B 109.5 . . ? 
Si3 C48 H48C 109.5 . . ? 
H48A C48 H48C 109.5 . . ? 
H48B C48 H48C 109.5 . . ? 
Si7 C49 H49A 109.5 . . ? 
Si7 C49 H49B 109.5 . . ? 
H49A C49 H49B 109.5 . . ? 
Si7 C49 H49C 109.5 . . ? 
H49A C49 H49C 109.5 . . ? 
H49B C49 H49C 109.5 . . ? 
C30 O10 C10 114.0(7) . . ? 
C30 O10 Na1A 125.9(5) . . ? 
C10 O10 Na1A 119.7(5) . . ? 
C30 O10 Na1B 128.5(6) . . ? 
C10 O10 Na1B 116.4(6) . . ? 
O10 C10 C20 112.1(8) . . ? 
O10 C10 H10A 109.2 . . ? 
C20 C10 H10A 109.2 . . ? 
O10 C10 H10B 109.2 . . ? 
C20 C10 H10B 109.2 . . ? 
H10A C10 H10B 107.9 . . ? 
C10 C20 H20A 109.5 . . ? 
C10 C20 H20B 109.5 . . ? 
H20A C20 H20B 109.5 . . ? 
C10 C20 H20C 109.5 . . ? 
H20A C20 H20C 109.5 . . ? 
H20B C20 H20C 109.5 . . ? 
O10 C30 C40 111.1(7) . . ? 
O10 C30 H30A 109.4 . . ? 
C40 C30 H30A 109.4 . . ? 
O10 C30 H30B 109.4 . . ? 
C40 C30 H30B 109.4 . . ? 
H30A C30 H30B 108.0 . . ? 
C30 C40 H40A 109.5 . . ? 
C30 C40 H40B 109.5 . . ? 
H40A C40 H40B 109.5 . . ? 
C30 C40 H40C 109.5 . . ? 
H40A C40 H40C 109.5 . . ? 
H40B C40 H40C 109.5 . . ? 
O1B Na1B O4B 134.6(12) . . ? 
O1B Na1B O3B 151.0(11) . . ? 
O4B Na1B O3B 73.6(10) . . ? 
O1B Na1B O5B 67.4(9) . . ? 
O4B Na1B O5B 67.7(11) . . ? 
O3B Na1B O5B 141.3(12) . . ? 
O1B Na1B O2B 80.5(10) . . ? 
O4B Na1B O2B 142.7(12) . . ? 
O3B Na1B O2B 70.5(8) . . ? 
O5B Na1B O2B 147.5(12) . . ? 
O1B Na1B O10 86.4(9) . . ? 
O4B Na1B O10 105.7(12) . . ? 
O3B Na1B O10 91.8(12) . . ? 
O5B Na1B O10 96.8(12) . . ? 
O2B Na1B O10 85.6(12) . . ? 
C1B O1B C52A 106.3(4) . . ? 
C1B O1B Na1B 106.5(15) . . ? 
C52A O1B Na1B 95(3) . . ? 
C2B O2B C3B 158(3) . . ? 
C2B O2B Na1B 86.2(18) . . ? 
C3B O2B Na1B 107.3(15) . . ? 
C5B O3B C4B 114(3) . . ? 
C5B O3B Na1B 110(2) . . ? 
C4B O3B Na1B 94(2) . . ? 
C6B O4B C7B 125(3) . . ? 
C6B O4B Na1B 105(3) . . ? 
C7B O4B Na1B 120(2) . . ? 
C9B O5B C8B 124(3) . . ? 
C9B O5B Na1B 97(2) . . ? 
C8B O5B Na1B 119(3) . . ? 
O1B C1B C2B 103.2(3) . . ? 
O1B C1B H1BA 111.1 . . ? 
C2B C1B H1BA 111.1 . . ? 
O1B C1B H1BB 111.1 . . ? 
C2B C1B H1BB 111.1 . . ? 
H1BA C1B H1BB 109.1 . . ? 
O2B C2B C1B 135(4) . . ? 
O2B C2B Na1B 62.8(14) . . ? 
C1B C2B Na1B 91.8(9) . . ? 
O2B C2B H2BA 103.4 . . ? 
C1B C2B H2BA 103.4 . . ? 
Na1B C2B H2BA 164.5 . . ? 
O2B C2B H2BB 103.4 . . ? 
C1B C2B H2BB 103.4 . . ? 
Na1B C2B H2BB 73.3 . . ? 
H2BA C2B H2BB 105.2 . . ? 
O2B C3B C4B 103.2(3) . . ? 
O2B C3B H3BA 111.1 . . ? 
C4B C3B H3BA 111.1 . . ? 
O2B C3B H3BB 111.1 . . ? 
C4B C3B H3BB 111.1 . . ? 
H3BA C3B H3BB 109.1 . . ? 
O3B C4B C3B 103.2(3) . . ? 
O3B C4B Na1B 57.1(15) . . ? 
C3B C4B Na1B 86.2(12) . . ? 
O3B C4B H4BA 111.1 . . ? 
C3B C4B H4BA 111.1 . . ? 
Na1B C4B H4BA 67.7 . . ? 
O3B C4B H4BB 111.1 . . ? 
C3B C4B H4BB 111.1 . . ? 
Na1B C4B H4BB 161.8 . . ? 
H4BA C4B H4BB 109.1 . . ? 
O3B C5B C6B 119(4) . . ? 
O3B C5B H5BA 107.5 . . ? 
C6B C5B H5BA 107.5 . . ? 
O3B C5B H5BB 107.5 . . ? 
C6B C5B H5BB 107.5 . . ? 
H5BA C5B H5BB 107.0 . . ? 
O4B C6B C5B 119(4) . . ? 
O4B C6B Na1B 49(2) . . ? 
C5B C6B Na1B 80(3) . . ? 
O4B C6B H6BA 107.5 . . ? 
C5B C6B H6BA 107.5 . . ? 
Na1B C6B H6BA 95.3 . . ? 
O4B C6B H6BB 107.5 . . ? 
C5B C6B H6BB 107.5 . . ? 
Na1B C6B H6BB 152.6 . . ? 
H6BA C6B H6BB 107.0 . . ? 
O4B C7B C8B 114(4) . . ? 
O4B C7B H7BA 108.7 . . ? 
C8B C7B H7BA 108.7 . . ? 
O4B C7B H7BB 108.7 . . ? 
C8B C7B H7BB 108.7 . . ? 
H7BA C7B H7BB 107.6 . . ? 
O5B C8B C7B 118(4) . . ? 
O5B C8B H8BA 107.9 . . ? 
C7B C8B H8BA 107.9 . . ? 
O5B C8B H8BB 107.9 . . ? 
C7B C8B H8BB 107.9 . . ? 
H8BA C8B H8BB 107.2 . . ? 
O5B C9B C52A 126(2) . . ? 
O5B C9B Na1B 54.9(17) . . ? 
C52A C9B Na1B 74(3) . . ? 
O5B C9B H9BA 105.9 . . ? 
C52A C9B H9BA 105.9 . . ? 
Na1B C9B H9BA 144.7 . . ? 
O5B C9B H9BB 105.9 . . ? 
C52A C9B H9BB 105.9 . . ? 
Na1B C9B H9BB 107.6 . . ? 
H9BA C9B H9BB 106.2 . . ? 
O1B C52A C9B 103.2(3) . . ? 
O1B C52A Na1B 56.5(19) . . ? 
C9B C52A Na1B 77(3) . . ? 
O1B C52A H52A 111.1 . . ? 
C9B C52A H52A 111.1 . . ? 
Na1B C52A H52A 75.4 . . ? 
O1B C52A H52B 111.1 . . ? 
C9B C52A H52B 111.1 . . ? 
Na1B C52A H52B 167.2 . . ? 
H52A C52A H52B 109.1 . . ? 
O10 Na1A O2A 101.4(2) . . ? 
O10 Na1A O4A 139.2(2) . . ? 
O2A Na1A O4A 110.4(2) . . ? 
O10 Na1A O1A 96.1(2) . . ? 
O2A Na1A O1A 69.1(2) . . ? 
O4A Na1A O1A 118.4(2) . . ? 
O10 Na1A O5A 107.2(2) . . ? 
O2A Na1A O5A 131.8(2) . . ? 
O4A Na1A O5A 69.32(19) . . ? 
O1A Na1A O5A 70.01(18) . . ? 
O10 Na1A O3A 101.9(2) . . ? 
O2A Na1A O3A 70.22(19) . . ? 
O4A Na1A O3A 67.51(19) . . ? 
O1A Na1A O3A 137.9(2) . . ? 
O5A Na1A O3A 136.5(2) . . ? 
C1A O1A C10A 115.8(6) . . ? 
C1A O1A Na1A 117.4(5) . . ? 
C10A O1A Na1A 109.5(5) . . ? 
C3A O2A C2A 119.9(6) . . ? 
C3A O2A Na1A 117.5(4) . . ? 
C2A O2A Na1A 117.7(5) . . ? 
C4A O3A C5A 111.4(6) . . ? 
C4A O3A Na1A 113.4(5) . . ? 
C5A O3A Na1A 115.1(4) . . ? 
C7A O4A C6A 116.2(5) . . ? 
C7A O4A Na1A 109.6(5) . . ? 
C6A O4A Na1A 110.7(5) . . ? 
C9A O5A C8A 112.9(6) . . ? 
C9A O5A Na1A 109.7(4) . . ? 
C8A O5A Na1A 110.4(4) . . ? 
O1A C1A C2A 112.3(7) . . ? 
O1A C1A H1AA 109.1 . . ? 
C2A C1A H1AA 109.1 . . ? 
O1A C1A H1AB 109.1 . . ? 
C2A C1A H1AB 109.1 . . ? 
H1AA C1A H1AB 107.9 . . ? 
O2A C2A C1A 116.5(7) . . ? 
O2A C2A H2AA 108.2 . . ? 
C1A C2A H2AA 108.2 . . ? 
O2A C2A H2AB 108.2 . . ? 
C1A C2A H2AB 108.2 . . ? 
H2AA C2A H2AB 107.3 . . ? 
O2A C3A C4A 115.1(7) . . ? 
O2A C3A H3AA 108.5 . . ? 
C4A C3A H3AA 108.5 . . ? 
O2A C3A H3AB 108.5 . . ? 
C4A C3A H3AB 108.5 . . ? 
H3AA C3A H3AB 107.5 . . ? 
O3A C4A C3A 114.2(6) . . ? 
O3A C4A H4AA 108.7 . . ? 
C3A C4A H4AA 108.7 . . ? 
O3A C4A H4AB 108.7 . . ? 
C3A C4A H4AB 108.7 . . ? 
H4AA C4A H4AB 107.6 . . ? 
O3A C5A C6A 107.9(6) . . ? 
O3A C5A H5AA 110.1 . . ? 
C6A C5A H5AA 110.1 . . ? 
O3A C5A H5AB 110.1 . . ? 
C6A C5A H5AB 110.1 . . ? 
H5AA C5A H5AB 108.4 . . ? 
O4A C6A C5A 108.2(6) . . ? 
O4A C6A H6AA 110.1 . . ? 
C5A C6A H6AA 110.1 . . ? 
O4A C6A H6AB 110.1 . . ? 
C5A C6A H6AB 110.1 . . ? 
H6AA C6A H6AB 108.4 . . ? 
O4A C7A C8A 107.1(6) . . ? 
O4A C7A H7AA 110.3 . . ? 
C8A C7A H7AA 110.3 . . ? 
O4A C7A H7AB 110.3 . . ? 
C8A C7A H7AB 110.3 . . ? 
H7AA C7A H7AB 108.5 . . ? 
O5A C8A C7A 109.1(7) . . ? 
O5A C8A H8AA 109.9 . . ? 
C7A C8A H8AA 109.9 . . ? 
O5A C8A H8AB 109.9 . . ? 
C7A C8A H8AB 109.9 . . ? 
H8AA C8A H8AB 108.3 . . ? 
O5A C9A C10A 114.2(6) . . ? 
O5A C9A H9AA 108.7 . . ? 
C10A C9A H9AA 108.7 . . ? 
O5A C9A H9AB 108.7 . . ? 
C10A C9A H9AB 108.7 . . ? 
H9AA C9A H9AB 107.6 . . ? 
O1A C10A C9A 106.1(6) . . ? 
O1A C10A H10C 110.5 . . ? 
C9A C10A H10C 110.5 . . ? 
O1A C10A H10D 110.5 . . ? 
C9A C10A H10D 110.5 . . ? 
H10C C10A H10D 108.7 . . ? 
  
loop_ 
 _geom_torsion_atom_site_label_1 
 _geom_torsion_atom_site_label_2 
 _geom_torsion_atom_site_label_3 
 _geom_torsion_atom_site_label_4 
 _geom_torsion 
 _geom_torsion_site_symmetry_1 
 _geom_torsion_site_symmetry_2 
 _geom_torsion_site_symmetry_3 
 _geom_torsion_site_symmetry_4 
 _geom_torsion_publ_flag 
C24 Si1 N1 Si2 177.7(3) . . . . ? 
C23 Si1 N1 Si2 -61.6(4) . . . . ? 
C22 Si1 N1 Si2 58.0(4) . . . . ? 
C24 Si1 N1 Ni1 42.5(3) . . . . ? 
C23 Si1 N1 Ni1 163.2(3) . . . . ? 
C22 Si1 N1 Ni1 -77.2(3) . . . . ? 
C24 Si1 N1 Fe1 -44.0(3) . . . . ? 
C23 Si1 N1 Fe1 76.8(3) . . . . ? 
C22 Si1 N1 Fe1 -163.6(3) . . . . ? 
C27 Si2 N1 Si1 -160.7(3) . . . . ? 
C25 Si2 N1 Si1 -41.5(4) . . . . ? 
C26 Si2 N1 Si1 75.7(4) . . . . ? 
C27 Si2 N1 Ni1 -27.3(3) . . . . ? 
C25 Si2 N1 Ni1 92.0(4) . . . . ? 
C26 Si2 N1 Ni1 -150.8(3) . . . . ? 
C27 Si2 N1 Fe1 60.2(3) . . . . ? 
C25 Si2 N1 Fe1 179.5(3) . . . . ? 
C26 Si2 N1 Fe1 -63.3(3) . . . . ? 
C31 Si4 N2 Si3 -162.3(4) . . . . ? 
C33 Si4 N2 Si3 76.3(5) . . . . ? 
C32 Si4 N2 Si3 -43.9(5) . . . . ? 
C31 Si4 N2 Fe2 25.2(5) . . . . ? 
C33 Si4 N2 Fe2 -96.2(4) . . . . ? 
C32 Si4 N2 Fe2 143.6(4) . . . . ? 
C28 Si3 N2 Si4 102.4(5) . . . . ? 
C29 Si3 N2 Si4 -134.1(4) . . . . ? 
C48 Si3 N2 Si4 -19.0(6) . . . . ? 
C28 Si3 N2 Fe2 -84.3(4) . . . . ? 
C29 Si3 N2 Fe2 39.2(5) . . . . ? 
C48 Si3 N2 Fe2 154.2(4) . . . . ? 
C37 Si6 N3 Si5 86.9(4) . . . . ? 
C39 Si6 N3 Si5 -150.6(3) . . . . ? 
C38 Si6 N3 Si5 -32.6(4) . . . . ? 
C37 Si6 N3 Fe3 -75.5(4) . . . . ? 
C39 Si6 N3 Fe3 47.0(4) . . . . ? 
C38 Si6 N3 Fe3 165.0(3) . . . . ? 
C34 Si5 N3 Si6 -167.5(4) . . . . ? 
C36 Si5 N3 Si6 73.1(4) . . . . ? 
C35 Si5 N3 Si6 -48.1(4) . . . . ? 
C34 Si5 N3 Fe3 -5.6(5) . . . . ? 
C36 Si5 N3 Fe3 -125.0(4) . . . . ? 
C35 Si5 N3 Fe3 113.8(4) . . . . ? 
C42 Si7 N4 Si8 -137.2(4) . . . . ? 
C49 Si7 N4 Si8 100.4(4) . . . . ? 
C41 Si7 N4 Si8 -18.3(5) . . . . ? 
C42 Si7 N4 Fe4 63.6(4) . . . . ? 
C49 Si7 N4 Fe4 -58.9(4) . . . . ? 
C41 Si7 N4 Fe4 -177.6(3) . . . . ? 
C45 Si8 N4 Si7 178.6(4) . . . . ? 
C43 Si8 N4 Si7 -61.2(5) . . . . ? 
C44 Si8 N4 Si7 60.4(5) . . . . ? 
C45 Si8 N4 Fe4 -22.4(4) . . . . ? 
C43 Si8 N4 Fe4 97.8(4) . . . . ? 
C44 Si8 N4 Fe4 -140.6(4) . . . . ? 
C3 N6 C1 N5 0.4(6) . . . . ? 
C13 N6 C1 N5 -171.4(5) . . . . ? 
C3 N6 C1 Ni1 -174.5(4) . . . . ? 
C13 N6 C1 Ni1 13.6(8) . . . . ? 
C2 N5 C1 N6 -0.2(6) . . . . ? 
C4 N5 C1 N6 177.5(5) . . . . ? 
C2 N5 C1 Ni1 174.5(5) . . . . ? 
C4 N5 C1 Ni1 -7.8(9) . . . . ? 
C1 N5 C2 C3 -0.1(7) . . . . ? 
C4 N5 C2 C3 -178.0(5) . . . . ? 
N5 C2 C3 N6 0.3(7) . . . . ? 
C1 N6 C3 C2 -0.5(7) . . . . ? 
C13 N6 C3 C2 171.6(6) . . . . ? 
C1 N5 C4 C5 87.0(7) . . . . ? 
C2 N5 C4 C5 -95.4(7) . . . . ? 
C1 N5 C4 C9 -97.1(7) . . . . ? 
C2 N5 C4 C9 80.4(7) . . . . ? 
C9 C4 C5 C6 -3.4(10) . . . . ? 
N5 C4 C5 C6 172.3(5) . . . . ? 
C9 C4 C5 C46 176.8(6) . . . . ? 
N5 C4 C5 C46 -7.5(9) . . . . ? 
C4 C5 C6 C7 0.9(10) . . . . ? 
C46 C5 C6 C7 -179.3(6) . . . . ? 
C5 C6 C7 C8 1.6(11) . . . . ? 
C5 C6 C7 C11 -177.3(7) . . . . ? 
C6 C7 C8 C9 -1.9(11) . . . . ? 
C11 C7 C8 C9 177.0(7) . . . . ? 
C7 C8 C9 C4 -0.4(10) . . . . ? 
C7 C8 C9 C12 -179.3(6) . . . . ? 
C5 C4 C9 C8 3.1(9) . . . . ? 
N5 C4 C9 C8 -172.5(5) . . . . ? 
C5 C4 C9 C12 -178.0(6) . . . . ? 
N5 C4 C9 C12 6.3(9) . . . . ? 
C1 N6 C13 C18 84.1(7) . . . . ? 
C3 N6 C13 C18 -86.9(7) . . . . ? 
C1 N6 C13 C14 -97.1(7) . . . . ? 
C3 N6 C13 C14 91.8(7) . . . . ? 
C18 C13 C14 C15 -0.4(9) . . . . ? 
N6 C13 C14 C15 -179.0(5) . . . . ? 
C18 C13 C14 C19 177.4(6) . . . . ? 
N6 C13 C14 C19 -1.3(9) . . . . ? 
C13 C14 C15 C16 -0.5(9) . . . . ? 
C19 C14 C15 C16 -178.4(6) . . . . ? 
C14 C15 C16 C17 1.3(9) . . . . ? 
C14 C15 C16 C47 179.4(6) . . . . ? 
C15 C16 C17 C18 -1.3(9) . . . . ? 
C47 C16 C17 C18 -179.4(6) . . . . ? 
C14 C13 C18 C17 0.4(8) . . . . ? 
N6 C13 C18 C17 179.1(5) . . . . ? 
C14 C13 C18 C21 -178.7(6) . . . . ? 
N6 C13 C18 C21 0.0(8) . . . . ? 
C16 C17 C18 C13 0.4(9) . . . . ? 
C16 C17 C18 C21 179.5(6) . . . . ? 
C30 O10 C10 C20 86.9(9) . . . . ? 
Na1A O10 C10 C20 -87.1(8) . . . . ? 
Na1B O10 C10 C20 -82.1(9) . . . . ? 
C10 O10 C30 C40 177.8(7) . . . . ? 
Na1A O10 C30 C40 -8.6(11) . . . . ? 
Na1B O10 C30 C40 -14.7(12) . . . . ? 
C52A O1B C1B C2B -126(4) . . . . ? 
Na1B O1B C1B C2B -26(3) . . . . ? 
C3B O2B C2B C1B 170(6) . . . . ? 
Na1B O2B C2B C1B -62(4) . . . . ? 
C3B O2B C2B Na1B -128(9) . . . . ? 
O1B C1B C2B O2B 74(5) . . . . ? 
O1B C1B C2B Na1B 22(3) . . . . ? 
C2B O2B C3B C4B 164(8) . . . . ? 
Na1B O2B C3B C4B 39(3) . . . . ? 
C5B O3B C4B C3B -170(2) . . . . ? 
Na1B O3B C4B C3B 76(2) . . . . ? 
C5B O3B C4B Na1B 113(3) . . . . ? 
O2B C3B C4B O3B -85(3) . . . . ? 
O2B C3B C4B Na1B -30(2) . . . . ? 
C4B O3B C5B C6B -103(5) . . . . ? 
Na1B O3B C5B C6B 1(6) . . . . ? 
C7B O4B C6B C5B -173(5) . . . . ? 
Na1B O4B C6B C5B 41(6) . . . . ? 
C7B O4B C6B Na1B 146(6) . . . . ? 
O3B C5B C6B O4B -31(8) . . . . ? 
O3B C5B C6B Na1B 0(4) . . . . ? 
C6B O4B C7B C8B -154(5) . . . . ? 
Na1B O4B C7B C8B -12(6) . . . . ? 
C9B O5B C8B C7B 111(6) . . . . ? 
Na1B O5B C8B C7B -11(6) . . . . ? 
O4B C7B C8B O5B 15(7) . . . . ? 
C8B O5B C9B C52A -154(5) . . . . ? 
Na1B O5B C9B C52A -23(6) . . . . ? 
C8B O5B C9B Na1B -131(5) . . . . ? 
C1B O1B C52A C9B 173(4) . . . . ? 
Na1B O1B C52A C9B 65(4) . . . . ? 
C1B O1B C52A Na1B 108.7(19) . . . . ? 
O5B C9B C52A O1B -31(8) . . . . ? 
Na1B C9B C52A O1B -51(3) . . . . ? 
O5B C9B C52A Na1B 20(5) . . . . ? 
C10A O1A C1A C2A -110.6(10) . . . . ? 
Na1A O1A C1A C2A 21.4(11) . . . . ? 
C3A O2A C2A C1A -179.8(9) . . . . ? 
Na1A O2A C2A C1A 25.7(11) . . . . ? 
O1A C1A C2A O2A -30.6(13) . . . . ? 
C2A O2A C3A C4A -176.4(8) . . . . ? 
Na1A O2A C3A C4A -21.8(11) . . . . ? 
C5A O3A C4A C3A 100.5(9) . . . . ? 
Na1A O3A C4A C3A -31.2(10) . . . . ? 
O2A C3A C4A O3A 35.6(13) . . . . ? 
C4A O3A C5A C6A -169.0(6) . . . . ? 
Na1A O3A C5A C6A -38.1(8) . . . . ? 
C7A O4A C6A C5A -179.8(7) . . . . ? 
Na1A O4A C6A C5A -54.0(8) . . . . ? 
O3A C5A C6A O4A 61.1(10) . . . . ? 
C6A O4A C7A C8A 178.2(7) . . . . ? 
Na1A O4A C7A C8A 51.8(8) . . . . ? 
C9A O5A C8A C7A 169.0(6) . . . . ? 
Na1A O5A C8A C7A 45.8(8) . . . . ? 
O4A C7A C8A O5A -67.0(9) . . . . ? 
C8A O5A C9A C10A -86.1(9) . . . . ? 
Na1A O5A C9A C10A 37.4(9) . . . . ? 
C1A O1A C10A C9A -171.7(7) . . . . ? 
Na1A O1A C10A C9A 52.7(8) . . . . ? 
O5A C9A C10A O1A -62.5(11) . . . . ? 
  
_refine_diff_density_max    1.039 
_refine_diff_density_min   -0.988 
_refine_diff_density_rms    0.082 
  
_shelx_res_file 
; 
  
    007a-22087.res created by SHELXL-2014/7 
  
TITL 007a-22087 
CELL 1.54184 20.5031 20.5824 20.5668 90 90.314 90 
ZERR 4 0.0005 0.0004 0.0004 0 0.002 0 
LATT 1 
SYMM 0.5-X,0.5+Y,0.5-Z 
SFAC C H Fe N Na Ni O S Si 
UNIT 236 504 16 24 4 4 24 16 32 
  
SIMU 0.002 0.004 2 O10 > C10A 
  
SADI 0.002 Na1B O5B Na1A O5A Na1B O4B Na1A O4A Na1B O3B Na1A O3A Na1B O2B = 
 NA1B O1B NA1A O1A 
SADI 0.002 C7B C8B C9A C10A C9B C52A C1A C2A C1B C2B C3B C4B C5A C6A C5B = 
 C6B C7A C8A C3A C4A 
SADI 0.002 O5A C9A O5A C8A O4B C7B O4B C6B O4A C7A O4A C6A O3B C5B O3B C4B = 
 O3A C5A O3A C4A O2B C3B O2B C2B O2A C3A O2A C2A O1B C1B O1B C52A O1A C1A = 
 O1A C10A O5B C9B O5B C8B 
  
DFIX 2.25 0.002 O3B C3B 
DFIX 2.25 0.002 C52A C1B 
DFIX 2.25 0.002 O1B C9B 
DFIX 2.25 0.002 O2B C4B 
DFIX 2.25 0.002 O1B C2B 
  
L.S. 30 
TEMP -180 
SIZE 0.10 0.10 0.02 
CONF 
CONN 6 $Na 
MORE -1 
BOND $H 
ACTA 
  
WGHT    0.079000   16.080999 
FVAR       0.22250   0.10788 
NI1   6    0.755233    0.608051    0.506213    11.00000    0.04177    0.04069 = 
         0.04077    0.00402   -0.00653   -0.00493 
FE1   3    0.811669    0.687722    0.430646    11.00000    0.04213    0.03562 = 
         0.03984    0.00271   -0.00617   -0.00381 
FE2   3    0.822430    0.791451    0.519691    11.00000    0.05391    0.04171 = 
         0.03821    0.00180   -0.01123   -0.00896 
FE3   3    0.719534    0.791264    0.421593    11.00000    0.04722    0.03899 = 
         0.04453    0.00100   -0.00882   -0.00112 
FE4   3    0.855688    0.806062    0.383097    11.00000    0.05010    0.04125 = 
         0.04197    0.00615   -0.00691   -0.00790 
S1    8    0.735996    0.716624    0.508296    11.00000    0.04880    0.03809 = 
         0.04092   -0.00025   -0.00503   -0.00267 
S2    8    0.904243    0.741559    0.459799    11.00000    0.04803    0.04607 = 
         0.05173    0.00683   -0.01163   -0.00865 
S3    8    0.776179    0.739121    0.339783    11.00000    0.04899    0.04312 = 
         0.04212    0.00201   -0.00732   -0.00475 
S4    8    0.794094    0.871957    0.448714    11.00000    0.05869    0.03979 = 
         0.04944   -0.00030   -0.00651   -0.00512 
SI1   9    0.777728    0.547915    0.372442    11.00000    0.04712    0.03771 = 
         0.04538   -0.00022   -0.00363   -0.00121 
SI2   9    0.894690    0.562753    0.464245    11.00000    0.04312    0.04434 = 
         0.06412    0.00845   -0.00942    0.00201 
SI3   9    0.924808    0.839547    0.618783    11.00000    0.09057    0.10494 = 
         0.04844    0.01369   -0.02289   -0.05318 
SI4   9    0.787333    0.837900    0.666631    11.00000    0.09019    0.04719 = 
         0.04534   -0.00393   -0.01032   -0.01039 
SI5   9    0.600460    0.887475    0.450419    11.00000    0.06466    0.04978 = 
         0.06186   -0.00355   -0.00448    0.00963 
SI6   9    0.601189    0.813948    0.325991    11.00000    0.05326    0.04443 = 
         0.05424    0.00143   -0.01243    0.00216 
SI7   9    0.903424    0.929398    0.309939    11.00000    0.07200    0.04571 = 
         0.04784    0.00647   -0.00363   -0.01302 
SI8   9    0.939206    0.798048    0.255450    11.00000    0.06910    0.05694 = 
         0.05518    0.00221    0.00583   -0.00529 
N1    4    0.817662    0.589363    0.436332    11.00000    0.04433    0.03838 = 
         0.04493    0.00243   -0.01016   -0.00135 
N2    4    0.843733    0.821586    0.607604    11.00000    0.07549    0.06130 = 
         0.04711    0.00218   -0.00868   -0.02498 
N3    4    0.633039    0.827003    0.402358    11.00000    0.05437    0.04235 = 
         0.05202   -0.00105   -0.00739    0.00272 
N4    4    0.909848    0.846874    0.316774    11.00000    0.05535    0.04752 = 
         0.05572    0.00297    0.00243   -0.01063 
N5    4    0.718556    0.541042    0.629312    11.00000    0.04841    0.04798 = 
         0.04243    0.00966   -0.00297   -0.00304 
N6    4    0.635180    0.569172    0.573014    11.00000    0.04390    0.04968 = 
         0.04137    0.00627   -0.00270   -0.00309 
C1    1    0.702041    0.569541    0.571142    11.00000    0.04342    0.04055 = 
         0.03657    0.00247   -0.00476   -0.00406 
C2    1    0.663853    0.524343    0.664941    11.00000    0.05865    0.06658 = 
         0.04242    0.01119    0.00113   -0.00802 
AFIX  43 
H2    2    0.663527    0.504079    0.706439    11.00000   -1.20000 
AFIX   0 
C3    1    0.611728    0.542056    0.630045    11.00000    0.05118    0.07124 = 
         0.04948    0.00796    0.01018   -0.01025 
AFIX  43 
H3    2    0.567298    0.537073    0.641928    11.00000   -1.20000 
AFIX   0 
C4    1    0.783629    0.526214    0.653124    11.00000    0.05383    0.05336 = 
         0.03596    0.00307   -0.00912   -0.00225 
C5    1    0.817541    0.573871    0.686736    11.00000    0.05758    0.05223 = 
         0.04690   -0.00009   -0.00946    0.00383 
C6    1    0.876320    0.556187    0.715988    11.00000    0.06109    0.07326 = 
         0.05102   -0.00606   -0.01749    0.00207 
AFIX  43 
H6    2    0.900230    0.587799    0.739882    11.00000   -1.20000 
AFIX   0 
C7    1    0.900776    0.493750    0.711133    11.00000    0.06025    0.08412 = 
         0.05171    0.00520   -0.01613    0.01163 
C8    1    0.866299    0.448343    0.674696    11.00000    0.07361    0.05951 = 
         0.05799    0.00715   -0.00116    0.02121 
AFIX  43 
H8    2    0.883565    0.405768    0.670102    11.00000   -1.20000 
AFIX   0 
C9    1    0.807237    0.463395    0.644743    11.00000    0.06599    0.04722 = 
         0.04833    0.00499   -0.00773    0.00592 
C11   1    0.963509    0.475936    0.746368    11.00000    0.07859    0.13034 = 
         0.06212   -0.00492   -0.02520    0.03747 
AFIX 137 
H11A  2    0.998699    0.504672    0.731971    11.00000   -1.50000 
H11B  2    0.974917    0.430766    0.736545    11.00000   -1.50000 
H11C  2    0.957416    0.480869    0.793337    11.00000   -1.50000 
AFIX   0 
C12   1    0.770061    0.413919    0.606229    11.00000    0.07804    0.04831 = 
         0.07062    0.00173   -0.00048   -0.00585 
AFIX 137 
H12A  2    0.731665    0.400077    0.630788    11.00000   -1.50000 
H12B  2    0.798066    0.376276    0.597900    11.00000   -1.50000 
H12C  2    0.756103    0.432999    0.564773    11.00000   -1.50000 
AFIX   0 
C13   1    0.593037    0.586188    0.519290    11.00000    0.03549    0.05703 = 
         0.04094    0.00194    0.00143   -0.00077 
C14   1    0.567330    0.648821    0.515378    11.00000    0.04072    0.05375 = 
         0.04571    0.00027   -0.00357   -0.00216 
C15   1    0.526253    0.662204    0.463126    11.00000    0.04627    0.05155 = 
         0.06280    0.00901   -0.00201   -0.00244 
AFIX  43 
H15   2    0.507688    0.704333    0.459349    11.00000   -1.20000 
AFIX   0 
C16   1    0.511603    0.616070    0.416499    11.00000    0.04494    0.05938 = 
         0.05391    0.00342   -0.00430   -0.00372 
C17   1    0.537446    0.554902    0.422872    11.00000    0.04754    0.06087 = 
         0.04525   -0.00708   -0.00314   -0.00608 
AFIX  43 
H17   2    0.526675    0.522909    0.391297    11.00000   -1.20000 
AFIX   0 
C18   1    0.579108    0.537996    0.474244    11.00000    0.04059    0.05230 = 
         0.04881   -0.00302    0.00381   -0.00416 
C19   1    0.579795    0.700558    0.565205    11.00000    0.05749    0.05678 = 
         0.06015   -0.00891   -0.00095   -0.00065 
AFIX 137 
H19A  2    0.596858    0.739488    0.543775    11.00000   -1.50000 
H19B  2    0.611733    0.684780    0.597121    11.00000   -1.50000 
H19C  2    0.538946    0.711233    0.587299    11.00000   -1.50000 
AFIX   0 
C21   1    0.606088    0.470678    0.480078    11.00000    0.05461    0.05268 = 
         0.06183   -0.00672   -0.00173    0.00424 
AFIX 137 
H21A  2    0.582699    0.447121    0.514172    11.00000   -1.50000 
H21B  2    0.652542    0.472938    0.491325    11.00000   -1.50000 
H21C  2    0.600691    0.447891    0.438558    11.00000   -1.50000 
AFIX   0 
C22   1    0.763702    0.459642    0.391339    11.00000    0.06488    0.04715 = 
         0.05664    0.00203   -0.01014   -0.00102 
AFIX 137 
H22A  2    0.801321    0.434150    0.376942    11.00000   -1.50000 
H22B  2    0.724381    0.444584    0.368611    11.00000   -1.50000 
H22C  2    0.758093    0.454188    0.438313    11.00000   -1.50000 
AFIX   0 
C23   1    0.825830    0.550109    0.295950    11.00000    0.05733    0.05490 = 
         0.05191   -0.00321    0.00216   -0.00594 
AFIX 137 
H23A  2    0.832893    0.595361    0.282948    11.00000   -1.50000 
H23B  2    0.801877    0.527249    0.261513    11.00000   -1.50000 
H23C  2    0.868039    0.528872    0.303126    11.00000   -1.50000 
AFIX   0 
C24   1    0.696584    0.584812    0.356094    11.00000    0.04903    0.04301 = 
         0.05095   -0.00283   -0.01358   -0.00613 
AFIX 137 
H24A  2    0.675827    0.596156    0.397374    11.00000   -1.50000 
H24B  2    0.669126    0.553642    0.332532    11.00000   -1.50000 
H24C  2    0.701997    0.624101    0.329754    11.00000   -1.50000 
AFIX   0 
C25   1    0.899445    0.472495    0.470007    11.00000    0.05459    0.04944 = 
         0.10829    0.02058   -0.02093    0.00127 
AFIX 137 
H25A  2    0.865087    0.456618    0.498886    11.00000   -1.50000 
H25B  2    0.942167    0.459898    0.487496    11.00000   -1.50000 
H25C  2    0.893582    0.453515    0.426667    11.00000   -1.50000 
AFIX   0 
C26   1    0.961438    0.585762    0.406672    11.00000    0.04544    0.04927 = 
         0.08027    0.00396    0.00008   -0.00025 
AFIX 137 
H26A  2    0.946235    0.579793    0.361811    11.00000   -1.50000 
H26B  2    0.999600    0.558147    0.414592    11.00000   -1.50000 
H26C  2    0.973360    0.631368    0.413529    11.00000   -1.50000 
AFIX   0 
C27   1    0.913126    0.594568    0.546493    11.00000    0.05318    0.06882 = 
         0.06214    0.01565   -0.01628   -0.00781 
AFIX 137 
H27A  2    0.893829    0.637851    0.551304    11.00000   -1.50000 
H27B  2    0.960491    0.597411    0.552486    11.00000   -1.50000 
H27C  2    0.894818    0.565285    0.579236    11.00000   -1.50000 
AFIX   0 
C28   1    0.972006    0.765518    0.638932    11.00000    0.07030    0.15580 = 
         0.09724    0.06702   -0.03894   -0.03186 
AFIX 137 
H28A  2    0.955712    0.746856    0.679559    11.00000   -1.50000 
H28B  2    1.018182    0.776780    0.644131    11.00000   -1.50000 
H28C  2    0.967115    0.733721    0.603776    11.00000   -1.50000 
AFIX   0 
C29   1    0.962490    0.880615    0.547560    11.00000    0.08789    0.08622 = 
         0.05116   -0.00216   -0.01255   -0.04020 
AFIX 137 
H29A  2    0.957018    0.853371    0.508834    11.00000   -1.50000 
H29B  2    1.009075    0.887428    0.556022    11.00000   -1.50000 
H29C  2    0.941204    0.922653    0.540352    11.00000   -1.50000 
AFIX   0 
C31   1    0.708864    0.793581    0.657061    11.00000    0.08241    0.05224 = 
         0.05882   -0.00765    0.00196    0.00139 
AFIX 137 
H31A  2    0.688995    0.804767    0.615085    11.00000   -1.50000 
H31B  2    0.679285    0.805928    0.692231    11.00000   -1.50000 
H31C  2    0.716946    0.746685    0.658821    11.00000   -1.50000 
AFIX   0 
C32   1    0.816630    0.814088    0.750566    11.00000    0.09941    0.06343 = 
         0.04995   -0.00172   -0.00904   -0.01719 
AFIX 137 
H32A  2    0.850204    0.780416    0.746913    11.00000   -1.50000 
H32B  2    0.779880    0.797279    0.775769    11.00000   -1.50000 
H32C  2    0.835001    0.852217    0.772553    11.00000   -1.50000 
AFIX   0 
C33   1    0.766253    0.927054    0.670340    11.00000    0.14961    0.05473 = 
         0.07003   -0.00820   -0.02897   -0.00524 
AFIX 137 
H33A  2    0.805997    0.952370    0.678227    11.00000   -1.50000 
H33B  2    0.735344    0.934599    0.705725    11.00000   -1.50000 
H33C  2    0.746468    0.940498    0.628995    11.00000   -1.50000 
AFIX   0 
C34   1    0.649655    0.907971    0.522878    11.00000    0.09174    0.09353 = 
         0.06332   -0.02298   -0.01074    0.03107 
AFIX 137 
H34A  2    0.666079    0.867961    0.542947    11.00000   -1.50000 
H34B  2    0.622535    0.931471    0.554139    11.00000   -1.50000 
H34C  2    0.686497    0.935375    0.510062    11.00000   -1.50000 
AFIX   0 
C35   1    0.591307    0.966191    0.404710    11.00000    0.09406    0.05149 = 
         0.08037   -0.00467   -0.01717    0.00964 
AFIX 137 
H35A  2    0.632565    0.976918    0.383405    11.00000   -1.50000 
H35B  2    0.579743    1.000939    0.435116    11.00000   -1.50000 
H35C  2    0.556846    0.961705    0.371809    11.00000   -1.50000 
AFIX   0 
C36   1    0.518658    0.866086    0.483407    11.00000    0.08593    0.07283 = 
         0.09598   -0.01165    0.00909    0.00984 
AFIX 137 
H36A  2    0.489054    0.855283    0.447431    11.00000   -1.50000 
H36B  2    0.501166    0.903150    0.507614    11.00000   -1.50000 
H36C  2    0.522776    0.828590    0.512507    11.00000   -1.50000 
AFIX   0 
C37   1    0.640911    0.867503    0.264719    11.00000    0.09922    0.05117 = 
         0.05740    0.00519   -0.00849   -0.00423 
AFIX 137 
H37A  2    0.638544    0.912780    0.279260    11.00000   -1.50000 
H37B  2    0.618363    0.863053    0.222817    11.00000   -1.50000 
H37C  2    0.686698    0.854821    0.259879    11.00000   -1.50000 
AFIX   0 
C38   1    0.510725    0.831081    0.320312    11.00000    0.07128    0.06238 = 
         0.08471   -0.01109   -0.02693    0.01417 
AFIX 137 
H38A  2    0.487229    0.802030    0.349791    11.00000   -1.50000 
H38B  2    0.495660    0.823773    0.275604    11.00000   -1.50000 
H38C  2    0.502405    0.876320    0.332598    11.00000   -1.50000 
AFIX   0 
C39   1    0.608397    0.727718    0.297568    11.00000    0.05077    0.05352 = 
         0.05862    0.00101   -0.01195    0.00153 
AFIX 137 
H39A  2    0.654208    0.717826    0.288497    11.00000   -1.50000 
H39B  2    0.582395    0.721830    0.257880    11.00000   -1.50000 
H39C  2    0.592357    0.698422    0.331469    11.00000   -1.50000 
AFIX   0 
C41   1    0.954534    0.963999    0.242626    11.00000    0.11597    0.05720 = 
         0.05568    0.00570    0.00818   -0.02570 
AFIX 137 
H41A  2    1.000824    0.957698    0.252943    11.00000   -1.50000 
H41B  2    0.945442    1.010529    0.238110    11.00000   -1.50000 
H41C  2    0.943965    0.941797    0.201754    11.00000   -1.50000 
AFIX   0 
C42   1    0.931496    0.971715    0.385755    11.00000    0.08135    0.05627 = 
         0.05964    0.00308   -0.00561   -0.02184 
AFIX 137 
H42A  2    0.903881    0.958647    0.422232    11.00000   -1.50000 
H42B  2    0.928419    1.018833    0.379607    11.00000   -1.50000 
H42C  2    0.976868    0.959795    0.395077    11.00000   -1.50000 
AFIX   0 
C43   1    0.887909    0.803851    0.181017    11.00000    0.11830    0.07934 = 
         0.06032   -0.00458   -0.00787   -0.00263 
AFIX 137 
H43A  2    0.842362    0.794813    0.192039    11.00000   -1.50000 
H43B  2    0.902968    0.772097    0.148924    11.00000   -1.50000 
H43C  2    0.891318    0.847707    0.162796    11.00000   -1.50000 
AFIX   0 
C44   1    1.025436    0.817569    0.231651    11.00000    0.09593    0.10306 = 
         0.09039   -0.00910    0.03165   -0.01013 
AFIX 137 
H44A  2    1.025219    0.852182    0.198931    11.00000   -1.50000 
H44B  2    1.046099    0.778680    0.213557    11.00000   -1.50000 
H44C  2    1.049928    0.832019    0.270064    11.00000   -1.50000 
AFIX   0 
C45   1    0.942211    0.710862    0.277955    11.00000    0.07735    0.06391 = 
         0.07232    0.00074    0.01554   -0.00092 
AFIX 137 
H45A  2    0.969346    0.705395    0.316947    11.00000   -1.50000 
H45B  2    0.960911    0.685832    0.242064    11.00000   -1.50000 
H45C  2    0.897965    0.695277    0.286750    11.00000   -1.50000 
AFIX   0 
C46   1    0.791757    0.642649    0.691796    11.00000    0.08437    0.05885 = 
         0.06345   -0.00629   -0.02174   -0.00069 
AFIX 137 
H46A  2    0.791506    0.662800    0.648623    11.00000   -1.50000 
H46B  2    0.819825    0.667873    0.721110    11.00000   -1.50000 
H46C  2    0.747258    0.641767    0.708928    11.00000   -1.50000 
AFIX   0 
C47   1    0.466310    0.630795    0.360131    11.00000    0.06093    0.07761 = 
         0.06207   -0.00003   -0.02573    0.00116 
AFIX 137 
H47A  2    0.423079    0.612627    0.368985    11.00000   -1.50000 
H47B  2    0.483722    0.611352    0.320344    11.00000   -1.50000 
H47C  2    0.462774    0.677949    0.354531    11.00000   -1.50000 
AFIX   0 
C48   1    0.940407    0.901056    0.685380    11.00000    0.15538    0.22364 = 
         0.04708   -0.01647   -0.00310   -0.13844 
AFIX 137 
H48A  2    0.918131    0.941827    0.674646    11.00000   -1.50000 
H48B  2    0.987397    0.908956    0.689327    11.00000   -1.50000 
H48C  2    0.923775    0.884261    0.726679    11.00000   -1.50000 
AFIX   0 
C49   1    0.817640    0.954744    0.290864    11.00000    0.08464    0.05700 = 
         0.06527    0.01414   -0.01842   -0.00324 
AFIX 137 
H49A  2    0.803022    0.933348    0.250789    11.00000   -1.50000 
H49B  2    0.815990    1.001977    0.285072    11.00000   -1.50000 
H49C  2    0.789049    0.942161    0.326757    11.00000   -1.50000 
AFIX   0 
  
O10   7    0.700706    0.199811    0.572728    11.00000    0.09220    0.09642 = 
         0.09605    0.00762    0.00297    0.00954 
C10   1    0.691317    0.155221    0.627360    11.00000    0.09676    0.09929 = 
         0.09728    0.00780    0.00486    0.00992 
AFIX  23 
H10A  2    0.665825    0.177372    0.661569    11.00000   -1.20000 
H10B  2    0.734354    0.143638    0.646088    11.00000   -1.20000 
AFIX   0 
C20   1    0.656515    0.094439    0.607204    11.00000    0.10274    0.10385 = 
         0.10826    0.01115    0.01201    0.01009 
AFIX 137 
H20A  2    0.613034    0.105519    0.590575    11.00000   -1.50000 
H20B  2    0.652332    0.065485    0.644778    11.00000   -1.50000 
H20C  2    0.681405    0.072538    0.573070    11.00000   -1.50000 
AFIX   0 
C30   1    0.648474    0.241659    0.561850    11.00000    0.09301    0.09687 = 
         0.09863    0.00693    0.00301    0.01033 
AFIX  23 
H30A  2    0.639787    0.266852    0.601883    11.00000   -1.20000 
H30B  2    0.608963    0.215966    0.551415    11.00000   -1.20000 
AFIX   0 
C40   1    0.662261    0.286889    0.507704    11.00000    0.09089    0.09149 = 
         0.09663    0.00575    0.00172    0.00658 
AFIX 137 
H40A  2    0.701716    0.311917    0.517720    11.00000   -1.50000 
H40B  2    0.625345    0.316618    0.501933    11.00000   -1.50000 
H40C  2    0.668850    0.262081    0.467603    11.00000   -1.50000 
AFIX   0 
PART 1 
NA1B  5    0.803214    0.175419    0.495198    21.00000    0.05511    0.04683 = 
         0.07927    0.00399   -0.00887    0.00121 
O1B   7    0.824964    0.082595    0.565130    21.00000    0.09899    0.06261 = 
         0.11118    0.01417   -0.02536   -0.00257 
O2B   7    0.732904    0.095506    0.443162    21.00000    0.09916    0.06075 = 
         0.10822    0.01137   -0.02379   -0.00449 
O3B   7    0.748793    0.224628    0.402135    21.00000    0.09350    0.05785 = 
         0.10444    0.01113   -0.02175   -0.00532 
O4B   7    0.855782    0.279800    0.477738    21.00000    0.09092    0.05772 = 
         0.10504    0.01228   -0.02282   -0.00459 
O5B   7    0.887806    0.197347    0.575549    21.00000    0.09359    0.06011 = 
         0.10836    0.01359   -0.02514   -0.00379 
C1B   1    0.792173    0.029391    0.537192    21.00000    0.09975    0.06248 = 
         0.11100    0.01357   -0.02502   -0.00260 
AFIX  23 
H1BA  2    0.775554   -0.000391    0.571076    21.00000   -1.20000 
H1BB  2    0.821145    0.004898    0.507651    21.00000   -1.20000 
AFIX   0 
C2B   1    0.738505    0.059861    0.501246    21.00000    0.10016    0.06173 = 
         0.10982    0.01211   -0.02423   -0.00343 
AFIX  23 
H2BA  2    0.707095    0.023832    0.495027    21.00000   -1.20000 
H2BB  2    0.718265    0.088730    0.533926    21.00000   -1.20000 
AFIX   0 
C3B   1    0.701627    0.126561    0.390673    21.00000    0.09754    0.05962 = 
         0.10675    0.01092   -0.02318   -0.00535 
AFIX  23 
H3BA  2    0.664063    0.152695    0.405659    21.00000   -1.20000 
H3BB  2    0.686251    0.094590    0.358056    21.00000   -1.20000 
AFIX   0 
C4B   1    0.752822    0.168116    0.363939    21.00000    0.09559    0.05878 = 
         0.10543    0.01081   -0.02236   -0.00552 
AFIX  23 
H4BA  2    0.796211    0.147425    0.368340    21.00000   -1.20000 
H4BB  2    0.744445    0.177896    0.317508    21.00000   -1.20000 
AFIX   0 
C5B   1    0.786443    0.276638    0.378734    21.00000    0.09186    0.05739 = 
         0.10399    0.01161   -0.02148   -0.00495 
AFIX  23 
H5BA  2    0.758942    0.316141    0.380189    21.00000   -1.20000 
H5BB  2    0.795836    0.267885    0.332389    21.00000   -1.20000 
AFIX   0 
C6B   1    0.848404    0.292090    0.410844    21.00000    0.09123    0.05743 = 
         0.10424    0.01186   -0.02178   -0.00479 
AFIX  23 
H6BA  2    0.883096    0.267826    0.387982    21.00000   -1.20000 
H6BB  2    0.857012    0.338883    0.403783    21.00000   -1.20000 
AFIX   0 
C7B   1    0.909553    0.298465    0.516145    21.00000    0.09121    0.05817 = 
         0.10576    0.01249   -0.02353   -0.00461 
AFIX  23 
H7BA  2    0.903108    0.343877    0.530614    21.00000   -1.20000 
H7BB  2    0.949255    0.297347    0.488987    21.00000   -1.20000 
AFIX   0 
C8B   1    0.920193    0.257527    0.573407    21.00000    0.09218    0.05911 = 
         0.10700    0.01287   -0.02448   -0.00413 
AFIX  23 
H8BA  2    0.967598    0.249128    0.577280    21.00000   -1.20000 
H8BB  2    0.907178    0.282750    0.612215    21.00000   -1.20000 
AFIX   0 
C9B   1    0.919903    0.137192    0.570476    21.00000    0.09592    0.06167 = 
         0.11019    0.01444   -0.02545   -0.00332 
AFIX  23 
H9BA  2    0.936987    0.127427    0.614519    21.00000   -1.20000 
H9BB  2    0.958457    0.145052    0.542794    21.00000   -1.20000 
AFIX   0 
C52A  1    0.890669    0.076727    0.546778    21.00000    0.09794    0.06245 = 
         0.11094    0.01460   -0.02540   -0.00261 
AFIX  23 
H52A  2    0.894788    0.072953    0.498989    21.00000   -1.20000 
H52B  2    0.911293    0.038432    0.567520    21.00000   -1.20000 
AFIX   0 
PART 2 
NA1A  5    0.789822    0.189493    0.508856   -21.00000    0.05516    0.04732 = 
         0.07910    0.00405   -0.00861    0.00071 
O1A   7    0.858852    0.138839    0.590824   -21.00000    0.09594    0.06185 = 
         0.11077    0.01555   -0.02591   -0.00371 
O2A   7    0.794026    0.076648    0.494128   -21.00000    0.10058    0.06216 = 
         0.11092    0.01279   -0.02493   -0.00318 
O3A   7    0.741217    0.160903    0.404547   -21.00000    0.09631    0.05845 = 
         0.10545    0.01101   -0.02288   -0.00650 
O4A   7    0.841647    0.244840    0.418466   -21.00000    0.09014    0.05641 = 
         0.10359    0.01154   -0.02124   -0.00459 
O5A   7    0.870583    0.266892    0.548066   -21.00000    0.09130    0.05814 = 
         0.10580    0.01257   -0.02434   -0.00387 
C1A   1    0.860483    0.070627    0.592639   -21.00000    0.09885    0.06339 = 
         0.11220    0.01475   -0.02570   -0.00270 
AFIX  23 
H1AA  2    0.831481    0.055082    0.627682   -21.00000   -1.20000 
H1AB  2    0.905391    0.056174    0.603064   -21.00000   -1.20000 
AFIX   0 
C2A   1    0.839939    0.041560    0.530953   -21.00000    0.10057    0.06318 = 
         0.11122    0.01381   -0.02463   -0.00103 
AFIX  23 
H2AA  2    0.879197    0.035006    0.503919   -21.00000   -1.20000 
H2AB  2    0.821458   -0.001886    0.540190   -21.00000   -1.20000 
AFIX   0 
C3A   1    0.771703    0.051854    0.434423   -21.00000    0.10106    0.06140 = 
         0.10891    0.01068   -0.02345   -0.00359 
AFIX  23 
H3AA  2    0.749400    0.009999    0.442560   -21.00000   -1.20000 
H3AB  2    0.809950    0.042752    0.406697   -21.00000   -1.20000 
AFIX   0 
C4A   1    0.727089    0.094303    0.398479   -21.00000    0.09893    0.06030 = 
         0.10769    0.01046   -0.02373   -0.00529 
AFIX  23 
H4AA  2    0.728416    0.082377    0.351872   -21.00000   -1.20000 
H4AB  2    0.682145    0.086513    0.414010   -21.00000   -1.20000 
AFIX   0 
C5A   1    0.774612    0.184455    0.349805   -21.00000    0.09445    0.05854 = 
         0.10426    0.01050   -0.02130   -0.00539 
AFIX  23 
H5AA  2    0.744879    0.186102    0.311751   -21.00000   -1.20000 
H5AB  2    0.811589    0.155448    0.339259   -21.00000   -1.20000 
AFIX   0 
C6A   1    0.798566    0.249684    0.365208   -21.00000    0.09263    0.05799 = 
         0.10378    0.01138   -0.02114   -0.00504 
AFIX  23 
H6AA  2    0.821464    0.268236    0.327237   -21.00000   -1.20000 
H6AB  2    0.761593    0.278531    0.376195   -21.00000   -1.20000 
AFIX   0 
C7A   1    0.869580    0.303368    0.440352   -21.00000    0.09065    0.05755 = 
         0.10491    0.01246   -0.02228   -0.00494 
AFIX  23 
H7AA  2    0.835044    0.334512    0.452823   -21.00000   -1.20000 
H7AB  2    0.896193    0.323195    0.405576   -21.00000   -1.20000 
AFIX   0 
C8A   1    0.910573    0.287591    0.496690   -21.00000    0.09110    0.05833 = 
         0.10595    0.01249   -0.02347   -0.00514 
AFIX  23 
H8AA  2    0.941733    0.252751    0.485178   -21.00000   -1.20000 
H8AB  2    0.935819    0.326365    0.510167   -21.00000   -1.20000 
AFIX   0 
C9A   1    0.906183    0.239462    0.599894   -21.00000    0.09272    0.05979 = 
         0.10759    0.01249   -0.02511   -0.00327 
AFIX  23 
H9AA  2    0.881467    0.245952    0.640597   -21.00000   -1.20000 
H9AB  2    0.948072    0.263003    0.604395   -21.00000   -1.20000 
AFIX   0 
C10A  1    0.919873    0.170067    0.592339   -21.00000    0.09330    0.06042 = 
         0.10853    0.01362   -0.02538   -0.00394 
AFIX  23 
H10C  2    0.943868    0.161983    0.551490   -21.00000   -1.20000 
H10D  2    0.946491    0.153960    0.629270   -21.00000   -1.20000 
AFIX   0 
HKLF 4 
  
REM  007a-22087 
REM R1 =  0.0696 for   10107 Fo > 4sig(Fo)  and  0.1178 for all   15768 data 
REM    979 parameters refined using    780 restraints 
  
END 
  
WGHT      0.0784     16.1045 
  
REM Highest difference peak  1.039,  deepest hole -0.988,  1-sigma level  0.082 
Q1    1   0.8793  0.0622  0.5467  11.00000  0.05    1.04 
Q2    1   0.8062  0.0579  0.4507  11.00000  0.05    0.69 
Q3    1   0.7353  0.0528  0.4494  11.00000  0.05    0.69 
Q4    1   0.7711  0.6935  0.4686  11.00000  0.05    0.68 
Q5    1   0.8125  0.8046  0.4248  11.00000  0.05    0.65 
Q6    1   0.7579  0.7910  0.3814  11.00000  0.05    0.58 
Q7    1   0.7661  0.0901  0.3715  11.00000  0.05    0.57 
Q8    1   0.7531  0.8777  0.4801  11.00000  0.05    0.57 
Q9    1   0.7932  0.1058  0.4330  11.00000  0.05    0.56 
Q10   1   0.7861  0.7937  0.5523  11.00000  0.05    0.55 
Q11   1   0.7969  0.6093  0.4660  11.00000  0.05    0.53 
Q12   1   0.7341  0.7479  0.3761  11.00000  0.05    0.52 
Q13   1   0.8678  0.1217  0.5651  11.00000  0.05    0.50 
Q14   1   0.6828  0.7982  0.4518  11.00000  0.05    0.50 
Q15   1   0.7244  0.1678  0.4020  11.00000  0.05    0.49 
Q16   1   0.7148  0.6083  0.5464  11.00000  0.05    0.49 
Q17   1   0.8485  0.6878  0.3927  11.00000  0.05    0.48 
Q18   1   0.6353  0.8036  0.2910  11.00000  0.05    0.47 
Q19   1   0.8634  0.7828  0.4789  11.00000  0.05    0.45 
Q20   1   0.8222  0.7994  0.5916  11.00000  0.05    0.43 
; 
_shelx_res_checksum   78779 
  
_shelx_hkl_file 
; 
   0   0  -1    0.82    2.56 
   0   0   1    1.10    2.16 
   0   0  -1    3.33    2.56 
   0   0   1    2.02    2.37 
   0   0   1    1.44    2.10 
   0   0   1    1.04    2.03 
   0   0  -3   -0.45    4.11 
   0   0  -3   -1.21    8.09 
   0   0  -3   -3.23    6.77 
   0   0   3   -4.30    7.22 
   0   0  -3   -0.49    3.04 
   0   0   3   -0.95    3.02 
   0   0   3   -3.95    5.20 
   0   0  -3   -9.69   10.35 
   0   0  -3    0.32    7.43 
   0   0   3   -2.76    6.51 
   0   0   3   -1.97    7.39 
   0   0  -4   29.28   15.79 
   0   0  -4   37.07   15.15 
   0   0  -4   37.21    8.54 
   0   0   4   37.79   10.60 
   0   0   4   29.16    6.13 
   0   0  -4   29.09   21.39 
   0   0   4   31.21   13.34 
   0   0   4   35.56   12.83 
   0   0  -4   45.86   16.12 
   0   0   4   34.87   15.27 
   0   0  -5    0.03    6.27 
   0   0  -5    2.23   16.11 
   0   0  -5   17.73   12.96 
   0   0   5   -2.72   12.00 
   0   0   5    4.75    8.47 
   0   0   5    1.31    5.21 
   0   0  -5   10.01   18.15 
   0   0  -5    8.75   14.12 
   0   0   5    4.08   11.50 
   0   0   5    1.93    9.92 
   0   0  -6   83.55   22.16 
   0   0   6  116.21   15.50 
   0   0   6  108.96   21.20 
   0   0   6  109.69    9.37 
   0   0  -6  100.29   12.52 
   0   0  -6   95.37   17.51 
   0   0  -6   90.76   22.22 
   0   0   6   93.04   21.27 
   0   0   6   85.92   17.51 
   0   0  -6   75.69   19.62 
   0   0  -7   -0.68    7.15 
   0   0  -7   11.80   16.52 
   0   0  -7   12.83   13.18 
   0   0  -7   -8.26   18.80 
   0   0   7    1.44    5.27 
   0   0   7    3.41   14.96 
   0   0   7    2.12    9.25 
   0   0   7   -4.91   11.78 
   0   0  -7    9.89   13.35 
   0   0   7   -2.79   11.07 
   0   0   8   44.68   12.72 
   0   0   8   40.85   21.03 
   0   0  -8   27.17   20.69 
   0   0   8   36.06    6.12 
   0   0  -8   42.41   16.52 
   0   0   8   52.19   18.94 
   0   0   8   44.08   14.81 
   0   0  -8   56.98   12.05 
   0   0  -8   37.62   19.28 
   0   0  -8   43.86   16.44 
   0   0  -9    5.36   21.42 
   0   0  -9    8.08    9.54 
   0   0  -9   -9.58   15.94 
   0   0   9   -4.24   15.11 
   0   0  -9   18.30   17.12 
   0   0   9    2.66   16.52 
   0   0   9   10.95   14.40 
   0   0  -9    3.40   21.88 
   0   0   9    2.23   18.32 
   0   0 -10   53.15   21.96 
   0   0  10   65.29   23.45 
   0   0  10   46.60   19.30 
   0   0 -10   12.07   19.76 
   0   0 -10   39.22   23.13 
   0   0  10   41.09   20.44 
   0   0  10   33.10   15.95 
   0   0 -10   30.85   22.13 
   0   0 -10   45.57   22.46 
   0   0 -10   34.23   13.74 
   0   0 -10   67.70   21.58 
   0   0 -10   63.37   13.68 
   0   0  11   -1.74   17.02 
   0   0  11   17.40   24.11 
   0   0 -11   11.75   17.34 
   0   0 -11    4.34   20.56 
   0   0 -11    6.73   18.69 
   0   0 -11   22.96   25.30 
   0   0 -11  -15.15   20.97 
   0   0 -11    8.69   14.53 
   0   0  11  -15.69   14.68 
   0   0 -11   54.37   28.49 
   0   0  11    7.45   25.32 
   0   0 -11   -4.78   16.87 
   0   0 -11   -8.74   22.00 
   0   0 -11    0.01   13.50 
   0   0 -11    4.20   25.71 
   0   0 -11  -16.21   19.15 
   0   0 -11    6.35   11.31 
   0   0 -12  589.16   35.45 
   0   0 -12  526.92   49.09 
   0   0 -12  617.47   52.33 
   0   0  12  547.48   49.68 
   0   0 -12  405.61   45.75 
   0   0 -12  491.20   38.81 
   0   0 -12  392.39   39.87 
   0   0 -12  553.47   31.86 
   0   0 -12  396.13   39.77 
   0   0  12  666.73   64.44 
   0   0 -12  532.38   58.05 
   0   0  12  515.76   35.83 
   0   0 -12  489.36   45.83 
   0   0 -12  472.57   38.19 
   0   0 -12  443.65   30.17 
   0   0 -12  524.75   34.34 
   0   0 -13    5.76   22.78 
   0   0  13   70.72   33.92 
   0   0 -13   20.25   21.31 
   0   0  13    5.49   24.65 
   0   0  13   23.62   24.49 
   0   0 -13   11.60   24.50 
   0   0 -13   39.27   27.86 
   0   0 -13   13.33   17.39 
   0   0  13   28.45   37.71 
   0   0 -13   10.13   27.32 
   0   0 -13   34.39   30.38 
   0   0 -13   47.42   27.66 
   0   0 -13    2.00   16.90 
   0   0 -13    8.01   14.50 
   0   0  14   10.37   34.30 
   0   0 -14    6.07   23.19 
   0   0  14   13.64   27.87 
   0   0 -14   27.99   25.14 
   0   0  14   26.15   24.20 
   0   0 -14   46.48   26.22 
   0   0 -14   13.24   25.63 
   0   0 -14   18.05   17.51 
   0   0  14   -0.81   27.85 
   0   0 -14   -9.54   27.49 
   0   0 -14   39.81   33.50 
   0   0 -14   27.70   17.19 
   0   0 -14   10.28   14.50 
   0   0 -15  -11.68   29.15 
   0   0  15   23.42   39.53 
   0   0  15  -16.43   24.15 
   0   0 -15    9.12   22.58 
   0   0 -15   69.85   29.73 
   0   0 -15  -17.56   25.78 
   0   0 -15   14.84   29.58 
   0   0 -15  -13.95   19.10 
   0   0  15   -1.75   33.41 
   0   0 -15   40.80   38.33 
   0   0 -15  -10.17   29.92 
   0   0  15   61.72   30.86 
   0   0 -15   -4.08   19.72 
   0   0 -15   -9.88   15.60 
   0   0 -16  470.04   49.94 
   0   0 -16  502.94   46.28 
   0   0 -16  495.49   38.76 
   0   0 -16  507.88   53.07 
   0   0  16  488.95   79.54 
   0   0 -16  564.10   70.17 
   0   0  16  565.35   52.73 
   0   0 -16  570.33   42.06 
   0   0 -16  536.12   64.27 
   0   0  16  625.71   82.68 
   0   0 -17   29.94   31.96 
   0   0 -17   56.27   28.34 
   0   0 -17   17.15   39.23 
   0   0  17   34.46   47.03 
   0   0 -17  -41.60   24.80 
   0   0 -17   23.54   33.22 
   0   0 -17   23.07   21.01 
   0   0  17   92.54   54.33 
   0   0 -17   -4.99   33.26 
   0   0 -18   28.64   40.56 
   0   0 -18   38.14   24.39 
   0   0  18   51.77   46.14 
   0   0 -18   39.66   40.12 
   0   0 -18   25.94   21.18 
   0   0 -18   54.48   35.08 
   0   0 -19  -54.22   22.81 
   0   0 -19  -32.06   22.98 
   0   0 -20   22.13   18.74 
   0   0 -20   79.08   30.16 
   0   0 -20  103.21   25.19 
   0   0 -21   -0.44   17.04 
   0   0 -21   47.32   22.55 
   0   0 -22   80.42   23.73 
   0   0 -23   38.06   17.78 
   0   0  23   68.88   28.18 
   0   0 -24   73.24   15.38 
   0   1   0    1.77    2.17 
   0   1   0    0.17    1.76 
   0  -1   0    0.47    1.87 
   0   1   0    0.48    1.84 
   0  -1   0    0.94    1.85 
   0   1   0    2.31    2.37 
   0   1   0    1.26    2.21 
   0  -1   0    2.08    2.38 
   0   1   1  405.50   10.34 
   0  -1  -1  416.64   10.63 
   0  -1  -1  445.76   10.37 
   0   1   1  399.64    9.48 
   0  -1   1  427.16   11.32 
   0   1   1  409.42   11.45 
   0  -1   1  435.82   14.58 
   0   1  -1  418.32   11.98 
   0   1  -1  480.15   12.85 
   0   1   1  506.71   20.68 
   0  -1  -1  481.77   12.67 
   0   1  -1  437.06   12.65 
   0   1   1  458.40   12.08 
   0   1  -1  425.48   13.56 
   0  -1   1  467.93   12.33 
   0  -1   1  473.13   13.53 
   0   1   2 5648.83   38.07 
   0   1  -2 5917.94   72.73 
   0  -1  -3  260.86   10.70 
   0  -1   3  221.94    9.84 
   0   1   3  187.26    7.52 
   0   1  -3  226.10   17.82 
   0   1   3  219.27   11.72 
   0  -1   3  240.55   16.15 
   0  -1   3  216.19   15.80 
   0   1   3  225.95   19.10 
   0  -1  -3  237.42   20.31 
   0   1  -3  265.00   11.17 
   0  -1  -3  246.08   12.63 
   0   1  -3  233.80   21.49 
   0   1  -3  203.88   17.81 
   0  -1   3  230.57   16.89 
   0   1   3  234.27    9.82 
   0  -1  -3  234.51   25.74 
   0   1  -3  260.89   21.41 
   0  -1   3  220.64   15.26 
   0   1   3  210.10    8.59 
   0   1   3  232.57   15.81 
   0  -1   3  223.18   12.22 
   0  -1   4 2288.52   28.89 
   0   1  -4 2246.68   52.78 
   0  -1   4 2150.41   50.43 
   0   1   4 1972.96   56.05 
   0  -1  -4 2311.52   62.33 
   0  -1   4 2372.94   53.09 
   0   1   4 2168.75   42.00 
   0  -1  -4 2310.03   67.88 
   0   1  -4 2151.21   55.76 
   0   1  -4 2152.15   57.24 
   0   1  -4 2406.19   33.25 
   0  -1  -4 2332.24   41.89 
   0  -1   4 2218.74   52.09 
   0   1   4 2393.61   54.55 
   0   1  -4 2389.78   59.44 
   0  -1   4 2304.55   38.73 
   0   1   4 2205.32   32.13 
   0  -1   4 2282.73   47.56 
   0  -1  -4 2368.23   72.57 
   0  -1   5  407.37   13.41 
   0  -1  -5  490.15   34.42 
   0   1   5  439.07   32.77 
   0   1   5  457.66   23.81 
   0  -1   5  500.27   28.04 
   0   1  -5  476.65   28.92 
   0  -1   5  505.02   28.90 
   0  -1  -5  466.49   27.26 
   0  -1  -5  429.10   36.81 
   0  -1  -5  475.98   21.86 
   0   1  -5  446.50   30.13 
   0   1  -5  465.67   17.58 
   0   1  -5  438.36   32.34 
   0  -1   5  481.86   19.61 
   0   1   5  439.91   18.10 
   0  -1   5  473.20   30.68 
   0   1  -5  473.18   33.36 
   0  -1  -5  483.12   39.41 
   0   1   5  475.96   29.94 
   0  -1   5  452.43   25.50 
   0  -1   6  341.64   17.82 
   0  -1   6  233.71   11.48 
   0  -1   6  278.11    9.55 
   0   1   6  297.45   21.87 
   0   1  -6  295.38   26.33 
   0  -1   6  314.27   25.58 
   0   1   6  261.01   27.01 
   0  -1  -6  314.04   29.88 
   0  -1   6  298.19   25.93 
   0   1  -6  276.43   29.77 
   0   1  -6  297.10   26.28 
   0   1  -6  303.41   16.06 
   0  -1  -6  314.56   24.59 
   0  -1  -6  278.70   32.94 
   0  -1  -6  341.86   20.07 
   0  -1   6  328.54   27.88 
   0   1   6  319.32   17.17 
   0  -1   6  319.91   23.72 
   0   1   6  298.00   26.77 
   0   1  -6  279.28   29.69 
   0  -1  -6  313.90   35.72 
   0  -1   7  317.07   18.26 
   0  -1   7  256.11   26.73 
   0   1   7  280.57   28.58 
   0   1   7  261.71   23.55 
   0  -1  -7  294.65   30.90 
   0  -1   7  263.07   27.37 
   0   1  -7  245.28   25.16 
   0  -1  -7  237.22   31.67 
   0  -1  -7  276.00   25.50 
   0   1  -7  277.38   26.27 
   0   1  -7  290.02   17.29 
   0   1  -7  260.88   32.74 
   0  -1  -7  282.35   20.71 
   0  -1   7  284.29   24.59 
   0  -1   7  321.26   29.44 
   0  -1  -7  288.44   36.22 
   0   1  -7  222.98   28.86 
   0   1   7  292.82   18.37 
   0   1   7  299.43   28.88 
   0  -1   8  965.79   30.81 
   0   1   8  908.66   44.44 
   0   1   8  893.77   52.37 
   0  -1  -8 1040.21   57.39 
   0  -1   8  941.77   51.32 
   0   1  -8  814.89   48.92 
   0  -1   8  861.14   50.20 
   0   1  -8  957.66   32.60 
   0   1  -8  829.77   56.48 
   0  -1  -8  835.90   60.03 
   0  -1  -8  924.77   37.41 
   0   1  -8  788.86   45.76 
   0  -1  -8  880.70   46.44 
   0  -1   8  965.41   44.42 
   0   1   8  970.13   54.18 
   0   1  -8  789.97   52.61 
   0  -1  -8  965.14   61.67 
   0  -1   8  967.55   52.44 
   0   1   8  950.42   34.39 
   0  -1   9  111.59   13.38 
   0   1  -9   83.65   25.60 
   0  -1  -9  123.40   28.90 
   0   1   9  107.61   15.91 
   0  -1   9  103.76   19.42 
   0  -1   9   96.19   24.06 
   0   1   9  123.27   25.53 
   0  -1  -9  104.51   22.66 
   0   1  -9   89.16   26.54 
   0  -1  -9  100.93   30.19 
   0   1  -9  119.41   15.34 
   0   1  -9  105.67   21.89 
   0  -1  -9  105.30   15.85 
   0   1  -9   87.73   22.91 
   0  -1  -9  117.56   25.87 
   0   1   9   88.49   20.65 
   0  -1   9  100.38   23.79 
   0  -1   9   70.60   19.94 
   0   1   9  117.33   24.33 
   0   1  10  916.04   54.07 
   0  -1  10  950.69   60.69 
   0   1  10  901.51   57.19 
   0  -1 -10  935.54   58.35 
   0   1 -10  717.93   53.67 
   0  -1  10  696.60   54.06 
   0   1 -10  995.43   56.68 
   0  -1 -10  983.19   58.73 
   0  -1 -10 1206.13   48.98 
   0  -1 -10 1164.91   55.61 
   0   1 -10 1182.41   50.65 
   0  -1 -10  971.35   53.04 
   0   1  10 1035.83   67.00 
   0  -1 -10  990.56   69.35 
   0  -1  10 1014.06   66.00 
   0   1  10  954.16   40.67 
   0   1 -10  733.79   58.48 
   0  -1  10 1000.63   51.42 
   0   1 -10  981.37   50.18 
   0   1 -10  956.61   45.88 
   0  -1 -10  990.93   53.52 
   0   1 -10  829.86   34.93 
   0  -1 -10  928.28   36.06 
   0   1 -10  997.69   36.56 
   0  -1 -10  883.26   54.41 
   0  -1 -10  999.46   44.24 
   0   1 -10  787.62   50.69 
   0  -1 -11  211.67   31.37 
   0   1 -11  161.88   29.19 
   0   1  11  190.99   31.83 
   0   1  11  185.39   31.26 
   0  -1 -11   84.64   28.55 
   0   1 -11  101.80   25.78 
   0  -1 -11   99.45   24.71 
   0   1 -11   90.95   28.80 
   0  -1 -11  106.89   22.71 
   0   1 -11   97.84   22.96 
   0   1 -11  128.38   17.35 
   0  -1 -11  140.73   19.52 
   0  -1 -11  151.44   33.53 
   0  -1  11  159.80   22.96 
   0  -1  11  158.71   34.28 
   0   1  11  210.78   37.36 
   0   1 -11  126.29   32.14 
   0  -1 -11  136.60   28.23 
   0  -1 -11  110.26   23.15 
   0   1 -11  121.84   26.64 
   0   1 -11  120.74   21.31 
   0   1 -11  128.77   17.99 
   0  -1 -11  132.10   18.33 
   0  -1 -11  179.45   22.30 
   0   1 -11  163.36   17.78 
   0   1 -11  146.40   36.87 
   0  -1 -11  161.07   30.87 
   0   1 -11  145.86   27.33 
   0   1 -12  656.63   69.20 
   0   1  12  765.62   71.10 
   0  -1 -12  723.35   42.42 
   0   1 -12  535.66   50.56 
   0  -1 -12  615.86   54.22 
   0  -1 -12  650.81   54.00 
   0  -1  12  573.82   52.43 
   0   1 -12  595.57   56.21 
   0   1  12  760.54   56.68 
   0  -1  12  805.51   61.60 
   0   1 -12  773.41   51.25 
   0  -1 -12  946.96   55.94 
   0  -1 -12  987.80   49.22 
   0   1 -12  810.76   58.89 
   0   1 -12  673.20   48.78 
   0   1 -12  886.01   39.60 
   0  -1 -12  903.94   40.69 
   0   1  12  817.66   72.96 
   0   1 -12  611.30   61.75 
   0  -1 -12  716.80   65.12 
   0  -1  12  736.46   65.25 
   0  -1  12  756.98   49.06 
   0  -1  12  899.56   43.88 
   0   1 -12  677.19   46.53 
   0   1 -12  761.79   51.78 
   0  -1 -12  770.80   49.14 
   0  -1 -12  803.16   56.55 
   0  -1  12  624.10   37.11 
   0   1 -12  634.45   36.21 
   0  -1 -12  708.74   36.57 
   0  -1 -12  691.63   37.73 
   0   1 -12  626.24   37.90 
   0   1  13  467.41   64.18 
   0  -1 -13  385.55   47.40 
   0   1 -13  410.94   48.41 
   0  -1 -13  401.50   43.88 
   0  -1  13  510.82   57.05 
   0   1  13  395.79   40.92 
   0   1 -13  419.07   48.26 
   0   1  13  476.32   51.70 
   0  -1  13  401.93   46.31 
   0  -1 -13  443.76   44.60 
   0   1 -13  390.51   41.82 
   0   1 -13  467.31   40.08 
   0  -1 -13  504.45   40.03 
   0   1 -13  450.93   32.38 
   0  -1 -13  495.40   34.03 
   0   1 -13  398.40   42.33 
   0   1  13  457.71   64.60 
   0   1 -13  376.40   54.19 
   0  -1  13  443.34   58.10 
   0  -1 -13  378.87   50.81 
   0  -1 -13  420.86   38.49 
   0  -1 -13  417.42   48.15 
   0   1 -13  421.22   40.53 
   0   1 -13  460.49   46.06 
   0  -1  13  497.80   38.55 
   0  -1 -13  391.71   30.22 
   0  -1  13  361.86   29.85 
   0   1 -13  417.88   31.13 
   0  -1 -13  463.76   32.01 
   0   1 -13  415.20   31.53 
   0  -1  14  331.37   55.06 
   0  -1 -14  306.97   44.56 
   0   1  14  335.32   60.13 
   0   1 -14  288.66   45.33 
   0   1  14  277.54   39.10 
   0  -1  14  385.00   52.30 
   0  -1 -14  291.39   38.90 
   0   1 -14  323.89   44.19 
   0  -1  14  273.21   38.54 
   0   1 -14  294.80   39.07 
   0   1 -14  311.69   33.13 
   0  -1 -14  341.87   35.44 
   0  -1 -14  271.41   39.73 
   0  -1 -14  336.20   29.94 
   0  -1 -14  270.74   41.18 
   0   1 -14  291.19   28.77 
   0   1 -14  305.70   50.41 
   0  -1  14  321.91   55.92 
   0   1  14  341.88   60.65 
   0  -1 -14  255.76   46.08 
   0  -1 -14  316.54   45.21 
   0   1 -14  282.68   42.24 
   0  -1  14  283.96   26.57 
   0   1 -14  305.33   29.70 
   0  -1 -14  292.55   29.84 
   0   1 -14  296.74   26.54 
   0  -1 -14  296.20   27.68 
   0   1 -15  244.98   46.08 
   0  -1  15  286.72   60.03 
   0  -1 -15  182.33   42.89 
   0   1  15  265.42   58.89 
   0  -1  15  211.06   37.66 
   0  -1  15  309.89   52.64 
   0  -1 -15  219.87   38.08 
   0   1 -15  186.75   34.55 
   0   1 -15  246.47   39.26 
   0  -1 -15  273.81   36.04 
   0  -1 -15  268.92   40.83 
   0   1 -15  254.52   35.25 
   0  -1 -15  252.22   40.91 
   0   1 -15  240.18   29.31 
   0  -1 -15  276.99   31.50 
   0   1  15  227.05   57.54 
   0   1 -15  242.64   49.22 
   0  -1 -15  269.16   50.18 
   0  -1  15  297.75   59.69 
   0  -1  15  260.74   37.28 
   0   1  15  259.88   36.76 
   0  -1 -15  236.73   46.63 
   0   1 -15  211.13   42.05 
   0  -1 -15  245.24   30.68 
   0   1 -15  264.26   29.27 
   0   1 -15  235.84   25.98 
   0   1 -16  246.24   50.78 
   0  -1 -16  268.14   53.19 
   0   1  16  227.76   62.02 
   0  -1  16  299.47   63.12 
   0   1 -16  203.56   38.06 
   0   1 -16  210.34   41.52 
   0  -1 -16  160.66   34.17 
   0   1 -16  231.09   36.09 
   0  -1 -16  192.97   33.73 
   0  -1 -16  199.64   28.34 
   0   1 -16  212.86   29.74 
   0   1 -16  172.63   39.85 
   0  -1 -16  128.83   37.87 
   0  -1 -16  271.52   54.13 
   0   1  16  202.44   57.18 
   0   1 -16  195.92   48.45 
   0  -1  16  261.04   61.23 
   0  -1  16  232.37   39.15 
   0   1 -16  177.00   45.76 
   0  -1 -16  244.24   33.41 
   0   1 -16  228.60   30.00 
   0   1 -16  252.61   27.53 
   0   1 -17   21.21   27.49 
   0   1 -17   34.30   31.08 
   0   1 -17   99.15   49.18 
   0  -1 -17   18.74   35.73 
   0  -1  17   31.27   46.45 
   0   1 -17   35.41   30.81 
   0  -1 -17   22.62   23.13 
   0   1 -17    7.41   21.26 
   0  -1 -17   44.48   33.12 
   0   1 -17   71.94   22.62 
   0  -1 -17   73.10   25.85 
   0   1 -17   67.55   37.68 
   0   1  17   24.04   48.87 
   0  -1  17   -0.37   46.30 
   0  -1 -17   54.19   37.16 
   0   1 -18   50.96   26.69 
   0   1 -18  -11.87   31.41 
   0   1 -18   86.52   45.30 
   0  -1 -18    7.91   36.78 
   0  -1 -18    6.46   21.32 
   0   1 -18   56.08   23.99 
   0   1  18   92.46   55.55 
   0   1 -18   18.28   34.87 
   0  -1 -18   37.73   33.92 
   0  -1  18   40.24   46.98 
   0   1 -18   35.78   34.97 
   0  -1 -18   17.31   20.00 
   0   1 -18   64.38   23.11 
   0  -1 -19   26.33   20.50 
   0   1 -19    4.92   21.02 
   0   1 -19   39.16   32.03 
   0  -1 -19   20.91   27.11 
   0   1 -19   12.64   20.42 
   0  -1 -19   46.43   23.93 
   0   1 -20   54.89   20.29 
   0  -1 -20   83.84   24.00 
   0  -1 -20   48.50   25.99 
   0  -1 -20   96.42   25.02 
   0   1 -20   95.37   27.91 
   0  -1 -21    1.09   17.22 
   0   1 -21    4.35   22.51 
   0  -1 -21  -21.40   20.38 
   0   1 -21    8.74   20.59 
   0  -1 -22  133.57   24.17 
   0   1 -22  111.85   23.84 
   0  -1 -23    1.11   17.47 
   0   1 -23    9.64   17.85 
   0   1  23   17.02   20.41 
   0  -1 -24   96.39   16.12 
   0   1 -24   94.95   15.85 
   0  -2  -1  678.07   19.11 
   0  -2   1  667.77   20.26 
   0  -2  -1  691.68   18.84 
   0  -2  -1  695.04   21.06 
   0   2  -1  648.25   20.78 
   0   2   1  716.18   19.90 
   0  -2   1  691.46   20.89 
   0   2   1  722.01   29.20 
   0   2  -1  688.56   17.55 
   0  -2  -1  686.64   19.98 
   0  -2   1  745.57   17.16 
   0   2  -1  718.98   18.47 
   0  -2   1  680.22   21.17 
   0   2  -1  662.10   18.11 
   0   2  -1  698.16   20.14 
   0  -2  -1  806.66   20.55 
   0   2   1  699.77   21.52 
   0  -2  -2 2338.15   37.51 
   0  -2   2 2221.71   37.79 
   0  -2  -2 2128.34   34.77 
   0   2  -2 2090.14   44.90 
   0  -2   2 2124.02   45.54 
   0   2   2 2212.48   37.65 
   0  -2  -2 2273.32   40.02 
   0   2   2 2234.47   63.71 
   0   2  -2 2247.32   43.21 
   0  -2  -2 2238.79   40.24 
   0  -2  -2 2225.77   39.15 
   0   2  -2 2188.30   40.49 
   0   2  -2 2081.63   43.79 
   0  -2   2 2147.09   46.48 
   0  -2   2 2185.75   41.53 
   0   2   2 2436.08   42.48 
   0  -2  -2 2307.89   34.77 
   0   2  -2 2003.94   42.42 
   0  -2  -3   34.66   10.89 
   0  -2  -3   30.61    8.09 
   0  -2   3   28.82    7.20 
   0   2   3   18.18    5.08 
   0  -2   3   14.14    8.90 
   0  -2  -3   30.45    8.73 
   0   2  -3   19.46   11.05 
   0  -2   3   20.57   11.79 
   0   2   3   20.71    7.74 
   0   2   3   24.92    5.21 
   0   2  -3   22.18   15.23 
   0   2  -3   25.78   10.79 
   0  -2  -3   28.83    7.85 
   0   2   3   40.90   18.76 
   0  -2  -3   27.20   10.32 
   0   2  -3   17.18    5.95 
   0   2  -3   25.34   10.61 
   0  -2   3   29.10   10.32 
   0  -2   3   21.25    9.23 
   0  -2   3   22.13   10.12 
   0  -2  -3   14.97   16.66 
   0   2   3   26.71   10.16 
   0  -2   4   31.21   10.03 
   0   2   4   19.59    5.25 
   0  -2   4   25.83   14.14 
   0   2  -4   18.75   14.19 
   0   2   4   27.51   13.36 
   0  -2  -4   36.76   14.44 
   0  -2   4   32.38   15.66 
   0   2  -4   24.59   17.31 
   0  -2  -4   37.71   13.15 
   0   2  -4   32.75    9.16 
   0   2  -4   46.97   20.94 
   0   2   4   29.82   14.22 
   0  -2   4   27.74   15.71 
   0   2   4   17.51    8.33 
   0   2  -4   34.04   16.28 
   0  -2  -4   36.23   24.32 
   0  -2   4   33.77   13.32 
   0  -2   4   32.43   12.52 
   0  -2  -5 1079.89   27.33 
   0  -2   5 1087.48   27.97 
   0  -2   5 1061.85   42.06 
   0  -2  -5 1022.69   41.78 
   0  -2   5 1037.23   42.40 
   0   2  -5  986.92   42.41 
   0   2   5  978.35   29.18 
   0   2   5 1039.19   41.10 
   0   2  -5 1195.59   25.77 
   0  -2  -5 1118.10   35.51 
   0   2  -5 1117.16   48.36 
   0   2  -5 1028.09   45.26 
   0  -2   5 1029.21   42.57 
   0   2  -5  982.00   44.53 
   0  -2   5 1029.25   41.03 
   0   2   5 1046.74   42.97 
   0  -2  -5  992.52   56.50 
   0   2   5 1002.47   19.00 
   0  -2   5 1066.54   34.03 
   0  -2  -6   36.66    6.19 
   0  -2   6   43.88    8.48 
   0   2   6   21.59    4.26 
   0   2   6   31.42   13.19 
   0   2   6   25.98    9.26 
   0   2  -6   31.75   13.22 
   0  -2   6   25.82   12.44 
   0  -2  -6   27.52   12.79 
   0  -2   6   37.36   15.23 
   0   2  -6   27.06   15.38 
   0  -2  -6   27.10    9.98 
   0   2  -6   32.81    6.79 
   0   2  -6   24.87   14.93 
   0  -2   6   33.01   11.05 
   0   2  -6   30.56   17.20 
   0   2   6   45.03   15.15 
   0  -2   6   45.62   14.18 
   0   2   6   34.93    6.31 
   0  -2   6   30.70   12.42 
   0  -2  -6   29.21   20.35 
   0  -2   7   13.22    6.54 
   0  -2   7    9.39   15.77 
   0   2  -7    8.16   13.85 
   0   2   7   16.01   11.02 
   0  -2   7   15.27   14.63 
   0   2   7    5.50   14.22 
   0  -2  -7    3.28   14.84 
   0  -2  -7   10.26   12.85 
   0   2  -7    5.72   15.32 
   0  -2  -7   20.91   12.52 
   0   2  -7   12.77    7.10 
   0   2  -7    8.35   16.82 
   0  -2  -7   15.47   21.91 
   0   2   7   20.55   17.27 
   0   2   7   18.32    7.16 
   0  -2   7   10.23    8.69 
   0  -2   7   21.65   13.12 
   0  -2   7    0.49   12.42 
   0   2  -7    7.60   15.04 
   0  -2   8   10.12    4.91 
   0   2   8   12.55   14.93 
   0  -2   8   10.14   14.83 
   0   2   8    6.26   12.70 
   0  -2   8   18.89   17.15 
   0  -2  -8   20.13   17.13 
   0   2  -8    3.84   13.58 
   0  -2  -8   16.79   12.25 
   0  -2  -8   18.20   15.67 
   0   2  -8   25.03   17.98 
   0   2  -8    2.36    6.45 
   0   2  -8    3.69   19.14 
   0   2  -8   -6.17   16.10 
   0  -2   8    2.87   13.26 
   0  -2   8   12.95   10.98 
   0  -2  -8   17.29   23.90 
   0   2   8   12.42   16.86 
   0  -2   8   10.99   16.86 
   0   2   8    4.62    7.31 
   0  -2   9  192.30   19.32 
   0   2   9  199.33   15.80 
   0   2   9  193.41   33.01 
   0  -2   9  192.87   26.80 
   0  -2  -9  200.35   37.18 
   0   2  -9  179.53   31.44 
   0  -2   9  193.22   29.71 
   0  -2  -9  176.36   28.64 
   0   2  -9  170.81   32.60 
   0   2  -9  144.24   26.49 
   0  -2  -9  204.33   22.62 
   0   2  -9  178.19   15.67 
   0  -2   9  167.06   28.89 
   0  -2   9  186.54   32.77 
   0   2   9  151.82   26.43 
   0  -2  -9  183.85   28.95 
   0   2  -9  170.80   28.01 
   0   2   9  188.79   25.89 
   0   2 -10   17.89   18.16 
   0  -2 -10   13.56   18.03 
   0   2  10   12.20   16.80 
   0   2  10   15.96   18.76 
   0  -2  10    6.61   17.57 
   0  -2  10   17.48   24.10 
   0  -2 -10   22.86   26.38 
   0  -2 -10    9.58   19.65 
   0  -2 -10   20.97   23.04 
   0   2 -10   -5.72   19.41 
   0   2 -10    7.91   18.69 
   0   2 -10   -1.96   17.85 
   0  -2 -10   18.93   13.69 
   0  -2  10    3.51    9.95 
   0  -2  10   18.65   19.23 
   0  -2  10   15.54   17.95 
   0   2  10   18.64   20.23 
   0   2 -10    1.99   24.50 
   0  -2 -10    9.95   27.03 
   0   2 -10   27.67   18.14 
   0   2 -10   18.50   15.23 
   0  -2 -10   24.26   14.36 
   0   2 -10   17.26    9.61 
   0   2 -10   29.61   22.55 
   0  -2 -10   17.91   18.64 
   0   2  10  -20.47   27.09 
   0  -2 -10    2.34   13.03 
   0  -2 -11   64.36   18.48 
   0   2 -11   71.92   30.63 
   0   2 -11   62.14   24.03 
   0   2  11   90.85   32.11 
   0  -2 -11  118.77   27.28 
   0  -2 -11   60.57   21.66 
   0   2 -11   46.50   21.14 
   0   2  11   73.97   22.68 
   0   2  11   40.61   19.49 
   0  -2  11   84.43   26.99 
   0   2 -11   68.72   31.64 
   0  -2 -11   43.22   24.23 
   0   2 -11   64.71   21.94 
   0  -2 -11   56.86   21.41 
   0   2 -11   73.85   16.16 
   0  -2 -11   44.11   23.41 
   0   2 -11   62.24   24.32 
   0  -2 -11   55.92   15.19 
   0  -2 -11   83.44   28.59 
   0  -2  11   69.32   21.66 
   0  -2  11  107.98   34.75 
   0   2 -11   50.33   25.65 
   0   2  11   89.48   29.01 
   0   2 -11   54.50   23.61 
   0  -2 -11   54.32   22.02 
   0  -2 -11   45.94   28.67 
   0   2 -11   57.24   23.01 
   0  -2 -11   50.10   16.89 
   0  -2  11   37.05   15.44 
   0   2 -11   61.33   16.72 
   0   2 -11   52.69   15.75 
   0   2 -12  993.73   65.12 
   0  -2 -12 1041.56   68.33 
   0   2  12 1166.90   85.81 
   0  -2 -12 1176.68   57.14 
   0   2 -12 1015.27   81.25 
   0  -2  12  835.87   65.66 
   0  -2 -12 1049.87   65.13 
   0   2  12 1157.06   66.85 
   0  -2  12 1170.19   76.75 
   0   2 -12  879.85   65.08 
   0   2 -12 1036.14   50.76 
   0   2 -12  856.70   60.49 
   0  -2 -12  939.41   58.43 
   0  -2 -12 1019.47   51.16 
   0  -2 -12  854.92   56.77 
   0  -2 -12 1116.75   45.15 
   0   2 -12  813.21   52.96 
   0   2 -12  985.44   40.49 
   0   2 -12  920.78   71.79 
   0  -2  12 1114.65   79.61 
   0   2  12 1180.00   86.77 
   0  -2  12 1078.32   63.19 
   0  -2 -12 1045.27   79.51 
   0  -2 -12  982.33   63.55 
   0   2 -12  966.66   53.67 
   0  -2 -12 1025.29   53.98 
   0  -2  12 1232.00   51.72 
   0   2 -12  991.79   57.48 
   0   2 -12  987.91   42.38 
   0  -2  12  801.88   42.66 
   0  -2 -12  967.14   42.22 
   0   2 -12  844.98   43.46 
   0  -2 -13   19.74   24.81 
   0   2 -13   30.81   36.35 
   0  -2 -13   25.25   16.17 
   0   2 -13   -4.18   23.14 
   0   2  13    6.36   31.09 
   0   2 -13   37.76   21.26 
   0  -2  13    9.06   28.28 
   0   2  13    1.33   18.98 
   0  -2 -13   50.50   20.15 
   0  -2  13   29.19   20.40 
   0  -2 -13   39.52   26.78 
   0  -2 -13   32.42   23.41 
   0   2 -13    0.76   25.72 
   0   2 -13   40.29   25.89 
   0   2 -13   38.64   17.52 
   0   2 -13   29.90   24.92 
   0  -2 -13    7.44   25.99 
   0  -2 -13    8.86   17.32 
   0   2  13   48.48   32.54 
   0  -2 -13  104.12   36.55 
   0  -2  13    9.15   27.03 
   0   2 -13    9.49   26.23 
   0  -2  13   21.66   21.42 
   0   2 -13   34.61   22.84 
   0   2 -13   46.34   27.19 
   0  -2 -13   49.08   33.30 
   0   2 -13   33.85   17.81 
   0  -2  13   21.50   16.75 
   0  -2 -13   11.77   16.96 
   0   2 -13   31.41   16.71 
   0   2  14    5.55   33.57 
   0   2 -14    4.42   27.91 
   0  -2 -14    8.21   25.49 
   0  -2 -14   -2.97   20.78 
   0   2  14  -17.83   23.37 
   0  -2  14   10.95   21.52 
   0  -2  14   18.78   33.95 
   0   2 -14    5.29   21.97 
   0  -2 -14   -1.25   23.17 
   0   2 -14   12.06   28.64 
   0  -2 -14  -15.89   27.30 
   0  -2 -14   -6.77   18.80 
   0  -2 -14   11.52   27.91 
   0   2 -14   28.60   25.84 
   0   2 -14   27.09   18.19 
   0   2 -14   24.94   30.97 
   0   2  14   57.18   51.88 
   0  -2 -14  -20.52   27.44 
   0  -2  14   65.06   38.83 
   0   2 -14   33.20   27.48 
   0   2  14   77.35   32.39 
   0  -2 -14   47.40   37.22 
   0  -2  14   16.79   18.03 
   0   2 -14   21.91   18.26 
   0  -2 -14   23.14   18.48 
   0   2 -14    9.58   17.92 
   0   2  15  106.61   47.85 
   0  -2 -15   37.33   32.71 
   0   2 -15  139.44   35.60 
   0  -2  15  174.94   45.26 
   0   2 -15  106.60   31.48 
   0  -2  15  124.83   43.53 
   0  -2  15  125.79   31.13 
   0   2 -15   55.94   30.64 
   0   2 -15   77.40   26.20 
   0   2 -15   90.25   20.36 
   0  -2 -15   90.40   34.31 
   0  -2 -15   92.58   22.81 
   0   2  15  130.48   47.51 
   0  -2 -15  124.66   38.32 
   0   2 -15  134.00   41.08 
   0  -2  15  131.74   43.97 
   0   2 -15  111.93   37.00 
   0   2  15   90.69   29.26 
   0   2 -15  112.42   23.27 
   0  -2  15  103.53   22.08 
   0  -2 -15  137.81   25.67 
   0   2 -15  102.07   20.58 
   0   2  16   25.41   44.18 
   0  -2 -16   70.69   37.19 
   0   2 -16   60.68   35.62 
   0  -2  16   25.99   43.44 
   0  -2  16  -10.17   35.17 
   0   2 -16   30.59   24.22 
   0   2 -16   -7.46   32.53 
   0   2 -16   20.72   25.49 
   0  -2 -16  -43.28   24.11 
   0  -2 -16  -10.31   30.49 
   0   2 -16  -14.48   20.77 
   0  -2  16   38.83   42.78 
   0   2 -16    4.26   32.52 
   0  -2 -16   -2.73   36.74 
   0   2  16    7.14   41.14 
   0   2 -16  -26.72   31.56 
   0  -2  16   -4.01   26.63 
   0  -2 -16   15.61   22.51 
   0   2 -16   21.20   20.70 
   0   2 -16    3.71   16.15 
   0  -2 -17   42.57   37.94 
   0   2 -17   52.22   38.35 
   0  -2  17   29.22   39.93 
   0   2  17   76.56   53.45 
   0   2 -17   19.71   32.23 
   0   2 -17   25.45   21.63 
   0  -2 -17   57.82   26.22 
   0   2 -17   71.06   29.04 
   0   2 -17   46.60   34.45 
   0  -2  17   57.33   44.95 
   0  -2 -17   59.06   37.91 
   0   2 -17   67.65   39.29 
   0   2 -17   77.29   24.11 
   0  -2 -17   52.69   23.33 
   0   2 -17    9.48   15.98 
   0   2 -18   59.26   29.42 
   0   2 -18   24.48   30.29 
   0  -2 -18    5.73   27.87 
   0  -2 -18   45.68   39.32 
   0   2 -18   62.70   47.06 
   0   2 -18    3.08   20.31 
   0  -2 -18   31.56   24.64 
   0   2 -18   59.55   38.43 
   0   2  18   27.74   46.99 
   0  -2 -18   34.15   40.83 
   0  -2  18   38.99   55.89 
   0   2 -18    4.77   20.74 
   0   2 -18   33.23   35.07 
   0  -2 -18    5.05   21.39 
   0   2 -19  -20.45   21.12 
   0  -2 -19  -22.91   21.22 
   0   2 -19    8.24   32.69 
   0   2 -19   -4.92   24.84 
   0  -2 -19  -59.28   31.41 
   0   2 -19   -3.34   30.84 
   0  -2 -19   16.50   23.15 
   0   2 -19  -31.91   23.06 
   0  -2 -20   40.67   24.78 
   0   2 -20   29.95   21.96 
   0   2 -20   17.92   31.28 
   0  -2 -20   58.71   23.59 
   0  -2 -21    6.87   20.21 
   0   2 -21   52.86   21.48 
   0  -2 -21   19.60   17.93 
   0  -2 -22   50.36   17.93 
   0   2  22   69.15   24.78 
   0   2 -22   31.52   24.18 
   0  -2 -22   96.35   22.27 
   0   2 -22   86.63   20.41 
   0  -2 -23   59.70   16.73 
   0   2 -23   74.80   16.70 
   0  -2 -24   11.07   12.40 
   0   2 -24   29.69   13.29 
   0  -2  24   20.46   18.11 
   0   3   0    1.09    4.95 
   0  -3   0   -0.31    6.18 
   0  -3   0    2.67    6.39 
   0   3   0    1.12    7.39 
   0   3   0   -1.69    5.92 
   0  -3   0   -1.61    6.65 
   0  -3   0    3.77    5.09 
   0  -3   0   -0.35    7.24 
   0  -3   0    0.96    8.03 
   0  -3   1 7630.59   82.65 
   0  -3  -1 7753.47   79.67 
   0   3   1 8063.78   85.43 
   0  -3  -1 8135.89   59.27 
   0  -3  -2   11.81    8.97 
   0  -3   2   16.37    8.87 
   0  -3  -2   14.54    9.34 
   0  -3   2   17.09   11.14 
   0   3  -2   16.04    8.39 
   0   3   2   19.23    8.35 
   0   3  -2    9.07    8.13 
   0  -3  -2   13.42    8.04 
   0   3   2   15.99   17.26 
   0   3  -2   17.82    9.95 
   0  -3   2   16.29    6.50 
   0   3   2   23.07   10.20 
   0   3  -2   15.30    7.81 
   0  -3   2   18.10   10.04 
   0  -3  -2   13.46   11.33 
   0  -3  -2   17.50    9.73 
   0  -3  -3 4120.71   61.96 
   0  -3   3 4227.04   63.70 
   0  -3  -3 4586.71   67.78 
   0  -3  -3 3972.08   67.74 
   0  -3   3 3846.10   79.00 
   0   3  -3 3986.24   75.61 
   0   3   3 4091.92   63.86 
   0  -3  -3 4153.43   65.17 
   0  -3  -3 4100.91   69.03 
   0   3  -3 4190.66   70.36 
   0   3  -3 4614.86   73.49 
   0   3  -3 3955.34   68.06 
   0  -3   3 4163.54   70.01 
   0   3   3 4529.21   74.08 
   0  -3   3 4174.92   75.01 
   0  -3  -4   28.23   11.12 
   0  -3   4   29.49   10.28 
   0  -3  -4   24.58   12.88 
   0  -3   4   37.44   15.96 
   0   3   4   29.24    6.16 
   0   3  -4   31.61   12.97 
   0  -3   4   38.65   15.95 
   0   3   4   32.30    5.61 
   0   3  -4   39.51    8.15 
   0  -3  -4   43.88   14.66 
   0   3  -4   50.03   21.60 
   0  -3  -4   32.33   11.49 
   0   3  -4   31.52   13.76 
   0   3   4   45.31   25.99 
   0  -3   4   20.51   11.30 
   0  -3  -4   40.96   19.75 
   0  -3   4   36.86   12.06 
   0   3   4   39.12   15.59 
   0   3  -4   45.59   18.51 
   0  -3   4   27.03   13.13 
   0  -3  -5  987.44   35.07 
   0  -3  -5  978.68   25.13 
   0  -3   5  944.33   32.59 
   0   3   5  973.08   24.63 
   0  -3  -5  894.88   37.21 
   0  -3   5  968.29   46.20 
   0   3  -5  907.20   42.45 
   0   3   5  905.29   36.13 
   0  -3   5  966.02   45.89 
   0   3  -5  916.56   27.16 
   0   3  -5  915.31   43.07 
   0  -3  -5  984.44   37.20 
   0  -3  -5  972.74   38.88 
   0   3   5 1025.86   56.92 
   0   3  -5 1002.21   49.02 
   0   3  -5  915.86   41.68 
   0   3   5  980.12   44.22 
   0  -3   5  944.71   42.11 
   0  -3  -5  835.47   53.97 
   0  -3   5  937.61   43.03 
   0  -3   5 1011.00   38.11 
   0  -3   6  229.44   20.80 
   0  -3   6  235.00   17.07 
   0  -3  -6  206.50   17.16 
   0  -3  -6  239.37   23.15 
   0  -3   6  241.70   27.65 
   0   3  -6  236.84   24.97 
   0   3   6  236.19   21.52 
   0   3   6  250.98   15.75 
   0  -3   6  244.00   25.86 
   0   3  -6  260.95   13.60 
   0   3  -6  224.44   26.72 
   0  -3  -6  240.07   21.13 
   0   3  -6  262.50   27.84 
   0   3   6  237.98   32.95 
   0   3   6  230.67   25.37 
   0  -3   6  234.98   25.33 
   0  -3  -6  202.08   31.37 
   0   3  -6  222.05   25.32 
   0  -3   6  231.43   24.34 
   0  -3   7  537.39   31.67 
   0  -3   7  508.43   24.62 
   0  -3  -7  550.25   21.18 
   0   3   7  541.23   27.20 
   0  -3  -7  493.07   33.62 
   0  -3   7  478.49   40.04 
   0   3   7  502.78   33.69 
   0  -3   7  536.65   40.12 
   0   3  -7  500.29   38.79 
   0   3  -7  610.38   42.79 
   0   3  -7  527.64   19.27 
   0   3  -7  485.84   39.08 
   0  -3  -7  584.90   32.70 
   0  -3   7  552.58   37.27 
   0  -3   7  504.47   37.40 
   0   3  -7  474.12   38.47 
   0  -3  -7  566.54   50.10 
   0   3   7  527.16   41.01 
   0  -3   8   26.17   10.16 
   0   3  -8   24.35   15.13 
   0  -3  -8   14.86   13.21 
   0  -3   8   40.47   23.68 
   0  -3   8   10.84   16.13 
   0   3   8   25.89   13.45 
   0   3   8   22.51   14.42 
   0   3  -8    7.90   15.81 
   0   3  -8   11.72   18.18 
   0   3  -8   24.69    8.17 
   0  -3  -8   31.37   14.10 
   0  -3  -8   19.10   23.14 
   0  -3   8   23.46   18.83 
   0  -3   8   31.70   20.03 
   0   3  -8   34.39   21.59 
   0   3   8   30.81   20.53 
   0  -3   8   28.81   14.48 
   0  -3   9   90.19   11.03 
   0  -3  -9   91.95   31.95 
   0   3  -9  112.69   27.04 
   0  -3   9  117.90   26.58 
   0  -3   9  105.72   17.44 
   0   3   9  104.44   29.88 
   0  -3   9  121.88   25.15 
   0  -3  -9  112.93   19.53 
   0   3  -9  106.53   24.05 
   0  -3  -9   98.25   24.97 
   0   3  -9   90.57   10.56 
   0   3  -9   90.03   24.17 
   0   3   9  104.75   18.79 
   0  -3   9  101.79   23.92 
   0  -3  -9   88.84   20.03 
   0   3  -9   82.94   22.51 
   0   3   9   77.00   19.06 
   0  -3   9  123.14   26.33 
   0   3 -10  275.50   34.64 
   0  -3 -10  285.78   28.99 
   0  -3 -10  265.89   34.63 
   0   3  10  265.37   46.56 
   0   3  10  215.25   29.03 
   0  -3  10  296.05   39.53 
   0   3 -10  235.15   34.58 
   0   3  10  271.94   28.73 
   0  -3 -10  211.03   31.15 
   0   3 -10  264.25   32.72 
   0   3 -10  303.25   30.65 
   0  -3 -10  332.91   37.31 
   0  -3 -10  264.96   28.96 
   0  -3 -10  307.59   24.04 
   0   3 -10  270.24   29.81 
   0  -3 -10  248.56   35.26 
   0  -3 -10  278.58   43.34 
   0  -3  10  298.53   35.08 
   0  -3  10  315.92   38.24 
   0   3  10  280.53   41.96 
   0   3 -10  239.59   37.97 
   0  -3 -10  280.38   37.39 
   0   3 -10  296.88   24.08 
   0  -3  10  280.77   26.38 
   0  -3 -11   49.92   23.64 
   0   3 -11   36.57   25.92 
   0  -3 -11   18.74   16.60 
   0   3  11   36.39   30.87 
   0   3 -11   37.93   23.42 
   0  -3 -11   44.68   18.35 
   0   3  11   26.60   19.33 
   0  -3  11   41.26   27.41 
   0   3 -11    7.38   19.79 
   0   3  11   22.73   17.56 
   0  -3  11   17.89   22.13 
   0   3 -11   47.59   23.40 
   0  -3 -11   48.95   19.43 
   0  -3 -11   89.29   29.85 
   0   3 -11   30.26   19.67 
   0   3 -11   41.27   23.94 
   0   3 -11   57.35   14.59 
   0  -3 -11   56.25   17.58 
   0  -3 -11   85.91   29.11 
   0  -3 -11   72.89   33.35 
   0  -3  11   46.88   21.94 
   0   3 -11   16.24   21.84 
   0   3  11   32.48   31.56 
   0  -3  11   26.21   22.71 
   0   3 -11   43.26   19.24 
   0  -3 -11   64.15   29.07 
   0  -3 -11   41.53   18.78 
   0  -3  11   34.30   16.79 
   0   3 -11   59.48   17.59 
   0  -3 -11   45.88   16.93 
   0   3 -11   25.96   14.36 
   0   3 -12   72.29   24.71 
   0   3 -12   86.77   33.91 
   0  -3 -12   78.30   26.69 
   0  -3 -12   60.82   18.98 
   0   3  12  100.16   34.85 
   0   3 -12   74.84   28.80 
   0  -3 -12   42.54   19.51 
   0  -3  12   76.43   28.47 
   0  -3  12  103.40   33.06 
   0   3 -12  102.30   31.12 
   0  -3 -12  112.22   30.99 
   0  -3 -12  110.19   24.31 
   0   3 -12  111.53   25.48 
   0  -3 -12   96.71   19.16 
   0   3 -12   82.73   26.76 
   0  -3 -12   97.74   28.66 
   0   3 -12   91.96   17.75 
   0   3 -12   67.19   27.53 
   0  -3 -12   65.41   28.86 
   0  -3  12   85.37   29.01 
   0   3  12   99.67   36.14 
   0   3 -12   71.49   23.17 
   0  -3  12  131.36   24.47 
   0   3 -12  108.31   28.24 
   0  -3 -12   88.74   19.42 
   0  -3  12   62.18   19.39 
   0   3 -12   76.31   19.39 
   0   3 -12   62.67   19.67 
   0  -3 -13  295.17   45.73 
   0   3 -13  273.27   39.72 
   0  -3 -13  308.71   35.94 
   0   3  13  183.26   46.91 
   0   3 -13  295.02   54.88 
   0  -3  13  211.20   38.08 
   0   3 -13  200.51   39.85 
   0   3  13  208.70   32.72 
   0  -3 -13  237.95   36.58 
   0  -3  13  346.51   53.00 
   0   3 -13  297.95   43.61 
   0   3 -13  302.23   35.08 
   0  -3 -13  270.23   39.82 
   0   3 -13  232.72   24.45 
   0   3 -13  265.11   39.98 
   0  -3 -13  345.65   28.02 
   0  -3  13  324.92   53.07 
   0  -3  13  264.92   40.41 
   0   3 -13  238.48   44.40 
   0  -3 -13  326.22   50.99 
   0   3  13  288.11   53.93 
   0   3  13  342.54   35.92 
   0   3 -13  320.37   38.72 
   0   3 -13  262.98   34.49 
   0   3 -13  293.48   28.67 
   0  -3  13  244.40   28.65 
   0  -3 -13  299.32   27.63 
   0   3 -13  252.50   29.29 
   0   3  14   41.54   35.56 
   0  -3 -14   59.76   31.25 
   0  -3 -14   88.76   26.21 
   0   3 -14   69.08   36.64 
   0   3 -14   73.60   35.59 
   0  -3  14   86.54   28.02 
   0   3 -14  114.79   33.57 
   0  -3  14   99.20   42.14 
   0  -3 -14   73.93   23.20 
   0   3 -14   70.04   26.91 
   0   3 -14   39.95   17.75 
   0   3 -14   69.90   27.22 
   0  -3 -14   57.63   27.62 
   0  -3 -14   78.83   19.62 
   0  -3  14  107.69   38.47 
   0   3 -14   50.29   32.15 
   0   3  14   82.22   36.69 
   0  -3 -14   55.08   38.16 
   0   3 -14   91.35   30.65 
   0   3  14   67.99   28.71 
   0  -3  14   72.44   20.52 
   0  -3 -14   58.77   19.56 
   0   3 -14   61.59   19.35 
   0   3 -14   80.10   21.25 
   0  -3 -15  386.70   57.44 
   0   3  15  330.03   67.94 
   0   3 -15  470.93   57.75 
   0  -3  15  604.13   72.42 
   0  -3  15  422.91   54.84 
   0   3 -15  369.97   50.23 
   0   3 -15  369.85   47.16 
   0   3 -15  361.82   45.14 
   0  -3 -15  425.01   36.53 
   0   3 -15  351.82   31.92 
   0  -3 -15  346.56   53.14 
   0  -3  15  417.69   66.59 
   0   3 -15  400.09   62.36 
   0   3  15  348.76   68.71 
   0   3 -15  347.07   43.05 
   0   3 -15  411.77   32.49 
   0  -3 -15  403.90   34.66 
   0  -3  15  404.19   35.31 
   0   3 -15  403.78   36.88 
   0   3  16   52.04   46.63 
   0  -3  16  -49.08   47.07 
   0  -3 -16   47.79   37.25 
   0   3 -16   23.58   33.28 
   0  -3  16  -19.78   26.76 
   0  -3  16  -13.40   35.15 
   0   3 -16   40.01   25.86 
   0   3 -16    8.28   30.65 
   0  -3 -16   25.63   25.80 
   0   3 -16   33.13   25.25 
   0   3 -16  -21.55   19.39 
   0  -3 -16  -18.65   22.37 
   0  -3 -16   13.33   32.56 
   0  -3  16    5.22   42.07 
   0   3 -16   16.95   37.22 
   0  -3  16  -13.03   27.69 
   0   3 -16  -11.28   31.10 
   0  -3 -16   29.91   23.84 
   0  -3  16   13.12   17.63 
   0   3 -16   -2.01   20.32 
   0   3 -16   18.31   17.76 
   0  -3  17   23.03   43.39 
   0  -3 -17   20.94   37.42 
   0   3  17  131.24   50.38 
   0   3 -17   25.38   32.48 
   0   3 -17   29.18   20.21 
   0  -3 -17   21.56   21.95 
   0   3 -17   74.80   29.86 
   0   3 -17   50.08   33.64 
   0  -3 -17   11.47   27.97 
   0  -3 -17    8.63   33.48 
   0   3 -17   20.99   39.36 
   0  -3  17   48.78   50.95 
   0  -3 -17    2.95   23.75 
   0   3 -17   19.28   21.16 
   0   3 -17   10.58   16.37 
   0  -3  18   81.22   47.18 
   0  -3 -18   34.37   36.48 
   0   3  18   11.50   45.16 
   0   3 -18    1.78   31.53 
   0   3 -18   20.59   34.09 
   0  -3 -18   18.10   28.77 
   0   3 -18   39.56   25.63 
   0   3  18    7.34   47.66 
   0   3 -18  -64.57   46.19 
   0  -3 -18   38.57   35.55 
   0   3 -18   19.36   20.82 
   0  -3 -18   -8.77   24.36 
   0   3 -18   -5.97   16.78 
   0   3 -18   52.94   36.05 
   0   3 -18   10.91   19.87 
   0  -3 -18   13.60   23.28 
   0   3 -19   53.05   34.98 
   0  -3 -19   10.45   21.42 
   0   3 -19   37.72   25.67 
   0   3 -19   20.96   32.48 
   0  -3 -19   29.87   23.30 
   0   3 -19   36.58   22.51 
   0  -3 -20   17.73   22.43 
   0   3 -20   -0.28   30.18 
   0   3 -20   50.25   28.44 
   0  -3 -20   41.49   23.54 
   0   3 -20   78.44   23.66 
   0  -3 -21   35.86   20.85 
   0  -3 -21   91.13   24.50 
   0   3 -21   54.92   20.41 
   0  -3 -22   29.15   16.62 
   0   3 -22   34.61   23.33 
   0   3 -22   66.71   18.90 
   0  -3 -22   59.20   19.58 
   0   3 -23  -26.78   20.91 
   0  -3 -23  -41.52   16.21 
   0   3 -23  -16.12   13.77 
   0  -3 -24   43.06   14.25 
   0   3 -24   46.23   14.25 
   0  -3  24    0.91   17.79 
   0  -4   0  303.14   21.71 
   0   4   0  313.16   20.23 
   0  -4   0  325.15   22.04 
   0  -4   0  359.84   23.00 
   0  -4   0  358.33   20.20 
   0   4   0  312.60   21.13 
   0   4   0  324.00   19.92 
   0  -4   0  332.79   23.17 
   0   4   0  290.14    9.89 
   0  -4   0  354.60   12.54 
   0  -4  -1  191.89   17.93 
   0  -4  -1  184.83   17.13 
   0  -4   1  198.97   18.10 
   0   4  -1  180.82   15.77 
   0  -4   1  175.83   17.86 
   0   4  -1  171.28   16.32 
   0  -4  -1  208.91   21.60 
   0  -4   1  185.40   19.17 
   0   4   1  175.52   16.13 
   0  -4  -1  189.84   19.46 
   0   4   1  186.47   18.75 
   0  -4  -1  184.71   16.59 
   0  -4  -1  187.67   17.96 
   0  -4   1  209.57   16.00 
   0   4  -1  204.38   17.24 
   0   4   1  218.04   21.08 
   0   4  -1  179.12   12.20 
   0  -4   1  181.01   18.98 
   0   4  -1  183.26   18.48 
   0  -4  -1  192.26   10.38 
   0   4   1  192.94    9.95 
   0  -4  -1  217.80   21.47 
   0  -4  -2  339.79   23.05 
   0  -4   2  316.93   22.32 
   0  -4  -2  277.84   22.25 
   0  -4  -2  320.18   14.73 
   0   4   2  328.72   21.17 
   0   4  -2  279.82   22.92 
   0  -4   2  298.67   24.98 
   0  -4  -2  316.30   22.57 
   0  -4  -2  316.51   23.03 
   0   4  -2  294.49   20.36 
   0  -4   2  324.98   18.21 
   0   4   2  354.24   35.14 
   0   4  -2  313.54   21.42 
   0  -4  -2  337.16   22.66 
   0  -4  -2  348.93   27.41 
   0  -4   2  295.63   23.04 
   0   4  -2  295.82   19.57 
   0   4  -2  301.78   22.02 
   0   4   2  239.85   23.75 
   0  -4  -3  121.57   15.23 
   0  -4  -3  153.31   17.84 
   0  -4   3  145.89   16.24 
   0  -4   3  130.50   20.00 
   0  -4  -3  133.50   15.86 
   0   4   3  147.78   15.32 
   0  -4   3  164.75   20.49 
   0   4  -3  141.99   18.99 
   0  -4   3  138.83   12.28 
   0  -4  -3  139.30   16.99 
   0  -4  -3  142.45   16.11 
   0   4   3  172.36   34.04 
   0   4  -3  143.80   18.50 
   0  -4  -3  124.64   16.80 
   0   4  -3  144.27   20.99 
   0  -4   3  125.97   17.18 
   0   4   3  147.64   22.31 
   0  -4   3  137.29   19.17 
   0  -4  -4   12.94   11.90 
   0  -4   4   14.32   10.09 
   0  -4  -4    8.05    9.24 
   0   4   4    7.12    8.89 
   0  -4   4   11.24   11.05 
   0  -4  -4   12.77   10.03 
   0   4  -4    4.73   10.55 
   0   4  -4    8.65   11.27 
   0  -4  -4   21.72   11.53 
   0   4  -4    3.48   13.25 
   0   4   4   -5.94   22.46 
   0  -4  -4    7.32    9.92 
   0   4  -4   11.45    5.11 
   0   4  -4   -0.58   12.05 
   0  -4  -4   -0.87   16.30 
   0  -4  -4   11.85    4.98 
   0   4   4    7.32   12.93 
   0  -4   4   11.12   10.58 
   0  -4   4   18.26    9.78 
   0  -4   4    9.97   12.23 
   0  -4  -5   38.40   12.84 
   0  -4  -5   43.41   12.85 
   0  -4   5   38.67   12.12 
   0   4  -5   39.39   13.83 
   0  -4   5   44.50   16.32 
   0   4   5   39.93   11.60 
   0  -4   5   29.89   11.85 
   0  -4  -5   39.44   11.52 
   0   4  -5   49.46   16.10 
   0   4  -5   28.03    6.85 
   0  -4  -5   43.36   13.16 
   0  -4  -5   47.34   12.86 
   0   4  -5   36.51   13.03 
   0   4   5   36.85   23.88 
   0  -4   5   49.15   12.31 
   0   4  -5   33.33   15.22 
   0  -4   5   48.08   15.44 
   0   4   5   35.79   13.78 
   0  -4   5   35.45   10.61 
   0  -4  -5   27.75   18.69 
   0  -4  -6   -0.35   11.09 
   0  -4   6    6.21   10.45 
   0  -4  -6    7.45    8.47 
   0   4   6    0.67    5.25 
   0   4  -6    1.60   12.39 
   0  -4   6    6.16   12.18 
   0  -4   6    5.04   13.79 
   0  -4  -6    1.16   11.36 
   0   4  -6    2.35   14.68 
   0  -4  -6   -2.63    9.87 
   0   4   6    2.70   21.08 
   0   4  -6   -2.62    6.81 
   0   4  -6    7.26   14.73 
   0  -4  -6   -5.77   11.81 
   0  -4  -6   -6.01   18.45 
   0  -4   6    0.43   12.44 
   0   4   6   -7.42   12.98 
   0  -4   6    0.07   11.83 
   0   4  -6    3.17   13.86 
   0  -4   6  -11.50   15.55 
   0  -4  -7  434.22   28.50 
   0  -4   7  440.52   31.83 
   0  -4   7  445.46   25.98 
   0   4   7  399.63   19.77 
   0  -4   7  401.20   36.24 
   0  -4   7  401.16   38.98 
   0   4  -7  388.03   34.43 
   0  -4  -7  445.23   31.24 
   0  -4  -7  427.59   32.23 
   0   4  -7  390.64   16.46 
   0   4  -7  375.36   34.97 
   0   4   7  355.53   41.02 
   0   4  -7  431.38   38.82 
   0   4   7  438.19   38.68 
   0  -4   7  419.99   36.99 
   0  -4   7  419.58   33.84 
   0  -4  -7  390.69   43.31 
   0   4  -7  366.94   35.35 
   0  -4   8  188.88   23.35 
   0  -4  -8  201.62   16.61 
   0  -4   8  182.19   18.19 
   0   4   8  189.82   29.54 
   0  -4  -8  166.36   33.86 
   0  -4   8  177.41   27.65 
   0   4  -8  177.64   27.69 
   0  -4   8  187.56   26.69 
   0   4   8  185.08   17.01 
   0   4  -8  182.10   27.12 
   0  -4   8  202.34   30.61 
   0  -4   8  201.63   30.95 
   0  -4  -8  191.72   23.41 
   0   4  -8  224.65   32.63 
   0  -4  -8  185.43   24.32 
   0   4  -8  181.90   29.49 
   0   4   8  169.66   34.31 
   0   4  -8  183.62   11.32 
   0  -4   9   53.59   12.42 
   0  -4  -9   59.23   14.46 
   0  -4  -9   73.62   28.47 
   0  -4   9   54.78   21.94 
   0  -4  -9   63.77   30.35 
   0  -4   9   28.81   17.96 
   0  -4   9   54.88   17.69 
   0   4   9   63.78   25.48 
   0   4  -9   41.78   16.04 
   0  -4  -9   33.98   22.18 
   0  -4  -9   56.46   17.87 
   0   4   9   36.01   25.43 
   0  -4  -9   34.56   19.04 
   0   4  -9   45.29   22.95 
   0   4  -9   60.38   22.33 
   0  -4  -9   33.95   13.83 
   0  -4   9   80.39   24.71 
   0   4   9   60.58   14.90 
   0   4  -9   69.77   23.82 
   0   4  10  122.03   34.27 
   0  -4 -10  143.27   25.96 
   0  -4 -10  123.03   24.02 
   0   4 -10  143.03   27.98 
   0  -4  10  122.80   31.40 
   0   4 -10  119.18   26.16 
   0  -4  10  140.55   29.54 
   0  -4 -10  113.88   23.30 
   0   4 -10   89.92   24.02 
   0  -4 -10  110.41   16.65 
   0   4 -10   89.48   22.65 
   0  -4 -10  115.50   31.79 
   0  -4  10  115.92   25.71 
   0   4  10  126.95   29.38 
   0   4 -10   78.75   21.98 
   0  -4 -10  112.62   33.32 
   0  -4  10  122.31   26.94 
   0  -4  10  124.60   21.07 
   0   4 -10   90.11   20.49 
   0  -4 -10   87.92   27.16 
   0   4 -10  116.25   19.30 
   0  -4  10  118.75   19.45 
   0   4 -10  106.16   17.36 
   0  -4 -11   -0.38   16.64 
   0  -4 -11   25.55   20.37 
   0   4 -11  -10.12   23.26 
   0   4  11   18.05   25.83 
   0   4 -11    5.57   19.08 
   0   4 -11    3.65   22.47 
   0  -4 -11   12.71   19.28 
   0  -4  11   15.33   25.66 
   0  -4  11    3.32   19.30 
   0   4 -11   15.06   21.61 
   0  -4  11   24.98   19.78 
   0   4 -11   -6.69   20.50 
   0   4 -11   22.39   19.63 
   0  -4 -11   15.60   16.02 
   0   4 -11   -1.73   19.79 
   0   4 -11    6.35   12.16 
   0  -4 -11   12.74   22.88 
   0  -4  11   11.02   15.15 
   0   4  11   42.50   27.52 
   0  -4  11   13.12   21.27 
   0   4 -11    3.33   21.88 
   0  -4 -11   12.56   26.09 
   0  -4  11    1.64   21.74 
   0  -4 -11   29.24   29.80 
   0   4 -11   10.09   18.46 
   0  -4  11    4.01   14.09 
   0   4 -11   19.51   14.85 
   0   4 -11    9.67   15.68 
   0   4  12    0.04   28.99 
   0  -4 -12    3.92   24.50 
   0  -4 -12    7.54   16.59 
   0   4 -12   27.85   31.07 
   0   4 -12    2.64   21.48 
   0  -4  12   -0.95   22.06 
   0   4 -12   -4.14   23.40 
   0  -4  12   18.50   29.96 
   0   4 -12   25.53   23.46 
   0   4 -12   -6.51   25.65 
   0  -4 -12   -1.29   15.27 
   0   4 -12   13.50   21.64 
   0  -4 -12   21.18   25.71 
   0   4 -12   12.12   14.78 
   0   4 -12  -10.57   25.79 
   0  -4 -12  -30.37   28.03 
   0  -4  12   25.08   26.39 
   0  -4  12   24.73   26.52 
   0   4  12   26.02   30.86 
   0   4 -12   16.36   19.37 
   0  -4  12    9.02   21.31 
   0   4  12   12.51   19.08 
   0   4 -12   22.44   15.60 
   0  -4  12   12.69   16.15 
   0   4 -12   11.39   17.11 
   0  -4 -13   14.68   22.92 
   0   4 -13   47.74   25.98 
   0  -4 -13   47.30   20.03 
   0   4  13   15.03   33.86 
   0   4 -13   35.63   27.59 
   0  -4  13   57.80   31.41 
   0  -4  13   26.32   32.14 
   0   4 -13   22.91   24.23 
   0   4 -13   26.08   27.31 
   0   4 -13   49.22   25.27 
   0   4 -13    1.60   26.46 
   0  -4 -13   22.70   16.43 
   0   4 -13   45.21   17.53 
   0   4  13   51.68   36.97 
   0  -4 -13   70.14   34.69 
   0   4 -13   26.43   26.61 
   0  -4  13   29.03   31.71 
   0  -4  13   37.32   23.96 
   0   4 -13   29.50   23.54 
   0  -4  13   66.89   25.74 
   0   4  13   19.59   22.59 
   0  -4  13   33.08   18.86 
   0   4 -13   22.54   16.90 
   0   4 -13   47.99   20.41 
   0  -4 -14   15.24   21.01 
   0  -4 -14   54.79   34.78 
   0   4  14   26.36   33.07 
   0   4 -14   34.86   28.18 
   0   4 -14   35.40   34.00 
   0   4 -14    0.74   23.56 
   0  -4  14   39.54   25.79 
   0  -4  14   26.81   40.41 
   0  -4 -14   29.21   28.43 
   0   4 -14   14.05   24.12 
   0   4 -14    6.05   28.94 
   0  -4 -14    9.45   19.03 
   0   4 -14   29.85   17.37 
   0  -4 -14   17.73   34.20 
   0   4 -14   78.83   41.02 
   0  -4  14   46.98   32.77 
   0   4  14   24.09   44.19 
   0  -4  14   37.96   26.93 
   0   4 -14   53.15   27.22 
   0  -4 -14   28.15   19.61 
   0   4 -14   57.22   21.36 
   0  -4  14   50.06   26.97 
   0   4 -14   -2.70   17.92 
   0   4  15   65.95   43.70 
   0   4 -15  106.62   33.35 
   0  -4 -15  108.29   41.80 
   0  -4  15   71.80   32.03 
   0   4 -15   78.44   29.18 
   0  -4  15  177.35   48.30 
   0   4 -15  109.83   31.53 
   0  -4 -15   71.56   28.54 
   0   4 -15   73.25   19.75 
   0   4 -15  110.22   32.04 
   0  -4 -15  101.84   26.09 
   0   4 -15  138.57   43.26 
   0  -4  15   69.76   36.00 
   0  -4 -15   89.23   35.63 
   0   4 -15   27.94   26.86 
   0   4 -15   64.97   19.81 
   0  -4  15  104.78   23.69 
   0  -4 -15   86.74   24.48 
   0   4 -15   49.25   21.56 
   0  -4  16  154.13   47.75 
   0  -4 -16  142.43   42.68 
   0   4 -16  174.43   42.19 
   0   4  16  131.12   49.56 
   0   4 -16  131.31   39.27 
   0  -4  16  144.82   43.13 
   0  -4  16  163.08   55.88 
   0  -4 -16  135.41   34.34 
   0   4 -16  169.38   39.65 
   0   4 -16  169.90   32.64 
   0   4 -16  157.87   36.86 
   0  -4 -16  143.10   28.05 
   0   4 -16  121.80   24.06 
   0   4 -16  141.92   47.46 
   0  -4 -16  102.92   37.00 
   0  -4  16  121.87   49.09 
   0  -4  16  223.47   41.00 
   0   4 -16  165.62   39.86 
   0   4 -16  158.93   25.94 
   0  -4 -16  187.80   31.34 
   0  -4  16  147.51   27.26 
   0   4 -16  142.51   25.78 
   0  -4 -17  -31.51   44.67 
   0  -4  17  -47.02   45.70 
   0   4  17   90.33   50.67 
   0   4 -17   31.46   32.93 
   0   4 -17  -28.58   35.42 
   0   4 -17   34.46   27.06 
   0  -4 -17   15.45   20.76 
   0   4 -17  -28.06   20.11 
   0   4 -17   35.78   26.58 
   0  -4  17   24.15   45.78 
   0  -4  17   71.99   56.67 
   0   4  17   -4.41   42.99 
   0   4 -17  -20.72   39.41 
   0  -4 -17  -27.25   33.41 
   0  -4 -17   12.63   23.66 
   0   4 -17    6.18   19.75 
   0  -4  17    4.08   18.48 
   0   4 -17   13.69   20.73 
   0  -4  18  110.86   55.56 
   0   4  18  107.58   62.37 
   0  -4 -18  161.39   52.84 
   0   4 -18  137.22   45.10 
   0   4 -18   75.35   35.92 
   0   4 -18   56.56   25.86 
   0   4 -18  163.02   50.70 
   0   4  18  104.03   56.44 
   0  -4 -18  121.06   41.30 
   0  -4 -18  126.21   27.78 
   0   4 -18  140.46   26.07 
   0   4 -18  102.55   23.75 
   0  -4 -18  100.78   28.12 
   0   4 -19   -2.71   31.53 
   0   4 -19    0.33   25.85 
   0  -4 -19   55.00   24.39 
   0   4 -19  -11.57   20.82 
   0   4 -19   13.59   15.65 
   0   4 -19   11.19   32.23 
   0  -4 -19   14.70   20.09 
   0  -4 -20   44.18   22.88 
   0   4 -20   36.45   33.23 
   0   4 -20   60.33   25.55 
   0   4 -20   63.54   31.25 
   0   4 -20   67.44   22.84 
   0  -4 -20   64.43   23.37 
   0  -4 -21   98.88   23.91 
   0   4 -21  121.69   22.30 
   0  -4 -22   67.65   18.92 
   0   4 -22   83.64   18.39 
   0  -4 -22  129.76   22.59 
   0  -4 -23    6.84   13.76 
   0   4 -23    9.92   19.05 
   0   4 -23    7.28   13.61 
   0  -4 -23   -3.58   15.30 
   0  -4 -24   22.46   12.43 
   0   4 -24   -8.71   10.78 
   0  -4  24    3.50   17.56 
   0  -5   0   11.10   14.47 
   0  -5   0   -3.70    9.56 
   0   5   0    3.39   10.20 
   0   5   0   18.48   16.27 
   0  -5   0    7.89   10.52 
   0   5   0   11.36   12.36 
   0  -5   0   -4.36   12.30 
   0  -5   0    6.97   11.37 
   0   5   0    1.28    4.26 
   0  -5   0    3.56    8.15 
   0  -5   1  837.46   36.35 
   0  -5  -1  839.71   35.02 
   0  -5  -1  870.47   36.72 
   0  -5   1  912.60   37.47 
   0   5  -1  881.56   32.38 
   0   5   1  896.85   33.78 
   0  -5  -1  851.64   35.90 
   0  -5  -1  780.59   37.18 
   0  -5   1  816.14   36.96 
   0   5  -1  800.15   35.30 
   0  -5  -1  883.41   36.41 
   0   5   1  839.40   37.97 
   0   5   1  939.74   38.74 
   0  -5  -1  946.67   35.32 
   0  -5   1  981.82   35.58 
   0   5  -1  877.61   32.31 
   0   5  -1  887.83   23.50 
   0  -5  -1  765.97   18.36 
   0   5  -1  811.07   36.17 
   0  -5  -1  910.75   39.42 
   0   5   1  869.46   19.01 
   0  -5   1  889.43   39.15 
   0  -5   2  160.69   19.21 
   0  -5   2  162.00   19.19 
   0  -5  -2  159.64   18.73 
   0  -5  -2  159.40   14.20 
   0  -5  -2  170.74   18.04 
   0  -5   2  153.68   19.79 
   0   5  -2  134.25   17.38 
   0   5   2  167.99   16.39 
   0  -5   2  143.94   18.47 
   0   5   2  168.59   19.56 
   0   5  -2  144.65   14.56 
   0  -5  -2  160.27   18.12 
   0   5   2  188.66   23.22 
   0  -5   2  183.89   15.90 
   0   5  -2  157.32   15.93 
   0  -5  -2  181.68   18.06 
   0   5   2  176.52   14.28 
   0  -5  -2  175.28   17.91 
   0  -5  -2  170.38   21.84 
   0  -5   2  160.52   20.48 
   0   5  -2  149.95   17.67 
   0  -5   3  174.95   18.99 
   0  -5  -3  191.89   20.56 
   0  -5  -3  155.61   17.41 
   0   5   3  193.85   18.58 
   0   5  -3  157.59   20.22 
   0  -5  -3  173.14   18.72 
   0  -5   3  167.35   20.29 
   0  -5   3  190.92   14.44 
   0   5   3  174.66   31.06 
   0  -5  -3  182.58   19.04 
   0   5  -3  166.18   16.90 
   0   5  -3  183.42   18.03 
   0  -5   3  167.74   18.88 
   0  -5  -3  193.42   21.56 
   0  -5   3  182.54   15.14 
   0   5   3  126.52   20.06 
   0   5  -3  179.39   20.97 
   0  -5  -4  307.05   26.15 
   0  -5   4  333.67   24.94 
   0  -5   4  340.33   27.51 
   0  -5  -4  368.57   26.93 
   0  -5   4  319.25   29.48 
   0  -5  -4  339.84   25.61 
   0   5   4  330.60   23.40 
   0  -5   4  336.19   28.94 
   0   5  -4  298.80   27.33 
   0  -5   4  345.76   18.60 
   0  -5  -4  334.74   26.22 
   0   5  -4  351.98   25.98 
   0   5   4  327.86   38.06 
   0  -5  -4  339.63   25.56 
   0   5  -4  334.83   25.75 
   0   5  -4  328.46   25.50 
   0  -5   4  344.15   28.32 
   0  -5  -4  336.15   18.73 
   0  -5   4  329.79   22.54 
   0  -5   5 1120.49   45.31 
   0  -5  -5 1203.29   47.70 
   0  -5  -5 1142.29   44.42 
   0  -5   5 1155.35   48.66 
   0  -5   5 1182.52   55.88 
   0  -5  -5 1248.80   47.29 
   0   5   5 1243.54   44.99 
   0   5  -5 1162.71   53.08 
   0   5  -5 1167.60   51.04 
   0  -5  -5 1186.75   45.78 
   0   5  -5 1210.01   27.64 
   0  -5  -5 1157.47   48.40 
   0   5  -5 1123.84   48.76 
   0   5   5 1127.88   69.14 
   0   5  -5 1142.02   48.49 
   0  -5   5 1194.90   45.61 
   0   5   5 1049.61   54.20 
   0  -5   5 1206.38   53.99 
   0  -5  -5 1097.84   20.14 
   0  -5   6    5.92   11.53 
   0  -5  -6   -3.23   10.88 
   0  -5  -6   -5.87   13.33 
   0   5  -6    8.15   14.20 
   0  -5  -6   -0.75   11.43 
   0   5   6    6.97   11.50 
   0  -5   6    1.81   12.75 
   0  -5  -6   15.61   14.09 
   0   5  -6    8.78    7.30 
   0  -5  -6   -5.68   10.98 
   0   5  -6   10.07   15.47 
   0   5  -6    6.44   13.67 
   0   5   6   -9.23   23.06 
   0  -5   6   22.67   15.11 
   0   5  -6   -1.28   14.63 
   0   5   6   -6.20   15.83 
   0  -5   6   -6.08   12.31 
   0  -5   6    2.18   15.60 
   0  -5  -6   15.10   19.51 
   0  -5   7  927.12   41.66 
   0  -5   7  877.81   46.33 
   0  -5  -7  798.53   25.36 
   0  -5  -7  849.47   42.51 
   0   5   7  929.40   44.46 
   0  -5  -7  882.99   44.98 
   0  -5   7  917.67   54.31 
   0  -5   7  884.70   56.76 
   0   5  -7  897.81   53.61 
   0  -5  -7  953.43   49.55 
   0   5   7  688.21   58.18 
   0   5  -7  831.19   48.77 
   0   5  -7  732.09   23.99 
   0  -5  -7  913.30   46.75 
   0   5  -7  968.59   55.92 
   0  -5   7  957.81   49.81 
   0  -5  -7  804.04   59.32 
   0  -5   7  868.61   54.81 
   0   5  -7  899.41   51.65 
   0   5   7  812.09   52.85 
   0  -5   8   17.50   13.23 
   0  -5  -8   27.11   16.23 
   0   5  -8   13.16   17.35 
   0  -5   8    2.28   19.47 
   0  -5   8    6.93   17.01 
   0   5   8   45.03   23.78 
   0  -5   8   15.56   17.31 
   0  -5  -8   25.23   16.17 
   0   5  -8    8.27    5.88 
   0   5  -8   13.01   21.39 
   0   5  -8    5.31   20.36 
   0  -5   8    9.82   21.06 
   0   5  -8   -2.55   15.13 
   0   5   8    5.23   12.48 
   0  -5   8   22.12   21.80 
   0  -5  -8   21.57   15.42 
   0  -5  -9 1078.31   55.31 
   0  -5  -9 1168.67   61.95 
   0   5   9  838.54   72.11 
   0   5  -9 1132.46   63.25 
   0   5  -9 1080.29   66.06 
   0   5  -9 1121.67   65.38 
   0  -5   9 1199.46   70.19 
   0   5   9 1106.41   56.13 
   0  -5  -9 1085.06   57.18 
   0  -5   9 1263.87   73.42 
   0  -5  -9 1231.60   50.80 
   0   5  -9 1220.78   51.45 
   0  -5  -9 1244.79   40.11 
   0   5  -9 1020.02   64.10 
   0  -5  -9 1083.79   78.92 
   0  -5   9 1165.75   66.24 
   0   5   9 1056.04   71.21 
   0   5  -9 1149.09   49.82 
   0   5  -9 1291.96   44.15 
   0  -5  -9 1141.94   40.59 
   0  -5   9 1152.35   46.23 
   0  -5   9 1143.45   45.12 
   0   5  -9 1118.14   44.97 
   0  -5   9 1168.64   56.14 
   0  -5 -10   37.86   21.74 
   0  -5 -10   34.47   18.04 
   0   5  10   24.42   27.77 
   0   5 -10   50.73   27.59 
   0   5 -10   30.59   24.03 
   0  -5  10   17.70   18.31 
   0   5  10   30.13   17.43 
   0  -5  10   19.79   23.66 
   0  -5 -10   26.72   17.67 
   0   5 -10   29.05   23.78 
   0  -5  10   29.18   21.41 
   0   5 -10   18.27   20.40 
   0  -5 -10   48.14   21.59 
   0   5 -10   12.22   20.35 
   0   5 -10   23.59   19.67 
   0  -5 -10   51.11   15.37 
   0   5 -10   42.66   25.29 
   0  -5  10   21.23   22.11 
   0  -5 -10   21.58   27.85 
   0   5  10   15.84   24.02 
   0  -5  10   16.87   16.28 
   0  -5  10   36.60   23.44 
   0   5 -10   20.50   16.85 
   0  -5  10   19.17   14.17 
   0   5 -10   31.65   15.34 
   0  -5 -10   26.20   15.48 
   0   5 -10   16.93   15.88 
   0  -5 -11  816.22   61.09 
   0   5 -11  662.15   60.85 
   0  -5 -11  847.44   55.66 
   0   5 -11  905.97   62.89 
   0   5  11  665.26   69.84 
   0   5  11  717.11   52.75 
   0  -5 -11  747.26   53.50 
   0   5 -11  762.46   63.63 
   0  -5  11  883.93   71.86 
   0  -5  11  862.23   70.27 
   0  -5 -11  765.20   46.51 
   0  -5  11  938.03   46.39 
   0   5 -11  791.33   53.95 
   0   5 -11  828.55   50.02 
   0  -5 -11  879.93   39.10 
   0   5 -11  856.36   47.55 
   0   5 -11  677.76   32.94 
   0   5  11  747.50   70.63 
   0  -5 -11  829.49   72.00 
   0  -5  11  916.21   69.29 
   0   5 -11  666.79   60.45 
   0  -5  11  877.72   64.97 
   0   5 -11  849.14   49.56 
   0   5 -11  837.29   40.19 
   0  -5  11  827.08   46.12 
   0   5 -11  811.75   44.59 
   0  -5  11  800.00   49.50 
   0   5 -12   75.05   32.72 
   0  -5 -12   85.81   30.03 
   0   5 -12  103.68   29.01 
   0   5  12   66.37   38.51 
   0  -5 -12   44.75   20.84 
   0   5 -12  100.19   31.74 
   0  -5  12   66.98   32.93 
   0  -5  12   75.72   28.44 
   0   5  12  102.60   28.52 
   0  -5 -12   85.71   25.52 
   0   5 -12   53.63   28.21 
   0   5 -12   75.59   27.91 
   0  -5 -12   63.53   25.60 
   0  -5 -12   79.67   18.88 
   0   5 -12   59.67   16.47 
   0   5 -12   69.13   25.34 
   0   5 -12   42.44   32.66 
   0  -5  12   78.08   32.00 
   0  -5 -12   98.02   36.57 
   0  -5  12   77.99   29.41 
   0   5  12   83.01   40.07 
   0   5 -12   72.91   24.90 
   0   5 -12   66.68   23.23 
   0  -5  12  111.00   28.69 
   0  -5  12   70.34   21.17 
   0   5 -12   83.27   20.75 
   0   5 -12   80.52   19.44 
   0   5 -13   28.38   29.04 
   0  -5 -13   77.34   31.14 
   0   5 -13   17.77   24.06 
   0  -5 -13   12.69   20.04 
   0   5  13   49.17   34.93 
   0  -5  13   58.83   30.93 
   0   5 -13   36.53   23.67 
   0  -5  13   58.76   37.19 
   0   5 -13   51.16   23.64 
   0  -5 -13   53.92   23.78 
   0   5 -13   62.63   27.21 
   0   5 -13   31.12   15.76 
   0  -5 -13   25.10   18.17 
   0  -5  13   30.07   23.76 
   0  -5  13   18.68   31.71 
   0   5 -13   42.86   34.14 
   0  -5 -13   35.14   33.48 
   0   5 -13   40.72   24.35 
   0  -5  13   43.71   23.30 
   0   5 -13   44.42   25.62 
   0  -5  13   44.99   19.27 
   0   5 -13   28.46   17.53 
   0   5 -13    7.35   19.58 
   0  -5 -14   18.03   27.83 
   0  -5 -14  -11.31   22.37 
   0   5 -14   31.38   35.61 
   0   5 -14   12.21   25.01 
   0   5  14  -15.54   34.47 
   0  -5  14   25.60   37.64 
   0   5 -14   -2.63   23.87 
   0  -5  14   17.40   27.12 
   0   5 -14   36.67   25.77 
   0  -5 -14   32.96   27.86 
   0  -5 -14   16.38   20.70 
   0   5 -14    0.25   26.38 
   0   5 -14    2.76   16.71 
   0  -5 -14   24.97   33.94 
   0  -5  14   17.73   33.71 
   0  -5  14   20.36   29.22 
   0   5 -14   38.02   36.88 
   0   5 -14   31.81   24.75 
   0   5 -14   59.56   21.88 
   0  -5  14   -1.25   18.57 
   0   5 -14   52.38   22.65 
   0   5  15   53.23   48.41 
   0  -5 -15  -20.88   31.83 
   0   5 -15   32.15   27.95 
   0  -5  15  101.01   44.48 
   0   5 -15   28.93   33.13 
   0  -5  15    5.46   29.11 
   0   5 -15   54.00   25.42 
   0   5 -15   28.03   29.09 
   0   5 -15   34.66   29.30 
   0   5 -15   58.78   19.63 
   0  -5 -15   62.84   23.79 
   0  -5  15   52.61   38.19 
   0  -5 -15   -7.42   38.94 
   0   5 -15   43.52   38.36 
   0   5 -15   78.17   32.02 
   0   5 -15   41.38   20.25 
   0  -5  15   45.68   21.79 
   0   5 -15   54.72   23.16 
   0  -5 -16   98.32   39.70 
   0   5 -16   43.89   29.72 
   0   5  16   92.03   57.44 
   0  -5  16   57.76   40.01 
   0   5 -16   64.43   35.33 
   0  -5  16   29.54   30.28 
   0  -5  16   37.37   40.16 
   0   5 -16    0.60   32.20 
   0   5 -16   -3.62   29.77 
   0  -5 -16   12.41   21.42 
   0   5 -16   32.94   34.15 
   0  -5  16   78.79   44.93 
   0   5  16  -18.47   37.59 
   0  -5 -16   52.73   36.74 
   0   5 -16   -3.40   31.19 
   0  -5  16  126.36   39.38 
   0  -5  16    7.29   20.85 
   0   5 -16   49.43   21.08 
   0  -5 -16   28.17   24.21 
   0   5 -16   43.74   23.24 
   0  -5  17    3.93   41.24 
   0   5 -17   -4.37   33.12 
   0   5  17  -10.08   47.88 
   0  -5 -17   -0.73   34.52 
   0   5 -17  -13.42   27.17 
   0  -5 -17   17.34   21.69 
   0   5 -17   11.49   31.44 
   0   5 -17   48.11   35.00 
   0  -5 -17  -11.50   23.26 
   0  -5  17    2.78   52.02 
   0   5 -17  -10.03   31.99 
   0   5  17   55.25   61.35 
   0   5 -17    7.14   36.38 
   0  -5 -17  -34.44   41.25 
   0  -5  17  -38.26   52.97 
   0  -5 -17    3.05   24.01 
   0   5 -17  -20.37   20.08 
   0  -5  17    3.46   19.38 
   0   5 -17   20.63   23.35 
   0  -5 -18   66.33   25.12 
   0   5 -18   98.43   23.70 
   0   5 -18  149.05   50.43 
   0   5  18  130.01   56.00 
   0  -5 -18  134.35   30.54 
   0  -5  18   80.81   22.69 
   0   5 -18  161.25   25.47 
   0   5 -18  110.61   40.15 
   0  -5 -18  110.39   45.03 
   0   5  18  100.44   56.46 
   0   5 -19    5.37   25.18 
   0   5 -19  -47.40   36.77 
   0   5 -19  102.31   23.91 
   0  -5 -19   97.48   28.30 
   0   5 -19   71.36   21.34 
   0   5 -19   38.75   31.22 
   0  -5 -19   43.59   21.98 
   0   5 -20  -35.01   32.10 
   0  -5 -20   25.06   21.47 
   0   5 -20   10.40   23.95 
   0   5 -20   48.32   33.20 
   0  -5 -20  -18.05   21.43 
   0   5 -20   -1.38   17.61 
   0   5 -21   66.58   31.82 
   0  -5 -21   17.62   20.01 
   0   5 -21   10.57   23.88 
   0   5 -21   72.94   19.76 
   0  -5 -21   66.79   22.43 
   0  -5 -22   36.91   17.52 
   0  -5 -22   48.27   18.78 
   0   5 -22   47.05   18.72 
   0  -5 -23   21.41   13.69 
   0   5 -23    8.57   17.98 
   0   5 -23  -20.59   12.84 
   0  -5 -23  -11.14   14.56 
   0  -5 -24   53.34   13.65 
   0  -5  24   25.89   20.26 
   0  -6   0  500.15   33.25 
   0   6   0  455.47   29.03 
   0  -6   0  461.93   31.08 
   0  -6   0  484.65   31.95 
   0   6   0  464.13   29.51 
   0   6   0  508.67   26.64 
   0  -6   0  513.79   33.66 
   0  -6   0  514.72   28.76 
   0   6   0  471.95   25.61 
   0   6  -1  327.97   24.40 
   0  -6   1  352.02   28.98 
   0  -6  -1  375.72   30.21 
   0  -6  -1  332.29   26.57 
   0  -6   1  310.75   27.50 
   0  -6   1  325.67   25.98 
   0  -6  -1  340.55   26.55 
   0  -6   1  389.49   28.72 
   0   6   1  345.32   24.08 
   0  -6  -1  351.64   26.41 
   0   6  -1  324.92   22.08 
   0  -6   1  330.87   28.25 
   0   6  -1  333.10   26.26 
   0  -6  -1  301.34   28.69 
   0  -6   1  404.21   25.38 
   0   6   1  375.28   25.06 
   0  -6  -1  393.09   25.87 
   0   6   1  330.81   26.15 
   0   6  -1  368.30   22.71 
   0  -6  -1  331.08   25.60 
   0  -6   2 2178.97   69.23 
   0   6   2 2110.96   37.15 
   0   6  -2 2092.14   60.29 
   0  -6  -2 2281.94   73.49 
   0  -6   2 2187.13   65.27 
   0  -6  -2 2183.28   64.84 
   0  -6   2 2104.90   62.69 
   0  -6  -2 2131.63   62.09 
   0  -6   2 2320.04   69.56 
   0  -6   2 2163.91   68.03 
   0  -6  -2 2322.55   64.61 
   0  -6  -2 2353.48   56.62 
   0   6  -2 2064.62   64.69 
   0   6   2 2341.45   60.85 
   0   6  -2 2315.08   58.36 
   0   6   2 2598.39   74.13 
   0  -6  -2 2389.80   63.52 
   0  -6  -2 2279.66   63.51 
   0   6  -2 2046.14   51.67 
   0  -6   2 2484.73   57.21 
   0   6   2 2259.08   64.66 
   0   6   3  187.85   20.06 
   0  -6  -3  164.69   23.27 
   0  -6   3  161.64   23.71 
   0  -6   3  166.26   14.52 
   0   6  -3  168.65   20.89 
   0  -6   3  175.34   23.57 
   0  -6  -3  169.57   22.12 
   0  -6   3  183.46   20.65 
   0  -6  -3  197.64   24.04 
   0   6  -3  164.66   22.32 
   0  -6   3  155.52   21.98 
   0  -6   3  187.94   25.20 
   0  -6  -3  169.35   19.68 
   0   6   3  176.12   18.41 
   0  -6  -3  171.07    8.88 
   0  -6   3  185.24   17.12 
   0   6   3  193.05   23.94 
   0  -6  -3  184.07   20.29 
   0   6  -3  167.59   19.15 
   0   6  -3  182.23   17.79 
   0  -6  -3  182.94   20.89 
   0   6   3  173.40   26.84 
   0  -6  -4  562.53   30.38 
   0  -6   4  578.90   28.87 
   0   6  -4  543.51   35.35 
   0   6   4  417.80   37.65 
   0  -6   4  539.72   35.94 
   0  -6  -4  582.95   38.15 
   0  -6  -4  552.62   34.26 
   0  -6   4  526.50   33.80 
   0  -6   4  538.34   38.26 
   0  -6   4  563.61   37.42 
   0  -6  -4  566.23   33.17 
   0   6   4  597.50   32.32 
   0  -6  -4  556.88   35.03 
   0   6  -4  535.24   31.98 
   0   6  -4  552.49   33.18 
   0  -6   4  591.07   26.38 
   0   6   4  505.37   46.52 
   0   6  -5  635.00   40.93 
   0  -6   5  635.79   44.90 
   0  -6  -5  649.96   21.80 
   0  -6   5  686.20   35.92 
   0  -6   5  721.63   43.26 
   0  -6  -5  706.04   40.53 
   0  -6   5  675.18   39.48 
   0  -6  -5  678.28   42.23 
   0   6  -5  609.25   42.20 
   0  -6   5  649.24   44.57 
   0   6   5  651.57   36.04 
   0  -6  -5  675.34   37.71 
   0  -6   5  691.93   45.66 
   0   6   5  684.49   58.07 
   0  -6  -5  692.66   37.89 
   0  -6  -5  677.60   38.72 
   0   6  -5  644.90   38.68 
   0   6  -5  649.71   39.49 
   0  -6   6  320.14   32.59 
   0   6  -6  290.05   30.94 
   0  -6   6  283.71   27.27 
   0  -6  -6  345.57   30.20 
   0  -6   6  309.88   31.22 
   0  -6  -6  299.82   28.53 
   0  -6   6  288.74   27.15 
   0  -6   6  301.27   33.74 
   0  -6  -6  286.03   26.49 
   0  -6   6  294.53   33.08 
   0   6   6  292.13   26.31 
   0   6  -6  272.31   31.77 
   0   6  -6  239.08   29.12 
   0  -6  -6  295.20   26.46 
   0  -6  -6  280.46   28.48 
   0   6  -6  322.01   31.31 
   0   6   6  330.43   44.83 
   0   6  -6  278.68   16.95 
   0   6  -7 2380.12   83.34 
   0  -6   7 2461.56   80.66 
   0  -6   7 2496.88   93.55 
   0  -6   7 2553.32   84.42 
   0  -6  -7 2275.58   56.90 
   0  -6   7 2454.66   74.06 
   0  -6  -7 2161.21   73.96 
   0   6   7 2372.32  112.24 
   0   6  -7 2651.31   49.60 
   0   6  -7 2349.15   86.51 
   0  -6  -7 2397.52   75.76 
   0  -6  -7 2487.86   80.49 
   0   6  -7 2376.91   81.78 
   0   6   7 2366.34   72.27 
   0  -6   7 2416.59   92.61 
   0  -6  -7 2440.26   73.56 
   0   6  -7 2315.78   87.84 
   0   6   8  258.53   26.97 
   0  -6  -8  275.15   28.53 
   0   6  -8  241.06   33.36 
   0  -6   8  301.18   39.36 
   0  -6  -8  310.66   30.97 
   0  -6   8  280.67   27.76 
   0  -6   8  254.26   30.54 
   0   6  -8  231.43   22.37 
   0  -6   8  284.16   32.08 
   0  -6  -8  259.94   40.54 
   0   6   8  208.33   35.86 
   0  -6  -8  265.22   21.18 
   0  -6   8  253.12   23.22 
   0   6  -8  305.98   37.09 
   0  -6  -8  270.51   30.56 
   0   6   8  266.13   45.14 
   0  -6  -8  271.35   31.78 
   0   6  -8  260.75   34.80 
   0   6  -9  668.22   52.39 
   0   6   9  693.27   66.78 
   0  -6  -9  766.16   52.80 
   0  -6  -9  785.98   50.01 
   0   6  -9  792.13   56.49 
   0   6   9  703.15   46.22 
   0  -6   9  853.87   64.95 
   0   6  -9  753.95   57.06 
   0  -6   9  748.15   60.20 
   0  -6  -9  708.14   46.02 
   0   6  -9  675.39   43.65 
   0  -6   9  905.56   44.91 
   0   6  -9  804.61   42.30 
   0  -6  -9  739.90   31.90 
   0   6  -9  771.36   40.78 
   0  -6  -9  689.54   61.59 
   0   6  -9  668.12   52.91 
   0  -6   9  771.96   54.86 
   0  -6   9  841.72   60.45 
   0   6   9  557.46   53.73 
   0   6  -9  739.30   40.28 
   0  -6   9  712.69   38.31 
   0   6  -9  816.78   37.49 
   0  -6  -9  773.05   34.83 
   0  -6   9  729.48   49.91 
   0  -6  -9  832.21   40.57 
   0   6  -9  677.21   37.34 
   0  -6   9  704.99   39.63 
   0   6 -10   25.41   22.20 
   0  -6 -10  -14.63   19.03 
   0   6 -10   15.66   21.96 
   0  -6 -10  -11.61   19.42 
   0   6  10   63.85   33.84 
   0  -6 -10  -20.46   17.21 
   0  -6  10   38.29   20.20 
   0   6  10   11.52   14.40 
   0  -6  10   11.48   25.25 
   0   6 -10   -3.54   17.50 
   0   6 -10   21.91   21.21 
   0   6 -10   10.26   19.89 
   0  -6  10   39.22   22.95 
   0   6 -10   14.06   19.52 
   0  -6 -10   24.96   13.90 
   0   6 -10   -6.96   21.91 
   0  -6 -10    8.46   27.60 
   0  -6  10    6.64   16.88 
   0   6  10  -17.96   20.97 
   0  -6  10   12.92   20.76 
   0  -6  10   17.94   21.44 
   0  -6  10    8.21   18.38 
   0   6 -10   21.60   17.51 
   0  -6  10    1.34   13.84 
   0   6 -10   29.11   15.60 
   0  -6 -10   24.78   14.54 
   0  -6 -10   42.48   14.36 
   0  -6  10    5.55   13.93 
   0   6 -10   22.48   14.15 
   0  -6 -11   36.85   19.39 
   0   6 -11   31.06   22.91 
   0  -6 -11   30.74   26.99 
   0   6 -11   31.98   22.23 
   0   6  11   10.56   29.08 
   0  -6  11   32.40   31.58 
   0   6 -11   24.44   22.05 
   0  -6 -11   24.26   19.63 
   0  -6  11   48.41   25.18 
   0   6 -11   45.75   23.24 
   0   6 -11   48.21   20.78 
   0   6 -11   20.87   13.83 
   0  -6 -11   42.75   16.59 
   0   6 -11   33.65   22.48 
   0  -6 -11   30.71   31.76 
   0  -6  11   50.47   25.65 
   0  -6  11   39.58   28.49 
   0   6 -11   27.98   25.99 
   0   6 -11   25.53   18.74 
   0  -6  11   29.84   20.84 
   0  -6  11   27.60   16.39 
   0   6 -11   33.80   16.63 
   0  -6 -11   29.92   15.06 
   0  -6 -11   32.77   13.08 
   0   6 -11   24.60   16.96 
   0   6 -12   32.27   26.88 
   0  -6 -12   84.46   33.17 
   0  -6 -12   60.10   25.85 
   0   6 -12   27.46   23.30 
   0   6  12   42.30   35.76 
   0   6  12   53.14   24.59 
   0  -6  12   34.14   37.09 
   0  -6  12   58.51   28.04 
   0   6 -12   32.21   24.78 
   0   6 -12   23.37   25.12 
   0   6 -12   23.58   22.04 
   0   6 -12   58.48   17.64 
   0   6 -12   40.80   24.68 
   0  -6 -12   55.20   16.89 
   0  -6  12   83.33   33.88 
   0  -6  12   41.26   28.20 
   0   6 -12   74.27   32.32 
   0  -6 -12   46.73   28.37 
   0   6 -12   52.32   23.83 
   0  -6  12   60.09   26.80 
   0   6 -12   23.49   21.00 
   0  -6 -12   46.20   17.61 
   0   6 -12   65.68   18.76 
   0  -6  12   55.52   20.86 
   0   6 -12   35.52   19.60 
   0  -6  13   97.38   38.00 
   0  -6  13   73.63   36.09 
   0   6 -13  119.30   38.66 
   0   6 -13   63.66   20.99 
   0   6 -13   77.29   30.61 
   0  -6 -13   57.80   20.95 
   0   6 -13   66.46   32.82 
   0  -6  13  107.96   37.46 
   0  -6  13  123.08   41.31 
   0  -6 -13   61.07   36.55 
   0   6 -13  106.70   30.25 
   0   6 -13   66.19   25.89 
   0  -6  13   86.82   25.25 
   0  -6 -13   79.56   22.17 
   0   6 -13   68.98   19.58 
   0   6  13   58.40   33.19 
   0   6 -13   81.42   29.64 
   0  -6 -13   87.05   34.50 
   0   6 -13   76.01   32.18 
   0  -6 -13  109.70   33.97 
   0  -6  14  105.60   43.91 
   0   6 -14  103.33   39.66 
   0  -6  14   78.55   39.24 
   0   6 -14   89.19   26.79 
   0  -6 -14  145.89   25.59 
   0   6 -14  113.92   33.37 
   0  -6  14   86.43   36.98 
   0   6 -14  109.91   42.07 
   0  -6 -14  131.99   40.98 
   0  -6  14   89.43   44.67 
   0   6 -14  122.66   31.88 
   0  -6  14   85.02   28.37 
   0   6 -14  101.80   22.62 
   0   6 -14   88.46   28.54 
   0  -6 -14   79.13   38.05 
   0   6  14  123.16   45.74 
   0  -6 -14   88.17   29.07 
   0   6 -14   80.59   37.72 
   0   6  15   37.80   41.84 
   0   6 -15   20.89   29.85 
   0  -6 -15   35.66   27.86 
   0  -6 -15   32.82   34.97 
   0  -6  15   13.69   29.12 
   0   6 -15   41.37   28.30 
   0  -6  15   45.91   46.71 
   0   6 -15   -0.69   25.61 
   0   6 -15   37.44   31.55 
   0  -6 -15   34.12   19.05 
   0   6  15   15.00   41.76 
   0  -6  15   53.74   43.62 
   0   6 -15   26.12   35.64 
   0  -6  15   41.16   36.21 
   0   6 -15   34.03   27.36 
   0  -6  15   32.85   21.48 
   0   6 -15   17.60   18.29 
   0   6 -15   20.77   19.08 
   0  -6  16   30.81   36.44 
   0   6  16  -58.88   47.28 
   0  -6 -16   52.07   38.90 
   0   6 -16    1.40   31.84 
   0   6 -16   34.62   27.89 
   0  -6  16   -7.73   30.55 
   0  -6  16   48.65   45.52 
   0   6 -16   -6.47   30.70 
   0   6 -16  -10.11   31.41 
   0  -6 -16   10.26   21.87 
   0  -6  16   16.49   47.06 
   0   6  16    8.86   46.24 
   0   6 -16   31.74   37.28 
   0   6 -16   44.46   35.54 
   0  -6  16   79.47   33.32 
   0  -6  16   17.53   20.61 
   0   6 -16   43.32   21.62 
   0   6 -16   24.52   21.41 
   0   6  17   65.37   42.77 
   0  -6 -17   14.16   34.36 
   0   6  17   41.38   43.45 
   0   6 -17   96.64   34.55 
   0   6 -17   14.09   37.13 
   0  -6  17  -21.96   44.04 
   0   6 -17   31.89   33.59 
   0  -6 -17  -30.32   24.33 
   0   6 -17   81.24   46.99 
   0   6  17   -2.73   40.90 
   0  -6  17   35.91   23.16 
   0   6 -17   22.93   20.53 
   0   6 -17   40.54   21.87 
   0   6 -17    3.86   32.30 
   0  -6 -17   -2.87   22.17 
   0  -6 -18   35.80   25.30 
   0   6 -18   19.78   18.65 
   0   6 -18   31.46   21.52 
   0  -6 -18   24.71   22.83 
   0   6 -19  -32.41   34.60 
   0   6 -19   10.24   25.81 
   0   6 -19  -35.43   20.01 
   0  -6 -19   -4.55   23.00 
   0   6 -19   16.27   18.21 
   0  -6 -19   -9.15   23.24 
   0   6 -19  -41.39   34.98 
   0  -6 -20   45.48   21.68 
   0   6 -20   35.95   33.17 
   0   6 -20   29.36   25.38 
   0   6 -20   73.66   35.63 
   0  -6 -20   91.30   26.89 
   0   6 -20   94.89   22.99 
   0   6 -21   66.28   28.91 
   0  -6 -21   28.20   19.12 
   0  -6 -21    4.07   19.05 
   0   6 -21   31.01   19.45 
   0   6 -21   -7.97   27.54 
   0   6 -21   -3.64   22.24 
   0   6 -22   70.93   16.29 
   0  -6 -22   65.72   19.92 
   0  -6 -22   50.67   17.24 
   0  -6  22   41.07   23.60 
   0  -6 -23    8.00   12.95 
   0   6 -23   35.65   13.19 
   0  -6 -23   12.99   15.18 
   0   6 -23    3.31   17.77 
   0  -6 -24   12.59   12.00 
   0  -7   0    7.46    9.63 
   0   7   0   -9.11   11.04 
   0   7   0   12.07   12.95 
   0   7   0   -1.56   11.21 
   0  -7   0    3.12   17.21 
   0  -7   0   -0.27   11.82 
   0   7   0    2.52   10.36 
   0  -7   0    4.71   13.35 
   0  -7   0    0.08   15.97 
   0   7  -1  826.64   35.78 
   0  -7  -1  661.32   44.81 
   0  -7   1  887.64   49.74 
   0  -7  -1  823.84   44.10 
   0  -7   1  774.21   44.56 
   0   7   1  793.35   39.97 
   0   7  -1  770.96   40.43 
   0  -7   1  747.23   42.61 
   0  -7  -1  809.05   41.93 
   0  -7  -1  879.96   45.13 
   0  -7   1  813.32   42.11 
   0   7   1  804.68   38.66 
   0   7   1  838.89   41.04 
   0  -7   1  981.48   43.05 
   0  -7  -1  794.89   39.61 
   0  -7  -1  893.68   41.85 
   0   7  -1  814.88   37.20 
   0  -7   1  859.23   46.70 
   0   7  -1  807.70   40.15 
   0  -7  -1  930.35   51.46 
   0   7   2   25.12   11.38 
   0  -7  -2   33.13   13.94 
   0  -7   2   16.92   14.74 
   0  -7  -2   19.88   12.53 
   0   7  -2   22.48   10.18 
   0  -7   2   25.83   15.48 
   0   7  -2   24.20   13.47 
   0  -7  -2   34.37   14.37 
   0  -7   2   31.30   15.17 
   0   7  -2   31.98   14.77 
   0  -7  -2   12.18   11.38 
   0  -7  -2   35.67   13.75 
   0   7   2   19.60   13.89 
   0  -7   2   19.03   10.05 
   0   7   2   31.33   16.11 
   0   7  -2   25.68   12.15 
   0  -7   2   20.84    6.29 
   0  -7   2   23.04   14.01 
   0  -7  -2   29.70   18.95 
   0  -7  -2   22.74   16.59 
   0   7   2   21.40    6.32 
   0  -7   3   21.33   12.07 
   0  -7  -3   27.72   12.56 
   0  -7  -3   11.78    5.90 
   0   7  -3   23.69   15.18 
   0   7  -3   18.38   11.89 
   0  -7   3    6.37   13.95 
   0   7   3   17.20    9.92 
   0  -7  -3    5.39   13.41 
   0  -7   3   18.47   11.99 
   0  -7  -3   21.83   12.85 
   0   7  -3   13.45   13.60 
   0  -7   3   26.18   10.31 
   0   7   3   10.01   15.10 
   0   7   3    7.15   18.30 
   0  -7  -3   19.10   14.03 
   0   7  -3   21.24   11.94 
   0  -7  -3   -0.76   18.15 
   0  -7   3   23.08   17.68 
   0  -7   3   23.37    9.16 
   0  -7   3   18.42   16.27 
   0  -7  -3   11.77   15.03 
   0   7   3   14.30    8.20 
   0   7  -4   26.82   13.64 
   0   7  -4   20.36   14.30 
   0   7   4   35.94   14.47 
   0  -7   4   18.16   16.46 
   0  -7  -4   37.24   15.66 
   0  -7   4   19.36   13.96 
   0  -7  -4   40.07   16.49 
   0   7  -4   27.45   12.57 
   0  -7  -4   23.43   13.97 
   0  -7   4   22.18    9.10 
   0   7   4   26.91   19.83 
   0   7  -4   23.89   15.11 
   0   7   4   21.26   13.45 
   0  -7   4   20.32    9.18 
   0  -7  -4   26.20   14.98 
   0  -7   4   19.49   14.88 
   0  -7  -4   26.87   16.88 
   0  -7  -5   26.64   12.95 
   0  -7   5   37.40   19.20 
   0  -7   5   10.29   17.63 
   0   7   5   31.35   13.84 
   0  -7  -5   29.92   20.01 
   0  -7   5   24.82   15.32 
   0  -7  -5   15.81   16.75 
   0   7  -5   28.11   13.22 
   0  -7  -5   27.90   16.36 
   0  -7  -5   38.26   15.93 
   0   7  -5   32.52   16.45 
   0   7   5   33.46   23.30 
   0  -7   5   19.35   11.99 
   0  -7   5   30.08   17.59 
   0  -7  -5   17.06    9.32 
   0  -7   5   41.46   19.83 
   0   7   5   27.87   19.37 
   0   7  -5    5.19   16.29 
   0  -7   6   -5.99   16.36 
   0  -7   6    8.22   18.40 
   0   7  -6    4.63   14.17 
   0   7   6   -5.66   12.03 
   0  -7  -6   -7.63   13.08 
   0  -7   6   -7.36   17.20 
   0   7   6   26.79   23.61 
   0  -7   6   31.68   19.39 
   0  -7   6   10.91   13.89 
   0   7  -6   -4.28   20.00 
   0  -7  -6    1.44    3.34 
   0  -7  -6    4.87   16.76 
   0  -7   6    4.43   15.23 
   0  -7  -6   13.65   18.69 
   0   7  -6   -7.31   17.26 
   0  -7  -6   16.66   16.63 
   0   7  -6    7.23    7.54 
   0   7  -6    2.25   14.76 
   0  -7  -6    3.41   13.66 
   0   7   6   11.26   26.73 
   0   7  -7   95.58   22.11 
   0  -7  -7   95.22   20.26 
   0  -7  -7   80.75   20.16 
   0   7   7   98.71   25.63 
   0   7  -7   85.70   12.31 
   0   7  -7   89.51   24.68 
   0  -7  -7   93.40   20.35 
   0  -7   7   72.66   25.63 
   0  -7   7   95.22   24.61 
   0   7  -7  103.44   24.25 
   0   7   7   97.33   17.76 
   0  -7   7   66.60   18.93 
   0  -7  -7   66.24   12.79 
   0   7   7   53.15   25.61 
   0  -7   7   94.14   24.01 
   0  -7   7   90.50   20.84 
   0  -7   7   72.57   16.69 
   0  -7  -7   85.93   16.29 
   0  -7  -7   89.71   18.84 
   0   7  -7   81.00   16.03 
   0  -7   7   91.82   19.98 
   0  -7  -7   59.76   21.88 
   0   7  -8  286.43   34.26 
   0  -7  -8  335.34   36.06 
   0   7  -8  301.38   36.65 
   0   7   8  211.19   40.32 
   0  -7  -8  303.31   32.26 
   0   7   8  300.25   50.76 
   0   7  -8  265.43   37.19 
   0  -7  -8  264.52   28.61 
   0  -7   8  318.33   38.19 
   0   7   8  291.05   30.07 
   0  -7   8  331.91   43.77 
   0  -7   8  538.32   37.68 
   0   7  -8  416.54   32.68 
   0   7  -8  457.77   31.80 
   0   7  -8  305.31   35.16 
   0  -7   8  326.70   35.97 
   0  -7   8  313.54   40.75 
   0  -7  -8  333.08   23.03 
   0   7  -8  321.86   26.84 
   0  -7   8  300.97   26.11 
   0  -7  -8  355.94   23.83 
   0   7  -8  296.81   24.34 
   0  -7  -8  340.07   33.08 
   0   7  -8  289.50   25.40 
   0  -7   8  308.21   32.57 
   0   7   9  215.73   40.51 
   0  -7  -9  225.28   34.76 
   0   7  -9  263.52   36.98 
   0  -7  -9  266.48   32.74 
   0   7   9  217.94   45.06 
   0  -7  -9  204.58   26.70 
   0  -7   9  235.57   37.93 
   0   7   9  190.11   27.07 
   0   7  -9  257.59   37.75 
   0  -7   9  232.50   38.26 
   0  -7   9  237.04   28.85 
   0   7  -9  168.04   27.66 
   0   7  -9  197.83   27.06 
   0  -7   9  249.25   36.59 
   0   7  -9  205.48   33.53 
   0  -7   9  221.04   36.07 
   0   7  -9  184.71   24.19 
   0  -7  -9  217.48   19.81 
   0   7  -9  237.98   22.14 
   0  -7  -9  227.05   22.05 
   0  -7   9  193.16   25.78 
   0  -7  -9  242.19   28.12 
   0   7  -9  197.96   23.38 
   0  -7   9  204.56   26.29 
   0   7 -10    5.61   19.75 
   0   7 -10  -12.95   20.58 
   0   7  10   29.80   35.76 
   0  -7 -10  -11.37   19.91 
   0  -7 -10    3.80   16.26 
   0  -7 -10   -5.75   13.97 
   0  -7  10   -0.02   28.75 
   0  -7  10  -36.59   25.54 
   0   7 -10   -7.95   18.28 
   0   7  10   -3.01   16.66 
   0  -7  10   -5.19   20.77 
   0   7 -10   26.22   23.59 
   0   7 -10  -11.75   21.82 
   0   7 -10    8.63   19.75 
   0   7 -10   15.46   20.63 
   0  -7 -10    0.72   13.22 
   0  -7  10    0.52   22.80 
   0  -7  10  -13.40   25.70 
   0   7 -10   27.95   23.03 
   0  -7  10   19.60   21.75 
   0  -7  10   21.07   22.18 
   0   7 -10   14.72   19.62 
   0  -7 -10   10.21   12.43 
   0  -7  10    3.00   14.97 
   0  -7 -10   -4.78   15.36 
   0   7 -10  -15.37   15.88 
   0   7 -10    9.47   15.02 
   0  -7  10   -8.97   15.16 
   0  -7 -11  325.57   40.84 
   0   7 -11  258.54   36.28 
   0  -7 -11  312.52   44.32 
   0   7  11  285.46   50.28 
   0   7 -11  232.95   38.67 
   0   7  11  251.29   33.33 
   0  -7  11  273.87   44.48 
   0   7 -11  318.78   46.36 
   0  -7  11  277.26   52.03 
   0  -7 -11  250.77   32.11 
   0   7 -11  215.93   38.33 
   0   7 -11  244.95   30.92 
   0   7 -11  300.48   34.25 
   0  -7 -11  241.96   24.64 
   0  -7  11  319.41   47.76 
   0   7 -11  278.66   44.56 
   0  -7  11  298.17   48.31 
   0   7 -11  244.58   32.67 
   0  -7 -11  263.87   24.20 
   0  -7  11  330.62   37.00 
   0  -7  11  275.94   30.69 
   0   7 -11  266.39   25.01 
   0  -7 -11  296.30   27.26 
   0  -7  11  262.70   38.22 
   0   7 -11  276.98   28.98 
   0  -7 -12  187.65   39.16 
   0   7  12  188.63   50.90 
   0   7 -12  169.05   34.63 
   0  -7 -12  182.78   36.08 
   0   7 -12  141.01   35.57 
   0   7 -12  198.85   42.33 
   0  -7  12  167.99   40.21 
   0  -7  12  179.64   45.07 
   0   7 -12   82.37   26.07 
   0  -7 -12  159.25   23.63 
   0   7 -12  126.71   29.88 
   0   7 -12  142.39   41.85 
   0  -7  12  190.70   43.13 
   0   7  12  108.42   39.94 
   0  -7  12  209.02   46.48 
   0  -7  12  136.85   30.84 
   0   7 -12  124.16   26.71 
   0  -7  12  224.65   33.68 
   0  -7 -12  155.12   20.83 
   0   7 -12  136.60   29.29 
   0  -7 -12  153.62   23.26 
   0   7 -12  181.63   23.81 
   0  -7  12  170.42   27.25 
   0   7 -12  161.29   28.04 
   0   7 -13    5.78   27.43 
   0  -7  13   20.88   36.30 
   0  -7  13   29.98   28.58 
   0   7 -13    8.68   20.54 
   0  -7 -13   25.34   18.17 
   0   7 -13   -1.87   29.14 
   0   7  13   -8.69   33.10 
   0   7 -13   32.96   34.98 
   0  -7  13   13.26   30.44 
   0  -7  13   47.17   36.90 
   0   7 -13   17.31   22.47 
   0  -7  13   13.65   20.35 
   0  -7 -13  -11.21   18.98 
   0   7 -13   -2.12   17.73 
   0   7  13    3.39   34.84 
   0  -7 -13    5.49   21.30 
   0   7 -13   31.48   26.87 
   0   7 -13   18.94   26.54 
   0  -7 -13    9.86   29.01 
   0  -7  14    0.60   39.31 
   0  -7  14   41.10   42.80 
   0   7 -14   -5.26   33.06 
   0   7 -14  -15.37   23.47 
   0   7 -14    3.86   28.28 
   0  -7 -14   49.02   22.87 
   0  -7  14   13.33   37.52 
   0   7  14   44.94   40.28 
   0   7 -14  -39.09   39.07 
   0  -7  14  -34.67   41.04 
   0   7 -14    4.78   28.54 
   0  -7  14   18.94   27.81 
   0  -7  14  -22.71   22.68 
   0  -7 -14   -8.35   19.98 
   0   7 -14    4.66   18.18 
   0  -7 -14   11.11   36.44 
   0  -7 -14    8.40   29.00 
   0   7  14   -4.64   32.40 
   0   7 -14    2.99   31.56 
   0   7  14   53.38   38.51 
   0   7 -14   -4.20   27.85 
   0   7 -15  -58.75   39.99 
   0  -7  15   45.42   38.47 
   0  -7  15   14.61   46.89 
   0   7 -15   20.12   22.01 
   0   7 -15   54.06   33.57 
   0  -7 -15   37.82   22.39 
   0   7 -15   14.06   39.96 
   0  -7  15   -3.66   34.75 
   0  -7  15   11.81   37.06 
   0   7  15  -14.77   36.27 
   0   7 -15   -8.72   29.32 
   0  -7  15   15.25   32.37 
   0  -7 -15    1.64   23.40 
   0   7 -15   -8.28   19.88 
   0  -7  15    9.15   23.42 
   0   7  15  -38.10   37.89 
   0   7  15   43.75   45.04 
   0  -7 -15  -22.02   33.84 
   0   7 -15    5.33   36.42 
   0  -7 -15   18.72   29.82 
   0   7 -15   30.44   28.32 
   0  -7 -16  278.54   58.16 
   0   7  16  314.55   65.71 
   0   7  16  212.28   45.02 
   0   7 -16  298.93   45.86 
   0   7 -16  228.62   51.89 
   0  -7  16  231.07   55.41 
   0  -7  16  262.67   76.09 
   0  -7 -16  132.34   30.74 
   0   7 -16  141.55   41.03 
   0  -7 -16  207.18   30.64 
   0   7 -16  226.94   40.92 
   0  -7  16  254.65   66.94 
   0   7  16  158.57   52.91 
   0   7 -16  211.93   57.57 
   0   7 -16  201.83   40.37 
   0  -7  16  190.33   32.38 
   0   7 -16  236.47   28.87 
   0   7 -16  243.04   34.14 
   0   7  17  205.31   71.05 
   0   7  17  156.45   48.64 
   0  -7 -17  120.94   47.66 
   0   7 -17   97.47   38.38 
   0   7 -17  111.56   39.32 
   0  -7  17   81.37   55.06 
   0  -7 -17   46.02   29.35 
   0   7 -17   81.11   36.57 
   0   7  17   45.24   43.23 
   0   7 -17   69.92   46.13 
   0   7 -17  115.01   25.44 
   0  -7  17  120.60   31.44 
   0   7 -17  125.67   31.98 
   0  -7 -17   85.08   26.08 
   0   7 -17   57.77   31.77 
   0   7 -18  269.11   46.66 
   0   7 -18  323.64   37.86 
   0   7 -18  454.68   36.17 
   0  -7  18  344.76   38.40 
   0  -7 -18  385.95   38.90 
   0   7 -18  414.19   40.54 
   0  -7 -18  320.64   37.38 
   0   7 -19  137.27   41.11 
   0   7 -19   88.59   29.06 
   0  -7 -19  167.21   30.63 
   0  -7  19  111.20   26.54 
   0   7 -19  169.16   26.13 
   0   7 -19   97.19   23.47 
   0  -7 -19   89.17   26.17 
   0   7 -20   -3.62   23.31 
   0   7 -20   -9.45   29.33 
   0   7 -20  -23.22   18.03 
   0  -7 -20   12.67   21.41 
   0   7 -20    2.12   15.82 
   0   7 -20   -6.08   27.45 
   0  -7 -20  -33.08   21.76 
   0  -7 -21  -12.55   18.67 
   0   7 -21   38.73   27.67 
   0  -7 -21   19.53   21.52 
   0   7 -21   16.78   16.01 
   0   7 -21   14.09   21.89 
   0   7 -21   46.70   28.16 
   0  -7  22   24.89   26.52 
   0  -7 -22   -0.50   14.67 
   0  -7 -22   -8.23   15.59 
   0   7 -22   12.13   14.16 
   0  -7  23   26.90   22.46 
   0   7 -23   41.28   12.55 
   0  -7 -23   28.79   13.37 
   0  -7 -23   50.44   14.37 
   0  -8   0 8123.27  139.33 
   0  -8   0 8479.71  147.80 
   0  -8   0 9043.31  152.91 
   0   8   0 8683.00  124.96 
   0   8   0 8863.12  141.00 
   0  -8   0 9590.75  174.47 
   0   8   0 8417.59  122.98 
   0  -8   0 9553.07  167.80 
   0   8   0 8516.48  134.51 
   0  -8   1  132.54   20.39 
   0  -8  -1  125.43   22.07 
   0  -8   1  143.18   24.81 
   0   8   1  130.44   20.31 
   0  -8   1  167.72   27.34 
   0  -8  -1  147.95   23.33 
   0   8  -1  131.24   21.69 
   0  -8   1  141.96   22.53 
   0  -8  -1  144.82   20.34 
   0  -8   1  148.91   20.17 
   0   8  -1  136.17   18.90 
   0   8   1  126.62   19.92 
   0   8   1  125.64   18.94 
   0   8  -1  137.38   22.03 
   0   8  -1  136.50   18.11 
   0  -8  -1  143.74   24.16 
   0  -8   1  128.74   24.95 
   0  -8  -1  159.39   26.93 
   0  -8   2   52.19   17.69 
   0  -8  -2   31.05   16.87 
   0  -8  -2   40.14   15.19 
   0   8  -2   50.28   15.36 
   0  -8   2   38.14   16.63 
   0   8  -2   37.47   15.57 
   0  -8   2   50.74   20.71 
   0   8   2   34.66   13.95 
   0  -8  -2   49.65   16.99 
   0   8  -2   28.17   17.83 
   0   8   2   42.44   18.14 
   0   8   2   62.57   21.31 
   0  -8  -2   39.27   18.10 
   0  -8  -2   43.04   14.87 
   0  -8   2   36.98   14.47 
   0   8  -2   50.25   16.56 
   0  -8   2   37.94   18.73 
   0  -8   2   43.67    7.92 
   0  -8  -2   41.52   20.24 
   0  -8  -2   45.73   22.99 
   0  -8   3   39.48   17.12 
   0  -8  -3   43.64   16.19 
   0  -8   3   31.62   17.87 
   0   8  -3   39.72   13.58 
   0  -8  -3   63.68   19.22 
   0  -8   3   65.36   20.22 
   0   8   3   42.76   14.14 
   0  -8  -3   28.25    6.63 
   0   8  -3   30.22   11.45 
   0   8   3   33.02   17.58 
   0  -8  -3   58.79   18.92 
   0   8   3   37.25   18.44 
   0  -8   3   45.86   14.43 
   0   8  -3   47.31   14.61 
   0   8  -3   41.85   16.10 
   0  -8  -3   56.86   15.77 
   0  -8   3   44.73   20.78 
   0  -8   3   46.13    9.89 
   0  -8   3   55.35   18.12 
   0   8   3   32.26    7.80 
   0  -8  -3   36.65   20.31 
   0  -8  -3   50.22   21.85 
   0  -8  -4  426.87   37.72 
   0  -8   4  423.33   36.62 
   0  -8  -4  437.90   41.44 
   0  -8   4  449.20   39.71 
   0  -8   4  408.73   38.84 
   0   8   4  438.91   33.36 
   0  -8  -4  418.94   33.99 
   0   8  -4  380.68   37.50 
   0  -8   4  452.71   42.26 
   0   8  -4  435.34   32.75 
   0   8  -4  476.62   34.15 
   0   8   4  448.20   44.02 
   0  -8   4  458.13   29.00 
   0  -8  -4  451.66   35.70 
   0   8   4  467.42   41.25 
   0  -8  -4  440.87   38.04 
   0   8  -4  409.47   35.09 
   0  -8  -4  475.08   38.08 
   0  -8   4  462.75   42.88 
   0   8   4  396.09   26.06 
   0  -8   4  436.37   26.86 
   0  -8   5   49.17   19.60 
   0  -8  -5   26.51   17.64 
   0  -8  -5   61.57   23.65 
   0   8   5   27.94   16.55 
   0  -8   5   36.10   12.68 
   0  -8  -5   29.78   11.37 
   0  -8   5   29.36   17.33 
   0   8  -5   55.75   19.60 
   0  -8   5   51.96   11.60 
   0   8  -5   35.30   16.06 
   0  -8  -5   40.27   19.60 
   0   8  -5   35.01   15.25 
   0   8   5   41.55   28.50 
   0  -8   5   39.66   21.03 
   0  -8  -5   60.67   15.34 
   0   8   5   41.22   13.82 
   0   8  -6  230.37   28.59 
   0  -8  -6  206.08   27.74 
   0   8  -6  203.97   27.11 
   0   8   6  216.93   36.05 
   0  -8  -6  207.51   28.37 
   0   8  -6  222.71   16.80 
   0  -8  -6  222.74   25.78 
   0   8  -6  204.31   31.56 
   0  -8   6  233.80   34.01 
   0   8   6  224.28   26.64 
   0  -8   6  194.82   31.60 
   0  -8   6  340.11   29.73 
   0   8  -6  288.72   26.23 
   0   8  -6  228.35   24.32 
   0  -8  -6  246.35   20.80 
   0  -8   6  239.04   34.97 
   0   8   6  183.70   33.06 
   0  -8   6  213.90   24.58 
   0  -8   6  252.67   25.12 
   0  -8  -6  233.32   18.24 
   0  -8   6  206.24   20.71 
   0  -8  -6  220.76   19.30 
   0  -8  -6  248.06   32.88 
   0   8  -6  201.38   20.80 
   0  -8   6  223.85   27.98 
   0  -8  -6  257.80   34.67 
   0  -8  -7  239.61   33.14 
   0   8   7  251.62   44.26 
   0   8   7  244.33   39.24 
   0   8  -7  240.45   31.97 
   0   8  -7  197.96   16.63 
   0   8  -7  227.04   29.95 
   0  -8  -7  274.81   32.26 
   0  -8  -7  254.13   28.14 
   0   8  -7  238.90   33.99 
   0  -8   7  239.77   36.17 
   0  -8   7  238.80   35.59 
   0   8   7  246.61   27.58 
   0  -8   7  249.01   29.44 
   0   8  -7  237.40   24.97 
   0   8  -7  239.30   26.40 
   0   8  -7  256.26   25.38 
   0  -8  -7  243.54   20.31 
   0  -8   7  285.72   30.49 
   0   8   7  231.71   37.65 
   0  -8   7  259.39   39.57 
   0   8  -7  286.01   36.98 
   0  -8  -7  232.04   19.88 
   0  -8  -7  244.42   21.35 
   0   8  -7  220.45   21.83 
   0  -8   7  235.29   22.89 
   0   8  -7  223.36   23.00 
   0  -8   7  245.82   33.10 
   0  -8   7  250.05   35.34 
   0  -8  -7  244.56   32.48 
   0  -8  -7  273.80   31.03 
   0   8  -8   -1.33   20.07 
   0   8  -8   17.02   22.44 
   0  -8  -8   -5.91   20.99 
   0   8   8    8.19   23.47 
   0   8   8  -27.68   28.64 
   0  -8  -8  -20.47   17.16 
   0  -8   8    4.85   22.94 
   0  -8   8    0.50   18.22 
   0   8   8   -7.49   14.04 
   0  -8  -8   -9.94   14.76 
   0   8  -8   16.15   16.60 
   0   8  -8   -8.10   18.89 
   0  -8   8    7.89   14.93 
   0   8  -8   22.48   17.79 
   0  -8   8   -6.16   20.02 
   0  -8  -8    1.26   11.91 
   0   8  -8   -2.48   16.86 
   0  -8   8    2.71   19.53 
   0   8   8  -10.61   23.32 
   0  -8   8  -17.23   18.07 
   0  -8   8  -15.62   25.09 
   0   8  -8   -2.97   21.55 
   0  -8   8   -7.24   19.39 
   0   8  -8  -17.36   16.29 
   0  -8  -8    5.91   13.84 
   0  -8   8   -9.72   14.07 
   0   8  -8   -5.05   13.99 
   0  -8  -8    3.80   11.61 
   0  -8   8    6.56   15.87 
   0   8  -8   -3.48   12.30 
   0  -8  -8  -12.57   20.02 
   0   8   9  108.04   36.59 
   0  -8  -9  117.74   27.35 
   0   8  -9  120.08   28.80 
   0  -8  -9  109.34   25.40 
   0   8   9   88.24   40.79 
   0  -8  -9   93.02   20.32 
   0   8  -9  101.39   27.55 
   0   8   9   74.29   18.86 
   0  -8   9  128.72   34.79 
   0  -8   9  128.82   31.57 
   0   8  -9   59.26   17.50 
   0  -8   9   92.25   20.31 
   0   8  -9   73.62   22.08 
   0  -8   9  106.96   23.74 
   0   8  -9   58.10   20.48 
   0  -8   9  107.85   31.40 
   0  -8   9  112.99   25.60 
   0   8  -9  112.87   31.28 
   0  -8   9   82.19   27.00 
   0  -8   9  111.52   24.97 
   0  -8  -9  109.87   17.45 
   0   8  -9   80.52   23.12 
   0   8  -9  110.96   19.40 
   0  -8   9  103.38   18.88 
   0  -8  -9   85.25   18.67 
   0   8  -9   82.50   17.97 
   0  -8  -9  101.34   25.20 
   0   8 -10  302.54   38.55 
   0  -8 -10  379.27   42.17 
   0   8  10  336.99   49.44 
   0   8  10  363.79   59.94 
   0   8 -10  367.05   43.39 
   0  -8 -10  329.69   43.48 
   0   8 -10  344.76   46.54 
   0  -8  10  329.75   46.58 
   0  -8  10  331.38   53.97 
   0  -8 -10  289.74   33.38 
   0  -8  10  251.81   27.01 
   0   8 -10  248.35   28.13 
   0   8 -10  276.59   36.93 
   0   8 -10  329.67   34.88 
   0   8 -10  345.10   34.62 
   0   8  10  216.31   45.04 
   0  -8  10  386.67   45.34 
   0  -8  10  371.65   51.90 
   0   8 -10  314.96   42.75 
   0   8 -10  333.49   33.55 
   0  -8 -10  345.79   25.95 
   0   8 -10  377.14   28.33 
   0  -8 -10  347.78   28.89 
   0  -8  10  341.73   31.92 
   0  -8  10  329.62   41.34 
   0   8 -10  326.03   30.56 
   0  -8 -11  111.76   29.50 
   0   8 -11  114.14   31.12 
   0   8  11   67.56   34.67 
   0  -8 -11   75.96   25.83 
   0   8 -11   55.72   24.52 
   0   8  11   95.12   37.69 
   0  -8  11  119.73   36.29 
   0   8  11   79.59   21.99 
   0  -8  11  139.26   42.63 
   0   8 -11  106.05   35.50 
   0   8 -11   66.53   24.73 
   0   8 -11   42.85   20.18 
   0  -8 -11   76.23   18.17 
   0   8 -11   92.64   27.54 
   0  -8  11  132.66   30.46 
   0   8  11   58.85   30.67 
   0   8 -11   95.01   34.80 
   0  -8  11   73.96   30.15 
   0  -8  11   77.34   25.16 
   0   8 -11   77.69   23.47 
   0  -8 -11  104.59   18.69 
   0  -8 -11   72.71   19.98 
   0   8 -11   81.57   19.38 
   0  -8  11   95.20   22.49 
   0   8 -11   82.19   22.46 
   0  -8 -12  216.54   39.55 
   0   8  12  148.39   43.93 
   0   8 -12  207.54   35.98 
   0   8  12  224.66   48.53 
   0  -8 -12  204.60   43.14 
   0   8 -12  186.51   39.13 
   0   8 -12  163.28   39.59 
   0  -8  12  222.06   49.87 
   0  -8  12  222.89   46.33 
   0   8 -12  116.80   29.56 
   0  -8 -12  149.92   24.07 
   0   8 -12  164.64   32.53 
   0  -8  12  213.28   46.05 
   0   8  12  151.62   42.39 
   0  -8  12  213.09   44.66 
   0   8 -12  148.41   40.17 
   0  -8  12  192.49   37.48 
   0  -8 -12  178.63   23.40 
   0   8 -12  226.33   26.23 
   0  -8 -12  178.76   25.08 
   0  -8  12  206.84   31.80 
   0   8 -12  193.76   29.25 
   0  -8  13  -18.32   37.46 
   0   8 -13  -11.35   28.35 
   0  -8  13   13.76   31.54 
   0   8 -13    5.36   20.72 
   0   8 -13   35.47   28.77 
   0  -8 -13   22.87   18.14 
   0   8  13   29.16   32.41 
   0  -8  13   68.20   39.30 
   0  -8  13   44.77   38.02 
   0   8 -13  -12.04   35.57 
   0  -8 -13    7.87   16.98 
   0  -8  13   71.89   33.01 
   0   8 -13   25.72   18.41 
   0  -8  13   12.20   22.67 
   0  -8 -13   15.62   21.98 
   0   8  13   46.17   39.00 
   0   8 -13   15.71   23.65 
   0  -8 -13  -25.75   24.85 
   0  -8 -13    3.04   31.49 
   0   8 -13  -16.34   28.15 
   0   8  13   60.08   40.97 
   0   8 -14   55.54   36.13 
   0  -8  14    6.27   32.80 
   0  -8  14   -8.80   44.37 
   0   8 -14   45.05   26.01 
   0   8 -14  -11.10   30.11 
   0  -8 -14    0.46   22.09 
   0   8  14    9.70   34.18 
   0   8 -14   -2.40   36.47 
   0  -8  14   -5.35   35.26 
   0  -8  14   -3.08   36.43 
   0   8 -14   35.70   27.79 
   0  -8  14   27.31   32.43 
   0  -8 -14  -11.56   21.35 
   0  -8  14   12.86   24.97 
   0   8 -14   17.51   20.11 
   0   8  14  -34.57   39.97 
   0   8 -14    4.70   23.77 
   0  -8 -14  -16.33   34.24 
   0   8  14  -13.50   34.15 
   0  -8 -14   -5.08   29.00 
   0   8  15   48.39   44.35 
   0   8  15   48.11   38.88 
   0  -8 -15   25.31   32.73 
   0  -8 -15   49.17   40.37 
   0   8 -15   35.34   30.34 
   0  -8  15   56.87   37.49 
   0   8 -15   41.01   32.65 
   0  -8  15   84.70   49.44 
   0  -8 -15   39.28   27.19 
   0   8 -15   61.92   34.22 
   0  -8 -15   43.59   23.20 
   0   8  15   48.33   41.00 
   0   8 -15  -12.33   40.42 
   0  -8  15  -11.18   43.49 
   0  -8  15   82.75   44.96 
   0  -8  15   53.22   34.05 
   0   8 -15   18.79   26.99 
   0  -8  15   59.56   28.59 
   0   8 -15   28.35   20.38 
   0  -8 -15   35.82   24.68 
   0   8 -15   17.61   21.32 
   0   8  16  233.51   59.29 
   0   8 -16  248.60   45.35 
   0  -8 -16  220.75   57.01 
   0   8  16  242.54   53.30 
   0  -8  16  221.10   54.91 
   0  -8  16  307.50   72.99 
   0   8 -16  254.19   60.08 
   0  -8 -16  166.96   33.57 
   0   8 -16  206.16   42.37 
   0  -8 -16  181.84   29.16 
   0   8 -16  177.42   54.19 
   0   8 -16  174.65   38.46 
   0   8 -16  237.55   27.92 
   0  -8 -16  245.84   34.20 
   0  -8  16  196.13   36.09 
   0   8 -16  198.58   34.80 
   0  -8 -17   97.98   26.90 
   0   8 -17  105.52   29.64 
   0   8 -17   94.67   42.51 
   0  -8  17  159.80   75.66 
   0   8 -17  105.29   24.05 
   0   8  17   71.14   51.49 
   0   8  17   86.79   41.02 
   0   8 -18   89.68   39.83 
   0  -8  18   63.30   25.39 
   0  -8 -18   51.38   25.66 
   0   8 -18   61.75   20.09 
   0   8 -18   41.09   23.61 
   0   8 -18   52.06   31.94 
   0  -8 -18   40.85   25.24 
   0   8 -19   22.73   33.09 
   0   8 -19   25.05   25.26 
   0  -8 -19   60.15   24.59 
   0   8 -19   54.34   18.70 
   0  -8  19   37.35   22.42 
   0   8 -19   27.47   19.82 
   0  -8 -19   29.05   22.19 
   0   8 -20  124.18   35.64 
   0   8 -20  195.66   31.27 
   0  -8 -20  385.51   34.32 
   0   8 -20  349.22   28.66 
   0   8 -20  360.40   31.92 
   0  -8 -20  254.10   31.74 
   0   8 -20  225.00   37.92 
   0   8 -21    9.56   24.64 
   0  -8 -21  -19.26   18.48 
   0   8 -21  -11.51   14.73 
   0  -8 -21    7.53   18.23 
   0   8 -21   21.19   28.29 
   0   8 -21   34.88   23.53 
   0  -8 -22   61.15   18.58 
   0  -8  22   87.60   25.33 
   0   8 -22   33.23   17.64 
   0   8 -22  125.02   17.10 
   0  -8 -22  104.39   19.12 
   0  -8 -23   17.06   11.91 
   0  -8  23   41.34   21.92 
   0   8  23    7.41   16.98 
   0   9   0    8.94   14.25 
   0  -9   0   -7.93   14.30 
   0   9   0    5.15   12.98 
   0  -9   0    2.92   24.57 
   0  -9   0   10.25   16.74 
   0   9   0    1.21   13.75 
   0   9   0   -9.22   18.59 
   0  -9   0    9.49   16.58 
   0  -9   0  -14.42   23.35 
   0  -9   0    8.25   16.88 
   0   9   1   14.78   12.64 
   0  -9   1   13.37   17.68 
   0   9   1   17.87   15.26 
   0  -9  -1   13.86   14.30 
   0   9  -1   24.88   16.27 
   0   9  -1    7.90   13.50 
   0  -9   1   19.72   24.96 
   0  -9  -1    9.45   14.84 
   0  -9   1   14.31   16.57 
   0   9   1   33.32   16.09 
   0   9  -1   13.59   16.78 
   0   9   1   23.56   17.54 
   0  -9   1   20.74   12.90 
   0  -9  -1   22.70   15.25 
   0   9  -1   18.02   15.68 
   0  -9  -1    0.83   22.83 
   0  -9  -1    4.43   17.28 
   0  -9   1   10.10   16.40 
   0  -9   1   23.63   21.45 
   0  -9  -2  440.27   32.00 
   0  -9   2  380.75   38.82 
   0  -9  -2  385.83   35.50 
   0   9   2  375.70   32.97 
   0  -9   2  471.90   47.46 
   0   9  -2  371.48   36.14 
   0  -9  -2  395.83   35.96 
   0  -9   2  415.44   36.59 
   0  -9   2  397.94   37.56 
   0  -9  -2  405.25   40.27 
   0  -9   2  408.40   31.81 
   0   9   2  371.22   34.12 
   0  -9  -2  437.60   35.89 
   0   9  -2  413.28   33.02 
   0   9   2  381.06   36.91 
   0   9  -2  348.79   29.17 
   0   9  -2  374.92   35.52 
   0  -9   2  432.29   42.11 
   0  -9  -2  393.55   44.58 
   0  -9   3  298.39   36.75 
   0  -9  -3  327.13   32.54 
   0  -9  -3  309.44   17.83 
   0   9   3  324.83   29.21 
   0  -9   3  325.73   39.98 
   0  -9  -3  294.63   40.67 
   0  -9   3  286.81   36.40 
   0  -9   3  300.53   19.82 
   0   9  -3  287.23   32.00 
   0  -9  -3  353.47   38.98 
   0  -9  -3  317.20   35.28 
   0  -9   3  280.26   31.68 
   0  -9  -3  365.88   33.77 
   0  -9   3  330.06   28.04 
   0  -9  -3  295.97   32.65 
   0   9  -3  315.63   29.59 
   0   9   3  310.79   34.95 
   0   9  -3  263.58   26.42 
   0   9   4   12.17   19.98 
   0  -9   4    8.46   12.19 
   0   9   4    8.67   21.46 
   0   9  -4   17.73   16.30 
   0  -9  -4    9.50   14.06 
   0   9  -4   -1.14   16.19 
   0   9   4    3.77   11.97 
   0  -9   4   14.12   25.14 
   0  -9   4    2.24   17.28 
   0   9  -4   10.40   16.12 
   0  -9  -4    9.08   15.36 
   0  -9   4   30.75   20.50 
   0   9  -4    8.88   15.13 
   0   9   4   11.71    8.34 
   0  -9   4   10.92   18.65 
   0  -9  -4    4.05   20.82 
   0  -9   4   18.53   20.55 
   0  -9  -4   29.48   25.69 
   0  -9   4    5.10   10.27 
   0  -9   4   13.55   12.52 
   0   9  -4   11.98   12.31 
   0  -9  -4    1.36   19.60 
   0   9  -5 1065.58   53.86 
   0   9   5 1051.34   65.53 
   0   9  -5  961.27   52.46 
   0  -9  -5 1040.62   57.39 
   0  -9   5 1021.27   44.46 
   0  -9  -5 1062.58   58.44 
   0   9   5  952.37   49.67 
   0  -9   5 1010.66   65.01 
   0  -9  -5  950.39   53.63 
   0   9  -5  914.20   59.36 
   0  -9   5  994.47   66.62 
   0  -9   5 1128.20   43.29 
   0   9  -5 1080.63   40.95 
   0  -9   5 1181.94   49.71 
   0   9  -5 1043.44   43.85 
   0  -9  -5 1034.09   35.49 
   0  -9  -5 1027.36   39.72 
   0   9  -5 1041.54   57.45 
   0  -9   5 1033.27   44.38 
   0  -9  -5  974.84   43.47 
   0  -9   5  967.66   65.02 
   0   9   5  828.66   39.46 
   0  -9  -5  979.07   33.88 
   0  -9  -5  986.04   35.55 
   0  -9   5  943.91   60.81 
   0  -9  -5 1062.78   62.41 
   0  -9  -5  944.93   61.27 
   0   9  -5  935.52   38.82 
   0   9   6  533.73   49.64 
   0   9  -6  497.79   25.44 
   0  -9  -6  525.41   43.34 
   0  -9  -6  469.28   44.12 
   0   9  -6  498.27   40.19 
   0   9  -6  465.29   42.82 
   0   9   6  435.88   53.80 
   0   9   6  493.76   36.50 
   0  -9  -6  494.30   38.86 
   0  -9   6  536.43   53.88 
   0   9  -6  400.98   41.74 
   0  -9   6  518.23   49.29 
   0   9  -6  556.89   35.26 
   0   9  -6  556.80   32.72 
   0  -9   6  500.48   33.41 
   0  -9  -6  457.82   26.92 
   0   9  -6  548.73   32.49 
   0  -9   6  534.18   49.60 
   0   9   6  361.69   35.07 
   0   9  -6  554.60   45.97 
   0  -9   6  534.61   37.42 
   0  -9   6  555.45   33.80 
   0  -9  -6  487.15   26.01 
   0  -9   6  483.18   30.66 
   0   9  -6  483.19   26.34 
   0  -9  -6  480.24   27.36 
   0  -9  -6  569.53   51.13 
   0  -9  -6  530.10   48.12 
   0  -9   6  526.00   48.72 
   0  -9  -7  956.90   59.58 
   0   9   7  900.88   66.96 
   0   9   7  866.26   77.36 
   0   9  -7  836.73   56.58 
   0   9  -7  864.39   53.58 
   0  -9  -7 1027.19   59.86 
   0   9   7  780.22   46.91 
   0   9  -7  898.45   62.76 
   0  -9   7  929.16   66.82 
   0  -9  -7  829.41   49.31 
   0  -9   7  961.35   70.93 
   0   9  -7  917.52   43.96 
   0  -9   7  890.41   43.09 
   0   9  -7  872.26   41.52 
   0  -9   7  952.85   47.31 
   0   9  -7  899.21   42.95 
   0  -9  -7  836.26   34.92 
   0  -9   7  998.76   54.03 
   0   9  -7  920.81   59.69 
   0  -9   7  962.77   68.55 
   0   9   7  611.51   50.63 
   0   9  -7  779.11   40.97 
   0  -9   7 1037.60   46.97 
   0  -9  -7  830.00   34.26 
   0  -9  -7  858.83   35.88 
   0  -9   7  866.87   40.70 
   0   9  -7  767.10   35.35 
   0  -9   7  926.46   57.64 
   0  -9   7  900.27   64.43 
   0   9  -7  860.75   39.74 
   0  -9  -7  878.92   60.07 
   0  -9  -7 1036.99   59.40 
   0   9   8  691.44   63.35 
   0  -9  -8  892.75   61.44 
   0  -9  -8  943.02   60.61 
   0   9  -8  796.66   60.54 
   0   9   8  837.10   76.71 
   0   9  -8  807.45   62.73 
   0  -9  -8  697.91   47.08 
   0  -9   8  900.02   75.41 
   0  -9   8  879.74   67.81 
   0   9  -8  839.75   43.88 
   0  -9   8  875.29   43.67 
   0   9  -8  911.59   47.27 
   0  -9  -8  880.71   37.13 
   0   9  -8 1024.58   47.51 
   0  -9   8  870.61   71.44 
   0   9  -8  897.24   64.76 
   0  -9   8  911.05   57.42 
   0   9   8  743.77   60.35 
   0  -9   8  998.39   48.94 
   0  -9  -8  878.76   36.88 
   0   9  -8  760.13   43.40 
   0   9  -8  714.61   35.80 
   0  -9  -8  896.77   37.89 
   0  -9   8  794.76   41.37 
   0  -9  -8  788.15   57.10 
   0  -9   8  825.51   56.13 
   0   9  -8  781.60   41.35 
   0  -9   8  856.58   65.55 
   0  -9  -9  396.41   45.75 
   0  -9  -9  408.76   45.62 
   0   9   9  457.86   61.99 
   0   9  -9  365.08   45.51 
   0   9   9  330.53   48.04 
   0   9  -9  335.55   40.60 
   0  -9  -9  318.15   35.97 
   0  -9   9  464.18   60.65 
   0  -9   9  390.21   49.95 
   0   9   9  274.23   31.41 
   0   9  -9  362.86   47.28 
   0   9  -9  373.11   33.39 
   0  -9   9  395.67   32.32 
   0   9  -9  436.51   36.78 
   0  -9  -9  330.73   26.88 
   0  -9   9  436.32   54.35 
   0  -9   9  450.37   48.29 
   0   9  -9  384.16   48.30 
   0  -9   9  450.37   38.05 
   0   9  -9  338.67   33.02 
   0  -9  -9  367.78   26.50 
   0  -9   9  355.48   31.21 
   0  -9  -9  371.95   28.50 
   0   9  -9  406.64   30.48 
   0   9  -9  362.30   31.51 
   0  -9   9  415.38   49.56 
   0  -9   9  338.22   37.93 
   0  -9  -9  375.56   41.11 
   0   9 -10  217.05   39.84 
   0   9  10  172.53   27.16 
   0  -9  10  233.57   49.75 
   0  -9  10  210.70   44.09 
   0  -9  10  217.21   29.64 
   0   9 -10  207.65   26.65 
   0   9 -10  268.09   32.32 
   0  -9 -10  229.93   23.70 
   0  -9  10  234.53   45.68 
   0  -9  10  223.38   35.81 
   0  -9  10  219.35   40.04 
   0   9  10  214.35   42.83 
   0   9 -10  262.24   44.60 
   0  -9 -10  225.70   22.58 
   0  -9 -10  254.93   27.46 
   0  -9  10  244.44   28.89 
   0   9 -10  257.19   27.00 
   0   9 -10  192.51   33.13 
   0   9  10  213.49   48.48 
   0   9  10  229.89   48.84 
   0  -9 -10  253.96   40.39 
   0   9 -10  232.57   35.95 
   0  -9 -10  241.29   40.34 
   0  -9 -11 1140.26   77.53 
   0   9 -11 1097.38   74.39 
   0   9  11 1033.82   93.44 
   0   9  11  979.44   81.17 
   0   9 -11  771.73   64.95 
   0  -9 -11  962.97   78.56 
   0  -9  11 1074.14   95.46 
   0  -9  11 1023.12   86.25 
   0   9 -11 1023.05   82.59 
   0   9 -11 1037.10   58.47 
   0   9 -11 1121.52   58.95 
   0  -9  11 1081.88   89.28 
   0  -9  11 1066.01   80.96 
   0   9 -11  937.97   76.98 
   0   9  11  727.45   72.68 
   0  -9 -11 1021.74   45.14 
   0  -9 -11  999.10   48.04 
   0  -9  11  986.34   54.58 
   0   9 -11 1117.71   46.57 
   0   9 -11  982.47   52.86 
   0  -9  11  959.68   73.04 
   0   9 -12   19.21   29.83 
   0  -9  12   -9.33   32.15 
   0  -9  12   15.29   38.41 
   0   9 -12   39.95   21.22 
   0  -9 -12   47.84   20.24 
   0   9 -12   25.27   25.96 
   0  -9  12   50.77   28.65 
   0  -9  12   23.11   28.02 
   0  -9  12   60.35   37.36 
   0   9 -12   -6.88   33.21 
   0   9  12   47.49   34.04 
   0  -9  12   46.45   27.69 
   0   9 -12   14.20   19.68 
   0  -9 -12   45.85   21.45 
   0  -9 -12   32.59   19.61 
   0  -9  12    8.76   20.24 
   0   9 -12    5.75   25.71 
   0  -9 -12    1.06   28.36 
   0   9  12    7.38   33.85 
   0  -9 -12   40.41   30.83 
   0   9  12  -29.97   41.45 
   0   9 -12  -23.93   26.13 
   0  -9  13   62.69   45.71 
   0   9 -13   45.69   34.07 
   0  -9  13    7.21   36.43 
   0   9 -13   58.94   24.36 
   0   9 -13  101.82   32.24 
   0  -9 -13   64.85   23.22 
   0  -9  13  -30.05   38.25 
   0   9 -13    3.44   33.43 
   0  -9  13   55.10   38.38 
   0  -9  13   18.46   28.98 
   0  -9 -13   63.82   21.16 
   0  -9  13   63.01   26.45 
   0   9 -13   50.50   19.32 
   0  -9 -13   24.07   21.89 
   0   9  13   18.19   35.32 
   0   9 -13   27.04   26.55 
   0   9  13   32.80   39.43 
   0  -9 -13   57.56   36.78 
   0  -9 -13   43.52   30.32 
   0   9 -14   80.52   29.77 
   0  -9 -14  -19.54   37.06 
   0   9  14   35.27   43.68 
   0  -9 -14   59.74   40.47 
   0   9  14  -16.49   38.91 
   0  -9  14   38.20   44.06 
   0   9 -14  -63.63   39.57 
   0  -9  14   23.73   38.85 
   0  -9 -14   48.55   29.26 
   0  -9 -14   39.80   20.19 
   0   9 -14   15.56   29.09 
   0  -9  14   10.94   40.88 
   0   9 -14    2.82   35.74 
   0  -9  14   24.90   36.93 
   0  -9  14   72.87   34.15 
   0  -9 -14   38.15   20.36 
   0  -9 -14   25.07   22.48 
   0  -9  14   20.78   25.04 
   0   9 -14   36.09   18.83 
   0   9 -14   18.53   21.86 
   0  -9 -15   47.45   40.17 
   0   9 -15    4.46   27.83 
   0   9  15   -7.47   38.56 
   0   9  15  -33.39   46.90 
   0  -9 -15   37.24   37.90 
   0  -9 -15   15.84   25.35 
   0   9 -15  -11.68   30.69 
   0  -9 -15   35.95   22.58 
   0   9 -15   28.92   36.90 
   0  -9  15  -29.46   38.45 
   0  -9  15   41.07   57.86 
   0   9 -15   31.72   44.11 
   0  -9  15   59.98   46.37 
   0  -9  15   -7.44   40.91 
   0   9 -15   20.49   19.73 
   0  -9  15   -6.42   24.71 
   0  -9 -15   37.87   25.85 
   0   9 -15   -9.31   22.48 
   0   9  16   48.65   44.74 
   0   9  16  -22.47   37.94 
   0  -9 -16  -34.72   45.52 
   0   9 -16   -8.91   29.19 
   0   9 -16  -12.21   35.85 
   0  -9  16  -25.43   50.00 
   0  -9  16   17.10   44.02 
   0  -9 -16   53.27   29.14 
   0   9 -16   12.40   46.47 
   0  -9  16   19.56   29.99 
   0   9 -16   14.52   20.68 
   0  -9 -16   42.39   26.15 
   0   9 -16   -4.53   25.31 
   0   9 -16   16.81   32.70 
   0  -9 -16    6.05   23.07 
   0   9 -17   98.86   35.14 
   0   9 -17  147.59   24.08 
   0  -9  17   83.81   29.20 
   0  -9 -17  119.86   30.03 
   0   9 -17   96.54   26.67 
   0   9 -17   81.62   34.07 
   0  -9 -17  118.35   29.95 
   0   9 -18  132.69   39.28 
   0  -9 -18  159.77   30.06 
   0  -9  18  126.64   28.32 
   0   9 -18  183.45   27.24 
   0   9 -18  147.85   29.39 
   0  -9 -18   97.76   29.23 
   0   9 -18  120.34   36.82 
   0   9 -19  140.55   39.82 
   0   9 -19  194.21   33.42 
   0  -9 -19  271.75   34.04 
   0   9 -19  280.26   26.25 
   0  -9  19  271.29   33.19 
   0   9 -19  246.54   31.17 
   0  -9 -19  202.73   32.16 
   0   9 -20    9.03   22.77 
   0   9 -20    3.61   29.60 
   0   9 -20   10.64   15.58 
   0  -9 -20   19.92   19.62 
   0   9 -20   17.01   16.92 
   0  -9 -20   -3.20   19.43 
   0   9 -20   -0.63   26.73 
   0  -9 -21   33.90   19.96 
   0  -9 -21   34.91   18.62 
   0   9 -21   47.01   15.50 
   0   9 -21   39.73   21.05 
   0   9 -21   14.52   25.27 
   0  -9 -22    3.84   15.30 
   0  -9  22   17.68   20.79 
   0   9  22   22.58   20.39 
   0   9 -22   17.10   18.56 
   0   9 -22   13.49   11.99 
   0  -9 -22   19.66   15.04 
   0  -9 -23   14.95   11.40 
   0  -9  23   10.30   17.89 
   0 -10   0  591.87   34.89 
   0  10   0  369.95   36.34 
   0 -10   0  468.55   51.13 
   0 -10   0  423.14   41.86 
   0  10   0  411.45   32.54 
   0 -10   0  369.73   40.13 
   0 -10   0  389.06   40.20 
   0  10   0  344.47   32.64 
   0 -10   0  508.67   41.83 
   0  10  -1   -1.72   18.58 
   0  10   1    0.13   15.38 
   0 -10   1   12.55   17.25 
   0  10   1   11.49   21.25 
   0  10  -1    9.07   14.17 
   0 -10   1   32.45   32.08 
   0 -10  -1   -3.87   16.98 
   0 -10   1   32.92   21.98 
   0  10  -1   -1.30   16.15 
   0 -10  -1    8.64   23.74 
   0  10   1    1.73   14.87 
   0  10   1   13.31   14.15 
   0 -10   1   18.39   18.10 
   0 -10  -1   24.43   16.66 
   0 -10   1    8.70   15.80 
   0 -10  -1   16.59   19.75 
   0 -10   1    4.62   17.38 
   0 -10   1   15.72   22.80 
   0 -10  -1   17.23   28.73 
   0 -10   1   -3.20   13.69 
   0 -10  -1    6.73   11.32 
   0 -10   1   18.95   19.78 
   0 -10  -1    0.88   17.49 
   0 -10   2 1220.00   56.96 
   0  10  -2 1174.57   54.58 
   0  10   2 1121.85   56.89 
   0 -10  -2 1282.23   65.07 
   0  10  -2 1117.55   51.96 
   0  10   2 1084.26   52.96 
   0  10   2 1114.81   58.69 
   0 -10  -2 1206.86   51.09 
   0 -10   2 1116.04   66.29 
   0  10  -2 1132.93   63.40 
   0 -10  -2 1087.85   61.79 
   0 -10   2 1320.01   78.74 
   0 -10   2 1463.26   51.54 
   0  10  -2 1353.14   47.11 
   0 -10   2 1253.39   44.41 
   0 -10  -2 1384.12   45.18 
   0 -10   2 1131.08   71.44 
   0  10  -2 1046.84   57.56 
   0  10   2 1129.15   61.01 
   0 -10  -2 1181.71   78.45 
   0 -10  -2 1272.76   37.99 
   0 -10   2 1221.90   43.49 
   0 -10   2 1152.70   65.03 
   0 -10   2 1170.29   63.88 
   0 -10  -2 1241.90   72.22 
   0  10  -2 1159.07   41.82 
   0 -10  -2 1186.03   64.44 
   0 -10   3 1122.39   53.44 
   0 -10  -3  908.96   55.46 
   0  10   3 1001.57   59.27 
   0  10   3  971.93   59.71 
   0  10  -3 1040.65   53.71 
   0  10  -3 1002.12   50.33 
   0 -10  -3 1101.32   61.46 
   0  10   3 1041.55   55.43 
   0 -10  -3 1027.68   58.07 
   0  10  -3 1020.45   61.51 
   0 -10   3 1047.52   66.51 
   0 -10   3 1144.66   74.76 
   0  10  -3 1039.59   39.49 
   0 -10  -3  978.75   39.94 
   0 -10   3 1009.96   42.03 
   0 -10  -3  901.86   37.75 
   0  10  -3 1047.36   42.29 
   0 -10  -3 1003.42   37.48 
   0 -10   3  990.07   39.51 
   0  10  -3  962.05   56.27 
   0 -10  -3 1020.31   71.53 
   0 -10   3 1035.51   67.52 
   0 -10  -3  939.67   34.10 
   0 -10   3 1019.36   40.23 
   0 -10  -3  931.38   35.78 
   0  10  -3  991.25   39.73 
   0 -10  -3 1082.41   68.98 
   0 -10  -3 1033.16   62.01 
   0 -10   3  991.59   61.14 
   0 -10   3  910.32   57.70 
   0 -10  -4 1211.32   65.30 
   0 -10  -4 1281.67   66.54 
   0  10   4 1244.14   69.39 
   0  10  -4 1192.71   57.38 
   0  10  -4 1161.44   55.69 
   0 -10   4 1285.91   54.59 
   0  10   4 1180.97   59.10 
   0 -10  -4 1234.01   63.23 
   0 -10   4 1247.54   77.44 
   0  10  -4 1176.48   69.33 
   0 -10   4 1191.34   72.57 
   0  10  -4 1233.81   47.38 
   0  10  -4 1214.43   44.47 
   0 -10  -4 1189.59   45.06 
   0 -10   4 1257.56   48.02 
   0 -10  -4 1152.06   40.86 
   0 -10  -4 1104.20   43.53 
   0  10  -4 1389.90   46.53 
   0 -10   4 1221.47   75.57 
   0  10  -4 1181.44   63.56 
   0 -10  -4 1098.30   63.86 
   0 -10   4 1148.94   44.48 
   0 -10  -4 1139.28   39.53 
   0 -10   4 1222.63   40.90 
   0  10  -4 1118.04   43.14 
   0 -10   4 1116.72   67.46 
   0 -10   4 1135.79   64.83 
   0 -10  -4 1308.85   77.72 
   0 -10  -4 1202.89   68.70 
   0  10   5  365.24   46.75 
   0 -10   5  440.46   31.23 
   0  10  -5  448.06   38.27 
   0 -10  -5  403.24   41.57 
   0  10   5  443.09   47.69 
   0 -10  -5  488.81   43.97 
   0  10  -5  390.17   37.63 
   0  10  -5  407.90   43.89 
   0 -10   5  417.81   45.86 
   0 -10   5  445.03   49.21 
   0 -10  -5  433.02   39.34 
   0  10  -5  525.24   32.33 
   0 -10  -5  451.65   30.55 
   0 -10   5  494.92   33.78 
   0  10  -5  469.41   32.68 
   0 -10  -5  488.31   28.02 
   0  10  -5  516.44   32.26 
   0 -10  -5  402.52   32.12 
   0  10  -5  401.83   41.03 
   0 -10   5  431.98   31.29 
   0 -10   5  444.42   47.54 
   0 -10  -5  469.51   26.15 
   0 -10  -5  437.49   26.48 
   0  10  -5  434.24   26.19 
   0 -10   5  448.54   30.73 
   0 -10   5  409.11   43.29 
   0 -10   5  464.45   44.99 
   0 -10  -5  424.34   44.06 
   0 -10  -5  389.42   47.48 
   0  10  -5  414.25   28.68 
   0  10  -6  132.45   24.83 
   0 -10  -6  160.85   27.23 
   0  10   6  150.60   39.64 
   0  10  -6  134.86   27.08 
   0 -10  -6  152.93   32.11 
   0  10   6  159.30   37.03 
   0 -10  -6  143.77   25.42 
   0 -10   6  113.50   29.99 
   0  10  -6  148.98   31.69 
   0 -10   6  159.57   34.88 
   0  10  -6  162.29   24.43 
   0 -10   6  198.92   24.48 
   0  10  -6  175.00   23.87 
   0 -10   6  162.52   19.25 
   0  10  -6  181.88   23.30 
   0 -10  -6  173.32   19.13 
   0  10  -6  153.42   30.74 
   0 -10   6  180.00   26.02 
   0 -10   6  137.04   36.00 
   0 -10   6  147.00   31.14 
   0 -10  -6  150.78   17.61 
   0  10  -6  145.66   18.66 
   0 -10  -6  145.27   19.73 
   0 -10  -6  193.91   36.55 
   0 -10   6  146.23   30.34 
   0  10  -6  149.43   19.78 
   0 -10  -6  178.72   38.45 
   0 -10  -7   50.95   26.43 
   0  10   7   28.69   30.83 
   0  10   7   62.92   31.10 
   0  10  -7   31.14   24.62 
   0 -10  -7   59.73   24.43 
   0 -10   7   35.53   27.60 
   0  10  -7   38.08   22.39 
   0 -10   7   51.58   23.16 
   0  10   7   41.53   16.75 
   0 -10  -7   53.63   19.52 
   0  10  -7   33.88   20.32 
   0 -10   7    5.81   18.19 
   0  10  -7   25.77   20.01 
   0  10  -7   15.91   18.54 
   0 -10  -7    4.84   13.27 
   0 -10   7   16.52   22.83 
   0 -10   7   40.61   19.24 
   0 -10   7   42.88   25.46 
   0  10  -7   38.74   22.20 
   0 -10   7   46.16   17.22 
   0 -10  -7   26.95   14.04 
   0  10  -7   17.80   16.46 
   0 -10  -7   21.25   14.78 
   0 -10  -7   67.79   27.67 
   0 -10   7   40.67   21.20 
   0 -10  -7   55.77   26.44 
   0  10   8   91.77   34.54 
   0  10   8   87.83   35.56 
   0 -10  -8  154.10   29.20 
   0 -10  -8  132.28   29.50 
   0  10  -8  111.76   27.19 
   0  10  -8  120.37   29.21 
   0  10   8  113.29   23.49 
   0 -10   8  136.63   31.30 
   0  10  -8  160.42   30.78 
   0 -10  -8  109.11   22.18 
   0 -10   8  147.72   39.73 
   0  10  -8  100.37   25.59 
   0 -10   8   95.71   24.43 
   0  10  -8  127.62   24.56 
   0  10  -8  119.56   25.27 
   0 -10  -8   89.62   17.51 
   0 -10   8  132.10   36.10 
   0  10  -8  122.96   30.37 
   0 -10   8  136.92   26.29 
   0 -10   8  127.74   31.63 
   0 -10  -8  118.26   20.20 
   0 -10  -8   68.12   19.88 
   0  10  -8  100.29   19.55 
   0 -10  -8  123.91   20.10 
   0 -10   8  114.22   22.31 
   0 -10  -8  131.20   31.93 
   0  10  -8  127.97   21.36 
   0 -10   8  133.70   28.82 
   0  10  -9   53.41   22.35 
   0  10   9   28.10   31.17 
   0 -10  -9   34.41   25.78 
   0  10  -9   51.62   26.37 
   0  10   9   56.49   39.75 
   0 -10  -9   59.12   31.84 
   0  10  -9   76.39   31.50 
   0 -10   9   49.16   23.67 
   0 -10   9   70.05   38.23 
   0  10   9   52.01   20.49 
   0 -10  -9   29.03   16.30 
   0 -10   9   59.79   21.43 
   0  10  -9  127.59   28.45 
   0  10  -9   95.49   26.87 
   0 -10  -9   61.50   20.76 
   0  10  -9   84.98   23.58 
   0 -10  -9   60.14   16.80 
   0 -10   9   39.79   25.36 
   0 -10   9   55.90   30.97 
   0  10  -9   56.01   30.00 
   0 -10   9   55.03   35.30 
   0 -10  -9   68.06   16.57 
   0 -10  -9   67.56   20.86 
   0 -10   9   70.84   19.39 
   0  10  -9   59.90   20.51 
   0 -10   9   61.79   24.59 
   0 -10  -9   84.58   29.65 
   0  10  -9   54.11   18.46 
   0  10 -10  276.64   42.17 
   0  10  10  259.28   50.72 
   0  10  10  275.95   50.65 
   0 -10 -10  325.56   48.16 
   0  10 -10  351.07   46.13 
   0 -10 -10  308.70   46.25 
   0  10 -10  276.21   44.57 
   0 -10  10  330.53   59.95 
   0 -10  10  324.60   48.20 
   0  10 -10  276.82   32.41 
   0  10 -10  340.49   36.07 
   0 -10 -10  256.73   25.79 
   0 -10  10  347.96   56.66 
   0  10 -10  294.72   47.52 
   0 -10  10  296.85   41.33 
   0 -10  10  311.64   34.26 
   0 -10 -10  302.87   27.12 
   0 -10  10  310.46   32.70 
   0  10 -10  310.06   27.54 
   0 -10 -10  292.60   28.05 
   0 -10  10  313.84   47.90 
   0  10 -10  269.03   29.87 
   0 -10  10  252.45   37.70 
   0 -10 -11  137.69   39.48 
   0  10  11  106.04   44.29 
   0 -10 -11  108.49   34.90 
   0  10  11   80.94   45.08 
   0  10 -11   70.54   27.79 
   0  10 -11  121.62   38.79 
   0 -10  11   92.73   33.76 
   0 -10  11  156.47   53.91 
   0  10 -11   73.81   25.98 
   0  10 -11   78.24   30.68 
   0  10 -11  105.63   29.28 
   0 -10 -11   73.85   18.85 
   0 -10  11  110.45   31.65 
   0 -10  11  113.37   38.62 
   0 -10  11  110.11   51.36 
   0  10 -11   94.36   38.43 
   0 -10  11  134.89   34.54 
   0 -10 -11  117.26   22.18 
   0 -10  11  154.31   28.21 
   0 -10 -11  106.38   24.57 
   0  10 -11  130.64   25.11 
   0  10 -11   94.76   22.63 
   0  10  12  729.30   76.77 
   0 -10 -12  841.73   81.08 
   0  10 -12  899.08   69.24 
   0  10  12  802.43   88.15 
   0 -10 -12  803.46   74.09 
   0 -10  12 1063.66  104.56 
   0 -10  12  924.53   88.78 
   0  10 -12  883.05   86.11 
   0 -10 -12  545.03   42.70 
   0  10 -12  781.61   53.74 
   0 -10  12  772.47   74.45 
   0  10 -12  787.59   77.25 
   0 -10  12  852.74   89.37 
   0 -10 -12  796.03   42.54 
   0 -10  12  778.21   58.18 
   0 -10  12  840.94   54.95 
   0 -10 -12  765.70   45.74 
   0  10 -12  800.43   42.51 
   0 -10  12  765.25   69.77 
   0  10 -12  831.28   52.73 
   0 -10 -13   29.44   32.47 
   0  10 -13    2.12   26.72 
   0  10  13    8.10   36.34 
   0 -10 -13   31.34   30.83 
   0  10  13   14.70   40.15 
   0 -10  13  -25.20   39.79 
   0 -10  13  -28.35   42.68 
   0  10 -13  -16.83   39.33 
   0 -10 -13  -21.30   25.15 
   0  10 -13  -21.94   31.71 
   0 -10  13   85.90   49.00 
   0 -10  13    3.58   33.84 
   0  10 -13  -13.92   40.64 
   0 -10 -13    7.67   20.87 
   0  10 -13   30.73   20.48 
   0 -10 -13   32.89   21.76 
   0 -10  13   -5.14   25.63 
   0  10 -13  -22.10   26.20 
   0  10  14  185.56   54.57 
   0 -10 -14  261.74   54.96 
   0 -10 -14  229.15   50.82 
   0  10 -14  162.75   38.37 
   0  10  14  136.15   45.83 
   0 -10  14  194.97   60.22 
   0 -10  14  218.66   64.00 
   0  10 -14  203.86   56.06 
   0 -10 -14  163.59   32.34 
   0  10 -14  189.92   40.13 
   0 -10 -14  180.26   30.26 
   0 -10  14  187.23   59.50 
   0  10 -14  174.37   51.12 
   0 -10 -14  160.98   27.87 
   0 -10  14  164.34   36.91 
   0  10 -14  219.00   28.96 
   0 -10 -14  171.12   31.60 
   0  10 -14  224.16   36.28 
   0  10  15    5.74   45.63 
   0 -10 -15  -11.35   36.89 
   0  10  15  -18.65   42.95 
   0 -10 -15   36.35   39.73 
   0  10 -15   41.96   33.76 
   0  10 -15   36.67   39.98 
   0 -10  15   -1.07   39.95 
   0 -10  15   48.90   53.68 
   0 -10 -15    3.78   24.95 
   0 -10  15  -39.55   50.95 
   0  10 -15   35.41   42.59 
   0  10 -15   -0.87   20.75 
   0 -10  15   11.04   27.88 
   0 -10 -15   15.77   25.07 
   0  10 -15   38.46   27.76 
   0  10 -15   19.80   31.13 
   0 -10 -15   34.13   25.21 
   0  10 -16  216.20   26.80 
   0  10 -16  146.73   31.92 
   0 -10 -16  153.45   30.79 
   0  10 -17    8.15   32.81 
   0  10 -17   18.52   26.40 
   0 -10  17   46.53   28.26 
   0  10 -17   10.95   17.86 
   0 -10 -17   17.72   24.27 
   0  10 -17   -9.81   22.89 
   0  10 -17  -25.87   34.05 
   0 -10 -17   26.55   23.82 
   0  10 -18   -4.64   33.11 
   0 -10 -18   21.98   24.03 
   0 -10  18  -20.12   24.73 
   0  10 -18    8.76   18.03 
   0  10 -18   10.72   23.24 
   0  10 -18  -15.47   30.32 
   0 -10 -18   19.45   22.32 
   0  10 -19  -29.56   25.43 
   0  10 -19   45.81   30.43 
   0 -10  19   14.70   20.65 
   0  10 -19   32.70   18.19 
   0 -10 -19    8.50   22.37 
   0  10 -19   29.74   20.20 
   0 -10 -19    8.57   20.64 
   0  10 -20    2.42   26.73 
   0  10 -20   -4.29   20.56 
   0  10 -20    3.93   24.88 
   0 -10 -20   14.50   21.59 
   0  10 -20  -40.92   17.19 
   0 -10 -20    1.59   19.23 
   0 -10  20    2.81   17.33 
   0  10 -20   61.10   19.26 
   0 -10 -21   -9.33   16.36 
   0  10 -21   11.98   12.71 
   0 -10 -21   62.48   18.91 
   0  10 -21   55.05   24.71 
   0  10 -21   12.61   19.81 
   0 -10  21    0.46   24.40 
   0  10  21   29.29   23.17 
   0 -10 -22    3.72   14.50 
   0 -10  22   34.69   19.89 
   0 -10  22   30.16   20.33 
   0 -10 -22   25.89   13.11 
   0  10 -22   16.06   17.09 
   0  11   0   -3.87   19.86 
   0  11   0   14.40   17.00 
   0 -11   0   -6.67   19.30 
   0  11   0   -0.30   16.20 
   0  11   0   12.04   18.58 
   0 -11   0   -4.61   21.77 
   0 -11   0   -4.51   17.54 
   0 -11   0   12.74   17.94 
   0 -11   0   11.39   12.81 
   0 -11   0   -1.00   21.53 
   0 -11   0  -20.81   25.78 
   0 -11   0   -8.30   14.31 
   0 -11   0    2.28   11.81 
   0 -11   0   10.96   12.92 
   0  11   0   -1.62   11.18 
   0 -11   0    1.51   18.62 
   0 -11   0    0.55   13.72 
   0  11  -1  206.37   27.10 
   0  11   1  181.39   28.12 
   0 -11  -1  255.30   34.75 
   0  11   1  221.90   32.31 
   0  11  -1  204.46   27.17 
   0  11   1  244.96   32.34 
   0  11  -1  271.73   35.51 
   0 -11   1  227.84   35.16 
   0 -11  -1  236.88   33.50 
   0 -11   1  183.73   42.56 
   0 -11  -1  210.97   37.97 
   0  11   1  213.26   28.33 
   0 -11   1  184.70   24.47 
   0 -11   1  179.02   23.50 
   0 -11  -1  151.12   24.60 
   0 -11  -1  185.99   18.79 
   0 -11   1  159.51   20.60 
   0 -11   1  249.44   41.02 
   0 -11  -1  215.80   35.28 
   0  11  -1  205.39   33.78 
   0 -11  -1  300.15   49.23 
   0 -11  -1  194.32   19.13 
   0 -11   1  209.81   19.30 
   0 -11   1  221.38   22.94 
   0 -11  -1  183.55   18.19 
   0 -11   1  193.82   18.32 
   0 -11  -1  190.51   20.05 
   0 -11   1  223.71   34.26 
   0  11   1  213.90   19.94 
   0 -11   1  207.86   37.43 
   0  11  -1  227.34   21.24 
   0 -11  -1  209.68   33.90 
   0 -11  -2  424.61   42.62 
   0  11   2  450.90   41.96 
   0 -11   2  408.15   53.55 
   0 -11   2  446.93   47.13 
   0 -11  -2  395.04   30.64 
   0  11   2  399.77   36.19 
   0  11  -2  439.04   44.97 
   0 -11   2  370.99   41.16 
   0 -11  -2  390.84   43.04 
   0  11  -2  413.68   28.35 
   0 -11   2  375.19   42.31 
   0  11   2  368.51   26.03 
   0 -11  -2  371.28   46.67 
   0 -11  -2  368.21   28.06 
   0 -11   2  358.76   27.59 
   0  11  -2  363.34   28.83 
   0 -11  -2  365.44   24.37 
   0  11   2  358.90   40.43 
   0  11  -2  368.68   38.31 
   0 -11   2  422.74   48.36 
   0 -11  -2  364.94   54.99 
   0 -11   2  401.20   22.81 
   0 -11  -2  380.24   24.16 
   0 -11   2  364.28   23.21 
   0 -11  -2  345.35   23.24 
   0 -11   2  432.88   28.92 
   0 -11  -2  359.11   26.11 
   0 -11  -2  472.44   42.85 
   0  11  -2  409.08   34.73 
   0  11  -2  397.59   36.27 
   0  11  -3  871.81   52.02 
   0  11   3  895.94   60.76 
   0 -11   3 1038.01   54.14 
   0  11   3  839.12   56.21 
   0 -11  -3 1184.43   68.78 
   0  11  -3  935.97   51.21 
   0  11   3  950.73   56.88 
   0 -11   3  983.46   76.83 
   0 -11   3  920.83   66.14 
   0  11  -3  928.52   63.50 
   0 -11  -3  952.49   60.21 
   0  11  -3  811.93   39.34 
   0 -11   3  897.12   42.35 
   0  11  -3  919.61   41.16 
   0 -11  -3  904.95   37.03 
   0 -11  -3  868.54   39.80 
   0 -11   3  983.47   71.07 
   0 -11  -3  878.36   70.31 
   0  11  -3  945.04   58.59 
   0 -11  -3  871.91   35.09 
   0 -11   3  993.48   42.06 
   0 -11  -3  857.07   36.85 
   0 -11   3  915.13   36.97 
   0 -11  -3  856.38   36.50 
   0  11  -3  929.49   41.25 
   0 -11   3  865.69   59.72 
   0 -11  -3  951.78   65.21 
   0 -11  -3  884.08   69.23 
   0 -11   3  767.00   58.36 
   0  11   3  867.09   37.17 
   0 -11   4  220.50   27.87 
   0  11  -4  189.23   26.26 
   0 -11  -4  235.68   32.45 
   0  11  -4  185.33   28.35 
   0  11   4  189.75   34.74 
   0  11   4  217.48   36.73 
   0 -11  -4  183.16   30.66 
   0 -11   4  225.99   43.22 
   0  11  -4  200.41   33.75 
   0 -11  -4  201.78   31.46 
   0  11   4  178.97   26.89 
   0 -11   4  189.67   35.43 
   0  11  -4  184.82   24.75 
   0  11  -4  174.51   25.03 
   0 -11   4  136.16   23.97 
   0 -11  -4  165.98   19.02 
   0  11  -4  180.22   23.73 
   0  11  -4  213.60   33.08 
   0 -11   4  190.16   32.63 
   0 -11  -4  198.64   35.89 
   0 -11  -4  178.27   33.26 
   0 -11   4  181.60   38.12 
   0 -11  -4  156.29   19.09 
   0 -11   4  184.70   20.95 
   0 -11   4  180.01   22.17 
   0 -11  -4  165.26   19.66 
   0 -11  -4  159.71   19.84 
   0 -11  -4  167.62   32.26 
   0  11  -4  175.30   22.78 
   0 -11   4  201.15   33.04 
   0  11   4  163.76   19.37 
   0  11   5  223.93   39.33 
   0 -11   5  182.22   24.40 
   0  11   5  183.70   36.11 
   0  11  -5  177.87   29.57 
   0 -11  -5  184.25   33.59 
   0 -11  -5  181.55   29.99 
   0  11  -5  188.82   29.07 
   0  11  -5  172.30   34.47 
   0  11   5  167.54   26.11 
   0 -11   5  192.42   38.33 
   0 -11   5  184.00   43.41 
   0 -11  -5  161.42   28.84 
   0 -11  -5  101.26   18.98 
   0  11  -5  114.42   23.16 
   0 -11   5  118.04   23.44 
   0  11  -5  154.64   23.96 
   0 -11  -5  126.30   18.01 
   0  11  -5  138.28   23.58 
   0 -11   5  180.27   34.98 
   0 -11   5  154.78   34.72 
   0  11  -5  137.95   30.51 
   0  11  -5  140.04   20.11 
   0 -11  -5  132.02   19.52 
   0 -11   5  138.09   22.18 
   0 -11  -5  119.06   34.73 
   0 -11   5  172.11   32.31 
   0 -11  -5  114.23   16.73 
   0 -11  -5  115.85   31.89 
   0  11   5  140.11   17.53 
   0  11  -5  151.80   21.52 
   0  11   6  332.05   47.66 
   0 -11  -6  444.62   46.00 
   0  11   6  401.38   50.55 
   0  11  -6  380.52   40.93 
   0 -11  -6  423.84   45.82 
   0  11   6  393.56   38.37 
   0 -11   6  384.84   50.07 
   0 -11  -6  360.84   36.67 
   0  11  -6  416.49   48.98 
   0 -11   6  441.62   56.98 
   0  11  -6  336.73   31.28 
   0 -11   6  345.23   32.54 
   0 -11  -6  242.56   26.33 
   0  11  -6  306.93   30.46 
   0 -11   6  325.18   25.56 
   0 -11  -6  327.62   25.76 
   0  11  -6  354.17   31.39 
   0  11  -6  399.84   45.77 
   0 -11   6  368.85   49.56 
   0 -11  -6  346.47   25.99 
   0 -11  -6  350.52   26.57 
   0  11  -6  349.49   26.68 
   0 -11   6  331.80   29.48 
   0 -11   6  365.95   43.83 
   0  11  -6  330.12   28.49 
   0 -11   6  343.29   47.58 
   0 -11  -6  364.39   45.44 
   0 -11  -6  428.85   51.88 
   0  11   6  291.88   24.05 
   0 -11  -7 1284.50   77.71 
   0  11  -7 1065.86   62.64 
   0  11   7  998.75   80.84 
   0 -11  -7 1213.76   75.99 
   0  11   7 1160.61   83.63 
   0  11  -7 1073.27   68.61 
   0 -11  -7 1093.44   63.52 
   0 -11   7 1290.18   92.13 
   0  11  -7 1174.21   78.31 
   0  11   7 1071.41   60.57 
   0 -11   7 1247.97   86.47 
   0 -11   7 1136.31   52.26 
   0  11  -7 1139.87   50.55 
   0 -11  -7  906.95   43.81 
   0  11  -7 1199.44   53.90 
   0 -11  -7 1012.12   42.44 
   0  11  -7 1317.37   53.57 
   0 -11  -7 1126.33   50.94 
   0 -11   7 1215.73   87.10 
   0  11  -7 1348.97   78.12 
   0 -11   7 1057.39   52.16 
   0 -11  -7 1144.24   42.68 
   0  11  -7 1138.11   43.60 
   0 -11  -7 1136.67   46.78 
   0 -11   7 1202.94   75.24 
   0 -11  -7 1296.65   80.01 
   0 -11   7 1253.19   82.69 
   0 -11  -7 1209.10   81.31 
   0 -11  -8 1355.81   82.39 
   0  11  -8 1153.18   67.36 
   0  11  -8 1060.38   71.22 
   0  11   8 1083.02   84.07 
   0  11   8 1040.36   86.29 
   0 -11  -8 1225.79   80.70 
   0 -11  -8 1061.29   61.27 
   0 -11   8 1356.33   90.39 
   0  11   8 1066.10   61.51 
   0 -11   8 1350.90  101.06 
   0  11  -8 1238.91   83.65 
   0 -11   8 1210.14   55.94 
   0  11  -8 1128.55   54.31 
   0  11  -8 1213.47   57.55 
   0 -11  -8 1277.84   54.08 
   0  11  -8 1300.19   56.47 
   0 -11  -8 1104.40   45.99 
   0  11  -8 1213.81   80.44 
   0 -11   8 1365.84   96.95 
   0 -11  -8 1211.51   47.03 
   0 -11   8 1150.95   55.66 
   0 -11   8 1197.16   55.07 
   0 -11  -8 1184.08   49.51 
   0  11  -8 1033.92   44.69 
   0 -11   8 1220.83   79.08 
   0  11  -8 1134.73   52.86 
   0 -11  -8 1081.79   75.79 
   0 -11   8 1157.52   84.37 
   0  11   9  174.42   39.60 
   0 -11  -9  280.20   45.34 
   0 -11  -9  234.07   40.83 
   0  11  -9  209.42   38.28 
   0  11   9  202.17   50.34 
   0 -11   9  277.25   61.12 
   0 -11   9  229.95   46.99 
   0  11   9  168.48   29.62 
   0  11  -9  213.58   43.39 
   0  11  -9  384.18   38.45 
   0  11  -9  257.29   33.11 
   0 -11  -9  254.54   29.70 
   0 -11  -9  254.06   26.55 
   0  11  -9  297.79   35.59 
   0 -11   9  309.20   54.10 
   0  11  -9  229.76   42.14 
   0 -11  -9  291.76   26.66 
   0 -11   9  238.32   30.88 
   0  11  -9  225.44   28.28 
   0 -11  -9  257.13   27.99 
   0 -11   9  216.14   27.97 
   0 -11   9  259.93   49.13 
   0  11  -9  224.71   29.15 
   0 -11  -9  224.95   40.08 
   0 -11   9  248.36   39.60 
   0  11 -10  320.43   46.83 
   0  11  10  179.68   46.46 
   0 -11 -10  313.99   49.19 
   0  11  10  286.33   58.51 
   0 -11 -10  368.36   51.50 
   0 -11  10  324.17   53.04 
   0 -11  10  325.87   63.38 
   0  11 -10  281.44   47.39 
   0  11 -10  312.08   35.35 
   0 -11 -10  389.08   35.61 
   0  11 -10  457.40   42.05 
   0 -11 -10  352.53   31.53 
   0  11 -10  314.69   52.23 
   0 -11  10  350.53   61.15 
   0 -11 -10  381.44   31.62 
   0 -11  10  324.13   38.52 
   0 -11 -10  327.27   31.08 
   0  11 -10  318.58   30.55 
   0 -11  10  343.16   35.33 
   0 -11  10  239.15   39.64 
   0 -11  10  336.10   55.51 
   0  11 -10  292.72   32.03 
   0  11 -11    4.03   27.63 
   0  11  11   13.84   43.73 
   0 -11 -11   38.47   30.02 
   0  11  11   44.80   45.09 
   0 -11 -11  -42.86   30.82 
   0  11 -11   -4.58   28.50 
   0 -11  11  -13.47   28.97 
   0 -11  11   -5.32   47.61 
   0  11 -11    2.32   25.23 
   0 -11 -11   -4.13   22.04 
   0  11 -11   29.03   29.50 
   0 -11 -11  -14.53   17.05 
   0  11 -11   21.55   26.70 
   0  11 -11  -22.65   34.19 
   0 -11  11  -16.08   38.50 
   0 -11  11    5.84   27.38 
   0 -11  11   11.78   21.07 
   0 -11 -11   39.77   22.80 
   0  11 -11   14.78   20.75 
   0 -11 -11   12.77   18.23 
   0  11 -11   22.64   21.02 
   0  11  12  386.74   72.91 
   0  11  12  444.70   67.68 
   0 -11 -12  518.72   63.88 
   0  11 -12  443.15   53.23 
   0 -11 -12  460.95   61.35 
   0 -11  12  459.42   67.64 
   0  11 -12  448.25   63.68 
   0 -11  12  443.62   80.82 
   0 -11 -12  420.09   41.09 
   0  11 -12  431.19   41.66 
   0 -11 -12  438.65   36.21 
   0  11 -12  469.64   48.15 
   0  11 -12  440.78   63.92 
   0 -11  12  494.85   80.43 
   0 -11 -12  461.94   36.68 
   0 -11 -12  495.41   41.50 
   0 -11  12  487.17   44.72 
   0  11 -12  486.14   36.14 
   0  11 -12  466.03   42.69 
   0 -11  12  412.36   60.02 
   0  11  13  175.21   51.09 
   0  11 -13  194.11   40.69 
   0 -11 -13  258.62   56.76 
   0 -11 -13  241.83   51.20 
   0  11  13  282.83   60.37 
   0 -11  13  284.34   59.80 
   0 -11  13  206.26   65.18 
   0  11 -13  214.57   45.80 
   0 -11 -13  195.24   35.87 
   0  11 -13  203.19   35.05 
   0  11 -13  214.06   38.95 
   0 -11  13  288.65   68.36 
   0  11 -13  193.55   56.35 
   0 -11 -13  212.79   31.42 
   0 -11 -13  206.11   31.72 
   0 -11  13  225.96   35.67 
   0  11 -13  181.01   25.55 
   0  11 -13  218.35   34.70 
   0  11 -14   73.26   41.15 
   0 -11  14  131.91   64.98 
   0 -11  14  113.14   49.95 
   0  11 -14  118.03   30.94 
   0  11 -14   76.90   34.11 
   0 -11  14  159.29   58.39 
   0  11 -14  132.37   52.16 
   0 -11 -14   66.78   20.75 
   0 -11 -14   54.08   24.53 
   0  11 -14   97.04   23.49 
   0 -11  14  110.80   31.47 
   0  11 -14   99.13   33.98 
   0  11  14  104.32   51.70 
   0 -11 -14  104.01   41.90 
   0  11  14   76.75   47.08 
   0 -11 -14   94.35   47.67 
   0  11 -15   29.74   42.95 
   0 -11  15  -18.85   58.24 
   0 -11  15  111.41   53.97 
   0  11 -15   70.36   28.95 
   0 -11 -15   51.60   24.43 
   0  11 -15   86.90   35.68 
   0 -11  15   63.11   55.35 
   0  11 -15    8.33   42.57 
   0 -11 -15   56.22   22.91 
   0 -11 -15   59.36   23.66 
   0  11 -15   62.84   21.09 
   0 -11  15   61.88   30.68 
   0 -11 -15   89.46   49.13 
   0  11  15   80.44   47.95 
   0 -11 -15  112.22   49.27 
   0  11  15   49.18   42.62 
   0  11 -16  102.93   31.18 
   0 -11 -16   61.21   26.50 
   0  11 -16   20.69   18.46 
   0 -11  16   78.68   34.28 
   0  11 -16   48.68   26.83 
   0  11 -16   20.47   30.68 
   0 -11 -16   18.53   22.81 
   0  11 -17   45.30   27.72 
   0 -11 -17   31.25   25.70 
   0  11 -17   -3.69   17.53 
   0 -11  17   27.66   25.84 
   0  11 -17   31.43   23.34 
   0 -11 -17    4.08   23.18 
   0  11 -17   16.29   31.75 
   0  11 -18    9.09   30.08 
   0 -11 -18   -8.15   22.84 
   0  11 -18   19.76   28.68 
   0 -11 -18   39.49   25.97 
   0 -11  18   30.27   26.57 
   0  11 -18   31.95   18.54 
   0  11 -18   27.45   23.91 
   0  11 -19    9.76   23.11 
   0  11 -19   -0.26   27.58 
   0  11  19   25.77   27.85 
   0 -11 -19   -8.00   20.40 
   0 -11  19   -2.87   20.42 
   0 -11 -19    8.26   20.65 
   0  11 -19   17.02   15.21 
   0  11 -19   20.65   17.93 
   0  11 -20    3.42   24.78 
   0  11 -20  -31.49   21.17 
   0  11  20   10.28   19.76 
   0 -11 -20   -2.45   18.46 
   0  11 -20    5.47   13.80 
   0 -11  20   27.35   16.15 
   0 -11 -20   -4.24   17.70 
   0  11 -20    1.82   13.99 
   0 -11 -21    5.24   14.56 
   0 -11  21   50.44   25.51 
   0  11 -21   11.11   17.24 
   0  11 -21    5.41   22.84 
   0 -11 -21   23.47   15.35 
   0 -11 -22   15.60   12.20 
   0  11 -22   39.06   15.96 
   0 -12   0 1650.53   80.28 
   0  12   0 1238.44   61.29 
   0 -12   0 1455.88   82.27 
   0  12   0 1499.10   79.23 
   0 -12   0 1171.74   84.58 
   0 -12   0 1335.71   53.29 
   0 -12   0 1395.32   57.67 
   0 -12   0 1399.23   44.68 
   0  12   0 1272.26   71.16 
   0 -12   0 1446.94   98.65 
   0 -12   0 1379.07   44.13 
   0 -12   0 1407.66   50.29 
   0 -12   0 1201.63   41.67 
   0 -12   0 1308.65   82.53 
   0  12   0 1427.10   50.28 
   0 -12   0 1286.72   76.45 
   0  12   1  163.91   27.83 
   0 -12  -1  238.61   34.43 
   0  12  -1  196.52   34.95 
   0 -12   1  234.62   33.84 
   0  12   1  164.14   31.84 
   0  12  -1  153.32   26.65 
   0 -12  -1  173.50   31.13 
   0  12   1  195.95   32.99 
   0 -12  -1  192.78   34.49 
   0  12   1  160.52   25.92 
   0  12  -1  185.68   32.32 
   0 -12   1  192.97   37.58 
   0 -12   1  185.13   26.18 
   0 -12   1  198.59   26.67 
   0 -12   1  196.47   18.80 
   0 -12  -1  174.91   19.12 
   0 -12   1  177.16   34.76 
   0 -12  -1  186.46   47.63 
   0 -12  -1  175.09   40.72 
   0 -12   1  239.99   44.24 
   0 -12  -1  191.14   20.19 
   0 -12   1  184.18   20.75 
   0 -12  -1  161.11   21.59 
   0 -12   1  184.07   23.82 
   0 -12   1  164.24   18.76 
   0 -12  -1  166.65   19.38 
   0  12   1  177.62   22.45 
   0  12  -1  171.38   20.69 
   0 -12   1  171.79   33.83 
   0 -12  -1  177.49   35.94 
   0  12  -2  579.62   43.86 
   0 -12   2  693.09   48.98 
   0  12   2  535.71   45.44 
   0 -12  -2  750.02   60.30 
   0 -12  -2  660.93   54.06 
   0  12   2  603.75   47.01 
   0 -12   2  660.89   58.00 
   0 -12   2  514.50   64.26 
   0  12   2  634.08   52.06 
   0  12  -2  649.78   57.55 
   0 -12   2  770.13   37.34 
   0 -12   2  690.13   40.97 
   0 -12  -2  690.29   34.84 
   0 -12   2  611.17   29.44 
   0  12  -2  657.85   39.36 
   0  12   2  582.89   52.01 
   0 -12   2  631.36   64.97 
   0  12  -2  633.56   52.05 
   0 -12  -2  573.47   65.66 
   0 -12  -2  612.96   32.11 
   0 -12   2  672.19   31.22 
   0 -12   2  615.17   32.08 
   0 -12  -2  614.71   33.21 
   0 -12   2  742.04   38.82 
   0 -12  -2  583.25   31.45 
   0 -12   2  644.36   59.24 
   0 -12  -2  624.28   55.92 
   0 -12  -2  709.11   64.84 
   0  12   2  634.59   34.15 
   0  12  -2  646.90   36.66 
   0 -12   2  606.96   52.47 
   0  12  -3  140.30   28.48 
   0 -12  -3  200.70   35.46 
   0 -12   3  181.37   27.82 
   0  12   3  170.85   33.94 
   0  12   3  189.26   31.97 
   0  12   3  169.98   30.56 
   0 -12   3  188.72   38.13 
   0 -12  -3  196.21   34.00 
   0  12   3  200.06   32.90 
   0  12  -3  170.71   28.48 
   0  12  -3  205.89   38.73 
   0 -12   3  187.98   42.07 
   0 -12   3  120.90   23.96 
   0  12  -3  133.01   21.43 
   0 -12   3  131.37   17.01 
   0  12  -3  159.42   24.83 
   0 -12  -3  136.36   20.55 
   0 -12  -3  155.72   38.32 
   0 -12   3  140.74   31.60 
   0 -12  -3  161.63   40.52 
   0 -12   3  212.88   43.19 
   0 -12  -3  179.01   20.11 
   0 -12   3  166.67   17.53 
   0 -12  -3  137.31   19.90 
   0 -12   3  154.39   19.73 
   0 -12   3  157.32   22.65 
   0 -12  -3  147.03   20.00 
   0  12   3  147.25   19.49 
   0 -12  -3  168.57   34.43 
   0 -12   3  150.84   29.28 
   0  12  -3  167.11   21.74 
   0  12   4  632.64   58.78 
   0  12   4  609.85   54.72 
   0  12  -4  599.17   46.41 
   0 -12  -4  702.82   58.30 
   0  12  -4  627.15   56.50 
   0 -12  -4  665.43   55.55 
   0 -12   4  667.82   71.17 
   0  12   4  629.93   49.25 
   0 -12   4  674.82   63.48 
   0  12  -4  425.18   33.07 
   0 -12   4  452.65   35.43 
   0  12  -4  461.89   34.76 
   0  12  -4  468.23   35.80 
   0 -12  -4  489.20   31.84 
   0 -12  -4  536.78   53.58 
   0  12  -4  596.10   51.84 
   0 -12   4  607.30   62.03 
   0 -12  -4  517.17   29.64 
   0 -12  -4  504.09   30.93 
   0 -12   4  579.68   36.22 
   0 -12  -4  520.42   31.08 
   0 -12   4  590.66   33.95 
   0 -12  -4  590.51   67.08 
   0 -12   4  552.96   52.76 
   0  12   4  493.05   31.29 
   0 -12   4  584.81   58.33 
   0 -12  -4  584.69   56.67 
   0  12  -4  618.21   36.29 
   0  12   5  104.32   31.59 
   0 -12  -5  105.21   29.24 
   0 -12  -5  109.13   29.05 
   0  12   5  107.68   35.13 
   0  12  -5   98.17   28.04 
   0 -12  -5   77.94   22.92 
   0 -12   5  107.88   30.86 
   0 -12   5  102.29   38.65 
   0  12   5   73.42   21.18 
   0  12  -5   78.58   27.02 
   0  12  -5  151.44   25.49 
   0 -12   5  169.41   26.25 
   0  12  -5  124.45   23.78 
   0  12  -5  133.90   24.46 
   0 -12  -5  132.74   19.28 
   0 -12   5   79.90   36.82 
   0 -12   5  118.91   35.77 
   0  12  -5   75.65   23.91 
   0 -12   5  119.68   21.91 
   0  12  -5   99.84   16.75 
   0 -12   5  112.96   20.72 
   0 -12  -5  116.57   22.30 
   0  12   5   83.59   17.50 
   0 -12   5   96.33   32.52 
   0 -12  -5  115.00   35.38 
   0 -12  -5   86.21   16.10 
   0 -12  -5  128.31   34.41 
   0  12  -5  106.82   19.32 
   0 -12  -6   73.23   28.25 
   0  12  -6   83.80   29.77 
   0  12   6   80.46   36.55 
   0  12   6   64.33   29.79 
   0  12  -6   31.17   22.41 
   0 -12  -6   72.67   27.30 
   0 -12   6   65.50   33.61 
   0  12   6   63.89   22.25 
   0  12  -6   49.99   21.87 
   0 -12  -6   48.79   19.66 
   0 -12   6   53.96   27.42 
   0  12  -6   78.03   24.12 
   0 -12   6   75.57   25.18 
   0  12  -6   48.09   19.99 
   0 -12  -6   62.15   17.30 
   0  12  -6   47.64   19.84 
   0 -12   6   64.27   33.36 
   0 -12   6   86.67   31.43 
   0  12  -6   60.35   27.22 
   0 -12   6   34.42   15.14 
   0 -12  -6   40.09   16.94 
   0 -12  -6   37.15   15.07 
   0 -12   6   64.93   19.84 
   0  12  -6   48.39   18.49 
   0 -12  -6   85.89   30.21 
   0  12  -6   61.37   17.84 
   0  12   6   42.19   13.98 
   0 -12  -6   31.49   12.90 
   0 -12   6   87.50   30.61 
   0 -12  -6   56.37   31.78 
   0  12   7   79.43   38.80 
   0  12   7  107.37   44.14 
   0 -12  -7  117.32   31.27 
   0  12  -7   80.01   28.15 
   0 -12  -7  109.59   33.66 
   0 -12  -7   76.95   19.56 
   0 -12   7   73.88   41.39 
   0  12  -7   84.24   29.32 
   0  12   7   97.09   22.23 
   0 -12   7   98.40   29.64 
   0 -12   7   38.38   20.84 
   0  12  -7   52.46   24.83 
   0 -12  -7   42.32   20.42 
   0 -12  -7   49.39   16.79 
   0  12  -7   72.08   25.03 
   0  12  -7   37.97   20.83 
   0  12  -7   64.11   29.41 
   0 -12   7   61.47   31.52 
   0 -12   7   90.09   41.39 
   0 -12  -7   41.89   22.39 
   0 -12  -7   75.71   18.04 
   0 -12  -7   88.17   20.23 
   0  12  -7   59.22   17.55 
   0 -12  -7   81.63   37.03 
   0 -12   7   89.56   31.35 
   0  12  -7   98.91   21.18 
   0  12  -8  302.71   45.48 
   0  12   8  317.17   53.81 
   0 -12  -8  393.57   51.09 
   0 -12  -8  376.48   49.53 
   0  12   8  276.48   53.71 
   0 -12  -8  303.95   38.40 
   0  12   8  336.21   38.67 
   0 -12   8  396.71   60.00 
   0  12  -8  338.83   50.58 
   0 -12   8  434.32   59.24 
   0 -12  -8  218.92   28.29 
   0  12  -8  246.42   32.98 
   0 -12  -8  249.08   26.17 
   0 -12  -8  298.89   32.17 
   0  12  -8  255.14   31.90 
   0  12  -8  271.47   33.28 
   0 -12   8  389.57   57.72 
   0  12  -8  327.79   48.99 
   0 -12  -8  313.01   27.79 
   0  12  -8  275.88   28.09 
   0 -12   8  312.70   32.30 
   0 -12  -8  285.66   29.07 
   0 -12  -8  320.50   49.05 
   0 -12   8  332.04   46.71 
   0 -12   8  336.38   52.00 
   0  12   9  508.73   71.23 
   0 -12  -9  802.24   72.21 
   0 -12  -9  856.23   72.49 
   0  12  -9  716.89   66.58 
   0  12   9  480.15   63.25 
   0  12  -9  789.41   72.31 
   0 -12   9  709.62   82.27 
   0 -12   9  778.50   75.70 
   0  12  -9  609.88   43.71 
   0  12  -9  649.23   48.21 
   0 -12  -9  563.11   37.68 
   0  12  -9  640.28   44.23 
   0  12  -9  710.59   66.90 
   0 -12   9  800.12   83.41 
   0 -12  -9  685.57   39.81 
   0  12  -9  633.03   39.06 
   0 -12  -9  710.98   42.48 
   0 -12   9  684.91   46.29 
   0  12  -9  657.61   44.11 
   0 -12   9  718.06   72.59 
   0 -12   9  681.54   62.47 
   0 -12 -10  -11.21   37.28 
   0 -12 -10  -10.31   30.21 
   0  12  10   -2.49   35.36 
   0  12  10  -66.77   38.57 
   0  12 -10  -17.81   27.48 
   0  12 -10  -26.05   30.13 
   0 -12  10   26.95   28.68 
   0 -12  10  -15.64   45.07 
   0  12 -10   16.60   24.29 
   0 -12 -10    8.27   22.78 
   0 -12 -10   36.42   19.43 
   0  12 -10    2.22   25.99 
   0 -12 -10   -9.70   20.93 
   0 -12  10    1.38   36.87 
   0 -12  10   34.47   43.20 
   0  12 -10    7.45   34.49 
   0 -12  10   15.61   19.22 
   0  12 -10  -12.78   20.39 
   0 -12 -10   -7.24   20.59 
   0 -12 -10   30.62   20.44 
   0 -12  10   -5.77   27.02 
   0  12 -10   16.81   21.24 
   0  12  11   70.40   45.87 
   0  12 -11   90.09   37.38 
   0 -12 -11  158.65   44.12 
   0  12  11  178.22   51.46 
   0 -12 -11  121.24   43.05 
   0  12 -11   89.99   35.61 
   0 -12  11   56.47   34.87 
   0 -12  11  124.49   55.14 
   0 -12 -11  116.87   29.23 
   0  12 -11  124.51   34.15 
   0  12 -11  123.84   31.75 
   0  12 -11  104.98   31.81 
   0 -12 -11  106.78   24.50 
   0  12 -11   47.31   34.04 
   0 -12  11  146.55   42.96 
   0 -12  11   55.13   47.29 
   0 -12 -11  139.99   25.86 
   0 -12  11  108.98   27.66 
   0  12 -11  150.37   25.46 
   0 -12 -11   86.53   24.71 
   0  12 -11  101.20   26.20 
   0  12  12   54.37   48.17 
   0  12  12   -7.85   42.63 
   0  12 -12    9.54   27.83 
   0 -12 -12  -21.80   34.43 
   0 -12 -12  -12.68   35.39 
   0  12 -12   12.19   30.58 
   0 -12  12  120.34   64.41 
   0 -12  12   10.39   34.29 
   0  12 -12  -14.34   29.56 
   0 -12 -12    1.59   19.62 
   0  12 -12   15.64   28.00 
   0 -12  12  -14.47   35.83 
   0  12 -12    3.51   34.81 
   0 -12  12   11.20   56.00 
   0 -12 -12    5.88   20.25 
   0 -12  12  -15.09   23.55 
   0  12 -12   13.74   20.43 
   0 -12 -12  -14.63   22.56 
   0  12 -12   21.78   23.20 
   0  12  13   83.59   50.26 
   0  12  13   -7.28   40.26 
   0 -12 -13   24.76   38.55 
   0  12 -13   52.58   38.72 
   0 -12 -13  105.72   49.61 
   0  12 -13   87.90   41.26 
   0 -12  13   35.79   35.01 
   0 -12  13   38.12   46.77 
   0  12 -13   98.77   31.51 
   0 -12 -13   90.40   26.04 
   0  12 -13  111.65   36.90 
   0  12 -13   71.32   42.94 
   0 -12  13   48.88   58.02 
   0 -12 -13   73.84   23.43 
   0 -12  13   93.78   29.77 
   0  12 -13   31.24   19.56 
   0 -12 -13   70.57   27.42 
   0  12 -13   51.75   25.46 
   0  12  14  188.90   57.84 
   0 -12 -14  184.40   53.66 
   0 -12 -14  161.70   46.97 
   0  12  14  209.58   63.24 
   0 -12  14  188.53   70.30 
   0 -12  14  251.23   66.53 
   0  12 -14  104.76   41.31 
   0  12 -14  141.06   33.66 
   0  12 -14   99.25   31.48 
   0 -12  14  131.71   58.84 
   0  12 -14  126.65   45.40 
   0 -12 -14  165.28   29.15 
   0 -12  14   95.88   31.36 
   0  12 -14  147.56   23.68 
   0 -12 -14  103.02   27.47 
   0  12 -14  161.46   34.02 
   0  12 -15   41.87   27.35 
   0 -12 -15   57.50   23.95 
   0 -12 -15   47.63   24.38 
   0 -12  15   68.05   32.73 
   0  12 -15   75.40   21.99 
   0  12 -15   21.61   25.93 
   0  12 -15  -12.93   33.59 
   0 -12 -15   40.98   23.71 
   0  12 -16   62.77   27.71 
   0 -12 -16  101.19   29.28 
   0  12 -16   80.36   32.26 
   0  12 -16  143.89   23.87 
   0 -12  16  134.13   32.95 
   0 -12 -16  169.95   32.94 
   0  12 -16  111.45   30.79 
   0  12 -17  165.92   32.48 
   0  12  17  138.64   31.36 
   0  12 -17  106.05   33.20 
   0 -12 -17  136.26   29.31 
   0  12 -17  153.64   21.96 
   0 -12 -17  174.07   28.72 
   0 -12  17  129.74   33.14 
   0  12 -17  148.27   31.56 
   0  12 -18   -9.35   28.24 
   0  12  18   64.24   27.95 
   0 -12 -18   12.85   22.34 
   0  12 -18    8.54   24.42 
   0  12 -18   -0.78   16.19 
   0 -12  18    7.70   22.34 
   0 -12 -18   15.68   21.48 
   0  12 -18   27.33   20.98 
   0  12 -19   10.96   21.63 
   0  12 -19   13.84   24.64 
   0  12  19   -4.33   19.89 
   0  12 -19   -3.03   14.70 
   0 -12 -19   11.88   20.34 
   0 -12  19   23.95   18.30 
   0  12 -19   14.55   18.24 
   0 -12 -19   50.20   25.01 
   0  12 -20   -7.03   21.31 
   0  12 -20   24.23   20.76 
   0 -12 -20   41.85   19.08 
   0  12 -20    0.99   11.85 
   0 -12  20    5.09   14.69 
   0 -12 -20    5.71   15.94 
   0  12 -20   35.88   15.09 
   0 -12 -21    6.19   14.35 
   0 -12  21   37.45   20.50 
   0 -12  21   13.28   21.18 
   0 -12 -21  -20.91   14.49 
   0  12 -21    1.66   15.33 
   0 -13   0   -4.03   18.69 
   0  13   0   11.37   24.23 
   0  13   0    8.57   17.77 
   0 -13   0    5.35   33.95 
   0 -13   0  -14.87   24.92 
   0  13   0  -17.88   20.06 
   0  13   0    5.94   22.11 
   0 -13   0   -7.23   20.98 
   0 -13   0   -1.38   12.88 
   0 -13   0    9.63   30.11 
   0 -13   0  -14.68   36.75 
   0 -13   0    0.95   14.96 
   0 -13   0  -22.47   14.37 
   0 -13   0   23.95   25.42 
   0  13   0   -9.96   14.43 
   0 -13   0    9.32   15.30 
   0  13   1   12.12   18.71 
   0 -13  -1   39.78   21.03 
   0  13   1   -0.88   24.41 
   0 -13   1   39.56   19.77 
   0  13  -1   33.53   19.92 
   0  13  -1   25.61   24.02 
   0  13  -1   18.36   18.95 
   0  13   1   56.12   25.41 
   0  13   1   24.26   19.28 
   0  13  -1   43.63   22.15 
   0 -13   1   56.64   28.24 
   0 -13  -1   30.45   22.28 
   0 -13   1   15.71   39.40 
   0 -13  -1  102.56   23.66 
   0 -13   1   86.69   24.20 
   0  13  -1   88.24   23.31 
   0 -13   1   89.73   16.86 
   0 -13  -1   80.37   17.21 
   0 -13  -1   29.48   35.36 
   0 -13   1   24.03   24.87 
   0 -13  -1   47.64   31.58 
   0 -13   1   59.82   41.73 
   0 -13   1   47.83   14.44 
   0 -13  -1   73.67   18.15 
   0 -13  -1   48.25   16.35 
   0 -13   1   62.06   17.27 
   0  13   1   47.79   15.51 
   0  13  -1   65.99   17.54 
   0 -13   1   62.28   19.79 
   0 -13   1   37.53   23.56 
   0 -13  -1   53.42   30.14 
   0 -13  -1   56.05   16.57 
   0  13   2   88.85   31.56 
   0 -13   2  131.13   27.20 
   0  13  -2  121.17   25.95 
   0  13   2  112.61   28.48 
   0  13  -2   96.21   30.85 
   0 -13  -2  151.20   32.65 
   0  13   2  134.14   28.89 
   0  13   2   97.65   28.76 
   0 -13   2  142.31   36.87 
   0  13  -2  115.50   25.94 
   0 -13  -2   95.01   28.52 
   0  13  -2  144.86   34.48 
   0 -13   2   91.44   25.04 
   0 -13   2   70.22   18.54 
   0 -13   2   74.46   15.52 
   0  13  -2   78.02   21.05 
   0 -13  -2   73.98   18.91 
   0  13  -2  100.24   22.52 
   0 -13   2   86.58   35.81 
   0 -13   2  101.06   41.41 
   0 -13  -2  131.51   37.05 
   0 -13  -2  125.06   43.33 
   0 -13   2  103.14   18.26 
   0 -13   2  106.51   18.41 
   0 -13  -2   92.60   16.97 
   0 -13  -2   79.18   16.99 
   0 -13   2  113.34   21.11 
   0 -13  -2  101.29   33.74 
   0 -13   2  130.61   31.92 
   0 -13  -2  105.52   19.45 
   0  13   2   95.88   16.16 
   0  13  -2  112.00   20.08 
   0  13   3  122.83   27.19 
   0  13  -3  106.98   30.80 
   0 -13   3  105.79   32.84 
   0 -13  -3  115.84   31.07 
   0  13  -3  107.25   26.34 
   0  13   3  108.68   28.98 
   0 -13   3  111.53   48.10 
   0 -13  -3  101.66   17.79 
   0 -13   3   67.49   24.65 
   0  13   3  116.96   19.60 
   0  13  -3  102.99   19.81 
   0 -13  -3   74.37   26.23 
   0 -13   3   80.60   15.62 
   0  13  -3   44.94   21.56 
   0  13  -3   78.31   21.73 
   0 -13  -3   88.13   19.14 
   0 -13   3   74.17   38.89 
   0 -13  -3  117.85   42.37 
   0 -13  -3   79.09   35.12 
   0 -13   3  110.78   35.12 
   0 -13   3   97.48   15.42 
   0 -13  -3   81.23   17.44 
   0 -13  -3   82.15   18.77 
   0 -13   3   98.51   20.87 
   0 -13   3   99.22   19.45 
   0  13   3  104.17   29.00 
   0  13   3   72.61   29.69 
   0  13  -3  105.25   31.15 
   0 -13  -3  119.92   27.11 
   0  13  -3  116.97   25.92 
   0 -13   3  114.95   28.48 
   0 -13   4  -13.56   16.04 
   0  13  -4   -4.17   19.16 
   0 -13  -4   24.78   28.90 
   0  13   4   25.32   31.54 
   0  13   4  -28.79   26.38 
   0  13  -4    5.27   19.83 
   0  13   4   13.02   20.45 
   0 -13  -4    0.37   20.66 
   0  13   4  -11.35   24.54 
   0 -13   4    7.92   37.79 
   0 -13   4    8.21   25.64 
   0  13  -4   26.61   20.46 
   0 -13   4    8.36   20.74 
   0 -13  -4   43.86   17.88 
   0  13  -4   18.32   19.38 
   0  13  -4   -5.87   19.37 
   0 -13   4   10.40   25.72 
   0 -13   4  -15.32   31.86 
   0  13  -4  -51.84   27.38 
   0 -13   4   12.11   19.32 
   0 -13  -4    7.69   15.90 
   0 -13   4  -11.70   15.72 
   0 -13  -4  -25.50   15.19 
   0 -13  -4  -10.85   35.79 
   0 -13  -4  -40.00   29.50 
   0  13  -4   18.19   16.41 
   0  13   4   14.37   14.17 
   0 -13   4   -7.90   24.45 
   0 -13  -4   -2.57   13.56 
   0 -13  -5  -20.84   26.84 
   0  13   5  -35.57   33.88 
   0  13  -5  -11.12   23.13 
   0  13   5  -17.30   25.92 
   0 -13   5  -21.01   31.03 
   0  13   5   18.91   18.94 
   0 -13   5   15.12   23.37 
   0 -13  -5   -6.16   17.95 
   0  13  -5   -0.80   28.26 
   0  13  -5    5.86   21.45 
   0 -13   5  -28.35   23.57 
   0  13  -5    5.18   20.53 
   0  13  -5   -9.52   20.74 
   0 -13  -5   -8.52   15.52 
   0 -13   5    8.73   27.00 
   0  13  -5   10.91   27.91 
   0 -13   5   10.19   29.88 
   0 -13   5   -4.66   19.03 
   0 -13  -5    0.06   19.95 
   0 -13  -5  -13.41   16.98 
   0 -13   5  -12.23   16.40 
   0  13  -5  -18.83   16.43 
   0 -13  -5   -5.20   16.07 
   0 -13  -5   11.42   12.75 
   0 -13  -5  -12.42   30.52 
   0 -13   5  -15.02   27.92 
   0  13   5    4.22   12.87 
   0  13  -5   -7.11   16.38 
   0 -13  -5   19.22   27.64 
   0  13   6   88.64   35.11 
   0  13   6   15.33   33.78 
   0 -13  -6   43.22   24.71 
   0  13  -6   18.84   26.09 
   0 -13   6    8.88   40.34 
   0  13   6   31.60   20.03 
   0  13  -6   30.41   31.11 
   0 -13   6   17.36   26.52 
   0 -13  -6   23.85   17.98 
   0  13  -6   18.68   22.92 
   0 -13  -6   -0.45   15.85 
   0  13  -6   -6.99   21.06 
   0  13  -6   19.43   22.43 
   0 -13   6  -23.81   17.41 
   0 -13   6   14.84   34.93 
   0 -13   6   22.98   31.67 
   0  13  -6   30.62   26.47 
   0 -13  -6   -7.93   21.59 
   0 -13   6   14.01   17.85 
   0 -13  -6   14.72   17.38 
   0  13  -6   14.01   17.45 
   0 -13  -6   10.94   17.09 
   0 -13  -6    0.87   31.43 
   0 -13  -6   24.87   31.18 
   0  13  -6   31.93   17.66 
   0  13   6    9.29   13.04 
   0 -13   6  -11.88   27.03 
   0  13  -7   31.96   30.15 
   0  13   7  -31.06   33.52 
   0 -13  -7   66.17   33.83 
   0 -13  -7   27.67   25.79 
   0  13   7   41.36   34.26 
   0  13  -7   26.71   25.17 
   0  13  -7   58.04   25.07 
   0  13  -7  -13.89   24.23 
   0 -13  -7   45.73   18.70 
   0 -13  -7   11.53   22.30 
   0 -13  -7   16.46   20.75 
   0 -13   7    5.77   36.11 
   0  13  -7   51.29   26.62 
   0  13   7   21.81   21.10 
   0 -13   7   35.34   26.87 
   0 -13   7  -23.67   34.78 
   0 -13   7    4.80   31.51 
   0  13  -7    2.23   27.16 
   0 -13  -7   24.63   17.51 
   0 -13  -7   -7.74   18.51 
   0  13  -7   19.84   20.16 
   0 -13   7   21.82   18.71 
   0  13  -7   36.01   17.98 
   0 -13  -7  -11.07   34.94 
   0 -13   7   18.54   27.37 
   0  13   8   86.31   40.07 
   0 -13  -8  140.20   42.39 
   0 -13  -8  102.15   34.15 
   0  13   8   85.38   39.29 
   0  13  -8  104.51   32.85 
   0  13  -8  117.40   30.33 
   0  13  -8  103.61   28.14 
   0  13  -8   86.18   27.62 
   0 -13  -8   55.25   19.12 
   0 -13   8   85.52   52.59 
   0 -13   8  147.28   43.43 
   0  13  -8   56.18   30.77 
   0 -13   8  103.68   44.38 
   0 -13   8   65.45   31.54 
   0  13  -8   37.00   30.52 
   0 -13  -8  102.96   23.74 
   0  13  -8   63.45   20.90 
   0 -13  -8   90.52   21.19 
   0 -13  -8   92.74   43.58 
   0  13  -8   79.99   21.77 
   0 -13   8   80.83   33.00 
   0  13  -9   24.60   31.85 
   0 -13  -9   22.36   31.18 
   0 -13  -9   59.63   36.18 
   0  13   9    3.45   37.91 
   0  13   9   28.36   33.35 
   0 -13   9   46.35   41.17 
   0  13  -9   41.40   27.78 
   0 -13   9   83.77   35.09 
   0  13  -9   48.78   27.01 
   0  13  -9  -12.39   28.56 
   0 -13  -9   40.46   20.37 
   0  13  -9   31.07   26.54 
   0  13  -9  106.04   38.25 
   0 -13   9   91.81   45.89 
   0 -13   9   65.86   41.44 
   0  13  -9   40.18   19.64 
   0 -13  -9   43.93   20.32 
   0 -13  -9   17.31   18.68 
   0 -13   9   26.49   20.63 
   0 -13   9   58.98   31.73 
   0  13 -10  -10.85   27.40 
   0 -13 -10    5.96   32.22 
   0 -13 -10   20.97   36.44 
   0  13  10   57.39   45.62 
   0  13  10   61.56   40.13 
   0 -13  10   -9.41   41.89 
   0 -13  10   19.48   32.61 
   0  13 -10   24.36   32.55 
   0  13 -10  -27.32   25.70 
   0  13 -10    8.00   26.20 
   0 -13 -10    9.70   18.97 
   0 -13 -10   -3.45   24.11 
   0  13 -10   22.03   34.54 
   0 -13  10  -19.46   34.54 
   0 -13  10   -7.13   38.25 
   0 -13 -10   -6.83   19.49 
   0  13  10   10.18   27.15 
   0  13 -10    4.51   19.98 
   0 -13  10    3.73   23.34 
   0 -13 -10   20.95   22.91 
   0  13 -10    4.69   21.94 
   0 -13  10  -10.82   32.20 
   0  13  11  133.72   48.33 
   0  13 -11  155.78   41.12 
   0 -13 -11  197.07   54.20 
   0  13  11  139.47   50.76 
   0 -13 -11  199.87   49.33 
   0 -13  11  186.42   64.72 
   0  13 -11  128.78   40.98 
   0 -13  11  204.88   53.90 
   0  13 -11   49.16   31.24 
   0  13 -11   64.09   28.77 
   0  13 -11  111.74   33.62 
   0 -13 -11   98.45   25.40 
   0 -13 -11   23.46   25.30 
   0 -13  11  132.78   52.54 
   0  13 -11  145.12   44.52 
   0 -13  11  124.89   52.18 
   0 -13 -11   89.03   24.95 
   0  13  11  111.97   35.52 
   0  13 -11  156.89   25.99 
   0 -13  11  112.24   31.26 
   0 -13 -11  156.67   30.38 
   0  13 -11  120.18   28.59 
   0  13  12    6.96   41.95 
   0 -13 -12   62.85   44.06 
   0 -13 -12   50.60   38.48 
   0  13  12   36.85   40.30 
   0  13 -12   11.25   28.53 
   0  13 -12   39.09   39.47 
   0 -13  12   -0.70   47.45 
   0 -13  12   26.42   36.69 
   0  13 -12   34.83   30.38 
   0  13 -12   30.92   33.36 
   0 -13 -12   54.50   23.76 
   0  13 -12   19.68   27.36 
   0  13 -12   33.09   38.52 
   0 -13  12   10.42   38.14 
   0 -13  12   -0.97   46.08 
   0 -13 -12   17.07   22.31 
   0  13  12   58.04   31.59 
   0  13 -12   63.08   23.24 
   0 -13  12   47.48   26.46 
   0 -13 -12   73.89   26.27 
   0  13 -12   62.68   25.68 
   0  13  13  107.78   48.89 
   0  13  13  112.01   55.86 
   0 -13 -13  128.32   49.15 
   0 -13 -13   63.55   41.75 
   0 -13  13  118.85   47.53 
   0  13 -13  177.50   57.80 
   0 -13  13  139.81   68.00 
   0  13 -13  108.38   32.81 
   0 -13 -13  109.23   26.85 
   0  13 -13   88.00   33.30 
   0 -13  13  112.66   54.86 
   0  13 -13  131.98   55.52 
   0 -13 -13  100.84   27.52 
   0  13  13   88.19   33.43 
   0  13 -13  112.44   22.66 
   0 -13 -13  108.46   30.78 
   0 -13  13  125.22   33.30 
   0  13 -13  155.84   32.99 
   0  13 -14    2.62   27.95 
   0  13  14   27.25   28.59 
   0 -13 -14   40.67   21.63 
   0  13 -14   30.97   28.84 
   0 -13 -14   56.40   26.96 
   0 -13 -14   49.82   26.96 
   0  13 -14   19.82   18.63 
   0 -13  14   78.67   31.98 
   0  13 -14   57.32   28.83 
   0  13 -15   66.81   29.86 
   0 -13 -15  141.20   29.29 
   0  13  15  124.35   31.96 
   0  13 -15  116.43   37.97 
   0 -13 -15  140.60   31.18 
   0 -13  15  119.30   33.51 
   0  13 -15  194.58   26.74 
   0 -13 -15  121.92   29.26 
   0  13 -15  171.53   34.63 
   0  13 -16  -21.68   26.71 
   0 -13 -16   21.20   21.54 
   0  13  16   -9.26   28.38 
   0 -13  16    9.76   27.73 
   0  13 -16   11.28   16.04 
   0 -13 -16  -23.66   25.88 
   0  13 -16    9.90   23.42 
   0  13 -16  -38.86   27.59 
   0 -13 -16   -5.41   24.59 
   0  13 -17   22.06   25.16 
   0 -13  17    5.75   24.03 
   0  13 -17    0.27   17.65 
   0 -13 -17  -55.55   24.49 
   0  13 -17  -12.42   21.55 
   0 -13 -17    3.24   22.85 
   0  13 -17   18.56   27.46 
   0  13 -18   27.97   31.71 
   0 -13  18   21.16   22.31 
   0  13 -18  -17.41   13.70 
   0 -13 -18   17.05   19.17 
   0  13 -18   -1.13   19.77 
   0 -13 -18   -7.69   21.41 
   0  13 -19   47.72   21.48 
   0  13 -19   68.51   27.15 
   0 -13 -19   40.40   22.03 
   0 -13  19   60.93   19.70 
   0  13 -19   83.13   15.65 
   0 -13 -19   57.32   20.16 
   0  13 -19   34.18   16.79 
   0  13 -20   29.00   21.45 
   0  13 -20   25.88   17.68 
   0 -13 -20   40.70   16.48 
   0 -13  20   48.65   20.47 
   0 -13 -20   36.20   15.55 
   0  13 -20   46.79   15.60 
   0 -13 -20   31.33   16.63 
   0 -13 -21   -6.86   13.15 
   0 -13 -21   12.67   13.42 
   0  13 -21   -0.41   13.82 
   0  14   0   99.75   27.62 
   0 -14   0  108.90   29.26 
   0  14   0  108.27   36.30 
   0  14   0  113.59   30.50 
   0 -14   0  106.16   36.37 
   0  14   0  149.97   28.93 
   0 -14   0   89.26   25.28 
   0 -14   0   86.43   16.70 
   0 -14   0  104.09   38.49 
   0 -14   0  114.46   48.15 
   0 -14   0  103.33   19.11 
   0 -14   0   86.29   19.40 
   0  14   0  122.72   21.81 
   0 -14   0  123.90   21.91 
   0 -14   0  119.96   37.02 
   0  14   1  468.58   45.02 
   0 -14  -1  662.16   58.59 
   0 -14   1  641.12   55.25 
   0  14  -1  537.55   46.55 
   0  14   1  557.42   49.40 
   0  14   1  619.48   57.48 
   0 -14   1  661.44   63.90 
   0  14  -1  664.17   63.59 
   0 -14  -1  644.15   64.46 
   0 -14  -1  460.67   40.63 
   0 -14   1  414.77   33.19 
   0 -14   1  459.58   29.43 
   0  14  -1  420.81   37.29 
   0 -14  -1  432.98   30.87 
   0  14   1  586.37   62.30 
   0 -14  -1  451.45   70.67 
   0  14  -1  541.45   53.10 
   0 -14   1  665.80   81.88 
   0 -14   1  543.24   32.47 
   0 -14  -1  538.92   32.28 
   0 -14  -1  481.20   30.84 
   0 -14   1  609.92   38.95 
   0 -14   1  543.83   33.08 
   0 -14  -1  545.31   36.66 
   0 -14  -1  526.66   59.96 
   0 -14  -1  588.64   71.60 
   0  14   1  584.83   37.35 
   0  14  -1  665.55   38.62 
   0 -14   1  512.33   63.25 
   0 -14   1  583.31   60.63 
   0 -14   2   -2.34   21.27 
   0  14   2   33.90   32.61 
   0 -14  -2   26.37   24.73 
   0  14   2   13.23   20.30 
   0  14  -2  -14.03   24.20 
   0  14   2   33.87   21.83 
   0 -14   2    2.30   44.58 
   0 -14   2  -14.81   29.02 
   0  14  -2   -0.90   22.23 
   0 -14  -2    8.37   24.50 
   0  14  -2   10.66   25.10 
   0  14   2   -1.66   21.22 
   0 -14  -2   13.46   24.54 
   0 -14   2   -2.05   16.83 
   0 -14  -2   10.40   14.84 
   0 -14   2   32.34   14.54 
   0  14  -2  -12.40   21.28 
   0  14  -2   -1.69   20.52 
   0 -14  -2   -9.18   33.70 
   0 -14  -2   17.22   37.99 
   0 -14   2    6.62   32.89 
   0 -14   2   31.74   38.86 
   0 -14   2   30.05   19.33 
   0 -14   2   26.56   16.63 
   0 -14  -2   10.59   15.23 
   0 -14   2   22.51   19.30 
   0 -14   2   27.06   16.42 
   0 -14  -2   16.13   16.55 
   0 -14  -2   -0.40   15.22 
   0  14   2   20.38   16.55 
   0 -14  -2   13.10   31.69 
   0  14  -2   12.28   17.63 
   0 -14   2   17.15   25.04 
   0 -14  -3  111.25   30.88 
   0  14  -3  102.72   28.88 
   0  14   3   86.55   27.62 
   0  14  -3  103.79   33.89 
   0  14   3   82.73   27.60 
   0 -14   3   90.27   34.18 
   0  14  -3  104.21   22.50 
   0 -14  -3   71.45   18.42 
   0 -14   3   70.47   27.79 
   0  14   3   86.16   19.63 
   0 -14  -3   81.60   34.32 
   0 -14  -3   63.91   19.11 
   0  14  -3   72.89   22.61 
   0 -14   3   69.88   17.72 
   0  14  -3   53.46   22.05 
   0 -14  -3   37.00   37.62 
   0 -14   3   85.66   44.55 
   0 -14   3   82.14   36.14 
   0  14  -3   68.62   30.29 
   0 -14   3   39.58   20.24 
   0 -14  -3   47.39   16.62 
   0 -14   3   60.69   17.62 
   0 -14  -3   72.87   24.89 
   0 -14  -3   95.88   19.66 
   0 -14   3   82.06   21.49 
   0 -14   3   94.54   23.23 
   0  14   3   78.54   26.31 
   0 -14  -3   64.70   25.75 
   0  14   3   78.34   35.67 
   0 -14   3  110.61   24.94 
   0  14  -4  370.57   43.53 
   0  14   4  318.48   44.88 
   0 -14  -4  423.85   51.23 
   0 -14  -4  339.61   47.34 
   0 -14   4  400.23   54.23 
   0  14   4  395.61   46.33 
   0  14   4  345.41   44.22 
   0  14  -4  394.34   54.17 
   0  14  -4  216.74   31.22 
   0  14  -4  247.60   32.95 
   0 -14   4  297.59   31.43 
   0 -14  -4  263.31   29.94 
   0  14  -4  278.59   30.34 
   0 -14  -4  282.67   27.72 
   0  14  -4  294.94   43.41 
   0 -14   4  397.83   64.24 
   0  14   4  335.49   52.58 
   0 -14  -4  288.71   27.60 
   0 -14   4  334.52   32.88 
   0 -14  -4  308.30   28.85 
   0 -14  -4  305.84   27.83 
   0 -14   4  295.19   52.04 
   0 -14  -4  237.91   52.88 
   0  14   4  323.42   28.11 
   0  14  -4  355.95   32.00 
   0 -14   4  285.19   46.16 
   0 -14  -4  284.24   48.61 
   0  14   5   29.18   32.98 
   0  14   5   43.93   35.41 
   0 -14  -5    4.41   26.74 
   0  14  -5   22.36   24.47 
   0 -14   5  -20.78   39.05 
   0 -14   5   23.78   32.48 
   0  14   5   22.62   25.97 
   0  14   5   31.34   21.72 
   0 -14  -5   -5.11   20.33 
   0  14  -5    5.33   26.11 
   0  14  -5   18.42   23.50 
   0  14  -5   -8.68   21.97 
   0  14  -5    6.63   22.93 
   0 -14  -5    6.73   16.05 
   0 -14   5   13.54   21.09 
   0  14  -5   -6.29   25.67 
   0 -14   5   12.73   40.69 
   0 -14   5    6.17   31.03 
   0 -14  -5   -7.96   20.88 
   0 -14   5   -3.36   18.93 
   0 -14  -5   -7.40   19.28 
   0  14  -5    7.26   17.42 
   0 -14  -5   -7.50   16.78 
   0  14   5    7.07   13.85 
   0 -14  -5   56.96   41.54 
   0 -14   5  -11.97   32.46 
   0 -14  -5    8.75   35.62 
   0  14  -5   11.18   18.21 
   0 -14  -5   32.66   16.32 
   0  14  -6   11.97   25.72 
   0 -14  -6  -14.12   27.62 
   0  14   6   24.76   30.37 
   0  14   6   54.88   40.14 
   0 -14   6  -36.75   29.99 
   0 -14   6   12.53   45.82 
   0 -14  -6   43.26   25.97 
   0  14   6  -10.25   18.83 
   0  14  -6  -10.25   24.44 
   0  14   6    2.74   26.77 
   0  14  -6   34.26   26.39 
   0 -14  -6    7.49   18.37 
   0  14  -6  -40.13   25.26 
   0  14  -6   -7.79   23.45 
   0 -14   6    3.86   41.36 
   0 -14   6   19.26   32.72 
   0  14  -6   43.16   30.30 
   0 -14  -6   -0.01   22.14 
   0 -14  -6   12.74   18.97 
   0  14  -6   10.10   19.08 
   0 -14   6   30.56   21.62 
   0  14   6    1.69   12.86 
   0 -14   6  -17.40   38.25 
   0 -14  -6   10.70   34.70 
   0 -14  -6   -5.82   38.15 
   0  14  -6    8.34   16.79 
   0  14   7   15.12   31.69 
   0  14  -7    7.53   27.59 
   0 -14  -7  -21.41   30.08 
   0  14   7   27.00   38.80 
   0 -14   7  -37.35   35.98 
   0 -14   7   -6.69   35.47 
   0  14  -7    0.49   32.43 
   0  14  -7    2.36   25.64 
   0 -14  -7    2.73   17.20 
   0  14  -7   31.16   25.33 
   0  14  -7   14.88   23.76 
   0 -14   7   11.17   39.89 
   0  14  -7   48.15   35.17 
   0 -14   7   36.45   32.88 
   0 -14  -7    7.10   19.82 
   0 -14   7   21.90   21.80 
   0 -14  -7   56.34   20.69 
   0  14  -7   17.05   20.37 
   0 -14  -7  -16.15   41.75 
   0 -14   7  -23.54   28.99 
   0  14  -7   25.75   18.98 
   0  14  -8   15.75   28.30 
   0  14   8   62.31   39.93 
   0 -14  -8   88.40   36.43 
   0  14   8    7.06   34.59 
   0 -14   8   23.01   34.86 
   0 -14   8  123.68   53.04 
   0  14  -8   23.84   29.35 
   0  14  -8   -6.82   28.21 
   0 -14  -8   51.28   20.38 
   0  14  -8    1.21   24.92 
   0  14  -8   65.45   27.84 
   0 -14   8   68.39   39.03 
   0 -14   8   37.88   45.94 
   0  14  -8    1.96   32.84 
   0 -14  -8   45.59   20.94 
   0 -14  -8   68.28   22.31 
   0  14  -8   60.56   22.81 
   0 -14   8   48.67   34.44 
   0 -14  -8   73.04   45.48 
   0  14  -8   30.57   21.06 
   0  14  -9  -56.38   34.41 
   0 -14  -9   25.79   37.17 
   0  14   9   52.13   40.92 
   0 -14  -9   -0.03   29.05 
   0  14   9  -23.73   38.39 
   0 -14   9   33.09   29.70 
   0  14  -9  -37.86   33.72 
   0 -14   9  -41.22   46.59 
   0  14  -9   -0.18   26.87 
   0  14  -9  -16.65   28.71 
   0  14  -9  -41.60   27.64 
   0 -14  -9   23.49   22.85 
   0  14  -9    7.08   36.82 
   0 -14   9  -57.09   45.38 
   0 -14   9   25.40   34.27 
   0 -14  -9   20.80   22.75 
   0 -14   9  -29.06   21.33 
   0 -14  -9    7.56   22.08 
   0  14  -9    4.00   21.78 
   0 -14   9  -13.96   29.15 
   0  14  10   77.10   47.26 
   0  14 -10  107.87   40.98 
   0 -14 -10  155.17   45.88 
   0  14  10   96.27   42.60 
   0 -14 -10  181.66   46.63 
   0 -14  10   64.45   46.47 
   0 -14  10  129.30   48.90 
   0  14 -10  105.59   38.61 
   0  14 -10  116.45   31.56 
   0 -14 -10   88.31   24.16 
   0 -14 -10    4.75   25.55 
   0  14 -10   57.04   30.48 
   0  14 -10  115.34   47.46 
   0 -14  10   86.34   50.31 
   0 -14  10  115.21   48.22 
   0 -14 -10  111.10   25.93 
   0  14 -10  139.97   25.21 
   0 -14 -10  139.45   29.34 
   0 -14  10   97.31   26.64 
   0  14 -10  103.55   27.83 
   0 -14 -11   15.28   36.09 
   0  14  11   31.47   44.07 
   0  14 -11   32.18   32.91 
   0  14  11  -32.08   44.31 
   0 -14 -11   22.71   37.13 
   0 -14  11   44.87   41.51 
   0 -14  11   11.97   47.58 
   0  14 -11    0.60   40.16 
   0  14 -11   -0.83   30.49 
   0  14 -11    0.98   26.10 
   0  14 -11   27.80   31.09 
   0 -14 -11   22.08   20.08 
   0 -14 -11   19.77   24.63 
   0  14 -11   20.58   40.22 
   0 -14  11   57.48   40.80 
   0 -14  11   39.11   44.04 
   0 -14 -11   73.63   26.36 
   0 -14  11   52.37   27.99 
   0 -14 -11   26.86   25.16 
   0  14 -11   32.07   22.61 
   0  14 -11   16.80   21.68 
   0  14  12   15.70   45.02 
   0  14  12  -17.70   45.00 
   0 -14 -12   24.55   43.47 
   0 -14 -12   13.13   35.71 
   0 -14  12   64.38   51.91 
   0  14 -12   14.02   35.56 
   0  14 -12   33.84   28.33 
   0  14 -12   10.06   33.50 
   0  14 -12    9.89   27.60 
   0 -14 -12    5.26   20.63 
   0  14 -12   20.57   38.33 
   0 -14  12  -23.86   49.22 
   0 -14 -12   37.87   23.98 
   0 -14  12   30.73   26.98 
   0  14 -12   18.37   19.74 
   0 -14 -12    8.12   22.40 
   0 -14  12   32.83   42.02 
   0  14 -12   54.16   27.95 
   0  14 -13  -37.04   30.75 
   0 -14 -13    9.72   23.96 
   0  14 -13   22.96   31.94 
   0 -14 -13   -6.82   21.71 
   0 -14 -13   -4.17   22.91 
   0  14 -13    3.53   19.44 
   0 -14  13   -9.92   28.60 
   0  14 -13    3.47   24.43 
   0  14 -14   19.57   27.31 
   0 -14 -14  -37.87   22.07 
   0  14 -14   37.98   29.28 
   0 -14 -14   41.73   24.68 
   0 -14 -14    7.70   23.70 
   0  14 -14   37.71   21.16 
   0 -14  14  -16.23   29.23 
   0  14 -14   17.07   24.37 
   0  14 -15   88.11   30.01 
   0 -14 -15   67.70   21.28 
   0 -14 -15  111.80   28.69 
   0  14 -15  142.54   34.69 
   0 -14  15  113.45   33.64 
   0 -14 -15  133.87   29.74 
   0  14 -15  152.82   22.93 
   0  14 -15  101.61   30.68 
   0  14 -16    3.51   24.89 
   0 -14 -16   18.20   17.94 
   0 -14  16  -15.21   25.52 
   0  14 -16   11.73   16.48 
   0 -14 -16   12.12   23.05 
   0  14 -16  -36.36   23.64 
   0 -14 -16  -12.40   21.83 
   0  14 -16  -47.80   31.68 
   0  14 -17   89.99   25.35 
   0 -14 -17   35.73   22.80 
   0 -14 -17  135.72   26.62 
   0  14 -17  108.30   18.48 
   0 -14  17   91.50   28.55 
   0  14 -17   99.94   24.68 
   0  14 -18   66.65   27.76 
   0 -14  18  127.41   27.47 
   0 -14 -18   91.79   23.20 
   0 -14 -18   75.65   21.49 
   0  14 -18   76.62   15.49 
   0 -14  18   80.70   24.13 
   0  14 -18   79.82   22.87 
   0  14 -19   19.89   18.43 
   0  14 -19   -5.48   21.70 
   0 -14  19  -16.24   17.15 
   0 -14  19  -20.81   24.64 
   0 -14 -19  -15.97   16.68 
   0 -14  19   -0.64   16.53 
   0 -14 -19    9.10   14.87 
   0  14 -19   -0.28   15.36 
   0 -14 -20   13.33   13.53 
   0 -14  20   30.02   21.38 
   0 -14 -20   12.36   14.65 
   0  14 -20   13.44   14.79 
   0  15   0   14.86   28.10 
   0 -15   0  -16.95   27.28 
   0  15   0  -18.92   23.61 
   0  15   0  -26.27   28.31 
   0 -15   0   28.13   28.32 
   0 -15   0   -6.94   19.38 
   0  15   0    6.51   25.61 
   0 -15   0   -5.57   15.95 
   0 -15   0   46.32   35.36 
   0 -15   0   46.28   50.67 
   0 -15   0   -5.81   16.90 
   0 -15   0   14.25   20.28 
   0 -15   0   19.42   16.81 
   0 -15   0   -2.46   16.50 
   0  15   0    0.39   18.20 
   0 -15   0    2.56   28.20 
   0  15  -1  706.56   56.44 
   0  15   1  652.30   53.11 
   0 -15   1  796.63   63.43 
   0 -15  -1  754.70   65.89 
   0 -15  -1  766.53   67.32 
   0  15  -1  748.70   69.25 
   0  15   1  751.52   66.10 
   0 -15   1  780.77   73.08 
   0  15  -1  590.47   44.50 
   0 -15   1  638.20   38.58 
   0 -15  -1  582.87   47.64 
   0 -15   1  555.34   39.43 
   0 -15  -1  630.69   35.35 
   0 -15   1  584.76   33.42 
   0  15  -1  631.39   43.53 
   0 -15  -1  542.10   39.29 
   0  15   1  630.29   64.17 
   0 -15   1  701.30   92.89 
   0 -15  -1  564.77   86.34 
   0  15  -1  655.10   62.05 
   0 -15   1  635.63   36.16 
   0 -15  -1  630.84   36.72 
   0 -15   1  782.03   46.22 
   0 -15   1  658.44   38.62 
   0 -15  -1  741.26   41.36 
   0 -15  -1  660.74   38.52 
   0 -15   1  555.09   62.70 
   0 -15   1  662.06   68.77 
   0  15   1  740.20   42.53 
   0 -15  -1  643.64   78.41 
   0 -15  -1  600.62   68.83 
   0  15  -1  718.34   42.95 
   0  15  -2  485.45   47.86 
   0 -15  -2  535.95   57.31 
   0 -15   2  553.00   51.53 
   0  15   2  485.93   47.54 
   0 -15   2  536.34   64.75 
   0  15   2  499.42   54.26 
   0  15  -2  541.28   58.32 
   0 -15  -2  540.18   58.27 
   0  15  -2  492.66   39.60 
   0 -15  -2  533.91   47.09 
   0 -15   2  470.27   30.95 
   0  15  -2  509.88   38.63 
   0 -15  -2  475.62   32.12 
   0 -15   2  469.77   38.82 
   0  15   2  495.88   58.04 
   0 -15   2  510.81   82.74 
   0  15  -2  421.68   51.67 
   0 -15  -2  378.93   66.86 
   0 -15  -2  416.50   68.08 
   0 -15   2  545.57   33.20 
   0 -15  -2  495.01   33.48 
   0 -15  -2  515.77   34.89 
   0 -15   2  533.31   40.12 
   0 -15  -2  462.24   33.50 
   0 -15   2  539.50   35.46 
   0  15   2  521.27   36.20 
   0 -15   2  407.51   53.01 
   0 -15  -2  512.64   63.40 
   0 -15   2  389.71   60.87 
   0  15  -2  517.62   37.57 
   0 -15  -3  114.10   36.76 
   0  15   3   46.80   24.76 
   0  15   3   81.43   34.36 
   0 -15  -3  132.11   34.17 
   0  15  -3   92.71   30.49 
   0 -15   3  175.73   43.95 
   0  15  -3  134.51   37.40 
   0  15   3   76.67   25.15 
   0 -15   3   47.16   47.11 
   0  15   3  102.52   29.19 
   0 -15  -3   47.17   26.01 
   0  15  -3   49.91   25.56 
   0  15  -3   61.60   24.78 
   0  15  -3   72.28   27.25 
   0 -15   3   59.48   23.36 
   0 -15  -3   89.76   20.64 
   0 -15   3   71.52   38.18 
   0  15  -3   77.00   33.67 
   0 -15   3  173.85   53.43 
   0 -15  -3   57.76   23.35 
   0 -15   3  101.99   19.24 
   0 -15  -3   79.55   19.76 
   0 -15   3  111.27   24.40 
   0 -15  -3  104.14   21.16 
   0 -15   3   97.43   23.81 
   0  15  -3   89.98   23.58 
   0 -15  -3  102.69   40.14 
   0 -15  -3   95.51   22.13 
   0 -15  -3  135.45   53.62 
   0 -15   3   70.46   35.23 
   0  15   3   97.36   19.54 
   0  15   4   46.52   31.03 
   0  15  -4   46.31   30.32 
   0 -15  -4   93.88   31.92 
   0  15   4   35.59   34.92 
   0  15  -4  101.96   31.63 
   0 -15   4   92.42   36.97 
   0  15   4   57.33   27.42 
   0  15   4   59.12   28.92 
   0 -15  -4   72.21   28.23 
   0  15  -4   64.43   27.34 
   0 -15  -4   77.21   21.41 
   0  15  -4   53.18   23.75 
   0 -15   4   72.90   25.82 
   0  15  -4   46.77   23.50 
   0  15  -4   81.25   32.50 
   0 -15   4   35.92   30.68 
   0 -15   4   71.41   40.65 
   0 -15  -4   59.27   24.43 
   0 -15  -4   83.97   20.50 
   0 -15   4   83.98   22.47 
   0  15  -4   66.47   19.66 
   0 -15  -4   85.57   22.50 
   0 -15   4   25.60   30.05 
   0  15  -4   55.69   19.23 
   0 -15  -4  157.54   49.89 
   0  15   4   92.07   19.45 
   0 -15  -4   48.01   17.14 
   0 -15  -4   76.63   48.56 
   0  15   5  192.22   51.20 
   0  15   5  186.71   44.10 
   0 -15  -5  191.89   39.55 
   0  15  -5  166.58   36.63 
   0 -15   5  265.75   58.20 
   0  15   5  168.74   32.83 
   0  15  -5  197.78   41.00 
   0  15   5  169.41   35.52 
   0 -15  -5  205.73   39.17 
   0  15  -5  142.45   28.99 
   0 -15  -5  138.49   22.86 
   0 -15  -5  156.71   30.51 
   0  15  -5  181.95   32.14 
   0  15  -5  148.49   28.99 
   0  15  -5  169.41   41.34 
   0 -15   5  150.73   45.70 
   0 -15   5  175.54   55.94 
   0 -15  -5  205.60   25.86 
   0 -15   5  171.96   28.91 
   0 -15  -5  192.71   23.60 
   0 -15  -5  153.65   24.85 
   0  15  -5  196.34   27.84 
   0 -15  -5  192.80   61.18 
   0  15   5  184.50   23.12 
   0  15  -5  230.15   30.52 
   0 -15   5  149.97   43.04 
   0 -15  -5  240.97   57.34 
   0  15   6  131.03   38.95 
   0  15   6   89.42   44.43 
   0 -15  -6  190.97   42.71 
   0  15  -6  116.50   35.32 
   0  15  -6  165.77   44.56 
   0  15   6  142.47   39.08 
   0 -15   6  210.98   50.71 
   0  15  -6   90.90   30.01 
   0  15  -6   66.71   26.89 
   0  15  -6  132.40   29.49 
   0 -15  -6   78.95   20.75 
   0 -15   6  166.52   57.70 
   0  15  -6  126.19   41.86 
   0 -15   6  135.60   43.21 
   0  15  -6  135.66   25.61 
   0 -15   6  142.55   26.97 
   0 -15  -6  106.45   25.47 
   0 -15  -6  183.51   56.22 
   0  15  -6  178.83   28.18 
   0 -15   6  105.14   36.97 
   0  15   7  150.79   46.29 
   0  15  -7  190.71   41.14 
   0 -15  -7  225.96   46.50 
   0  15   7  146.66   52.32 
   0  15  -7  225.83   47.27 
   0 -15   7  243.22   54.80 
   0  15   7  192.86   42.36 
   0  15  -7  204.43   36.04 
   0 -15   7  167.00   28.05 
   0 -15  -7  185.86   27.43 
   0  15  -7  202.91   32.05 
   0  15  -7  165.87   32.65 
   0 -15   7  184.10   51.60 
   0  15  -7  169.88   42.70 
   0 -15   7  160.84   45.98 
   0 -15  -7  158.95   24.86 
   0  15  -7  162.09   27.49 
   0 -15   7  200.09   32.65 
   0 -15  -7  234.69   31.12 
   0  15  -7  216.26   29.96 
   0 -15   7  146.62   40.64 
   0 -15  -7  147.83   47.52 
   0 -15  -8  666.82   73.49 
   0  15   8  415.69   69.82 
   0  15   8  287.50   53.69 
   0  15  -8  474.05   60.57 
   0 -15   8  621.09   78.99 
   0  15  -8  577.79   70.83 
   0  15   8  506.70   59.66 
   0  15  -8  449.97   43.01 
   0  15  -8  419.36   41.80 
   0 -15  -8  448.38   37.27 
   0  15  -8  467.44   42.37 
   0 -15   8  503.34   77.07 
   0  15  -8  504.01   64.78 
   0 -15  -8  459.15   36.99 
   0 -15  -8  504.52   41.33 
   0 -15   8  619.68   47.62 
   0  15  -8  452.52   36.57 
   0 -15   8  463.91   65.01 
   0 -15   8  515.82   72.71 
   0  15  -8  540.46   43.21 
   0  15   9   37.88   42.57 
   0  15  -9    4.41   31.54 
   0  15   9  130.28   55.35 
   0 -15  -9   63.38   37.74 
   0  15  -9   28.80   33.87 
   0 -15   9    7.38   41.11 
   0  15  -9   61.05   31.62 
   0  15  -9   11.97   27.86 
   0  15  -9   26.59   26.28 
   0 -15  -9   17.15   26.29 
   0 -15  -9    3.21   21.19 
   0 -15   9    8.87   41.68 
   0 -15   9    4.03   42.38 
   0  15  -9   32.81   37.86 
   0 -15  -9    9.47   20.85 
   0  15  -9   19.63   20.85 
   0 -15  -9   17.53   22.27 
   0  15  -9   43.67   25.69 
   0 -15   9   55.79   38.83 
   0  15 -10   57.56   37.78 
   0 -15  10   11.43   36.36 
   0  15 -10   11.28   27.70 
   0 -15 -10    4.90   27.83 
   0  15 -10   53.46   31.71 
   0 -15 -10   34.45   22.30 
   0 -15  10   40.08   50.67 
   0 -15  10  -71.39   44.43 
   0  15 -10   23.69   37.92 
   0 -15 -10   57.62   26.02 
   0 -15 -10   39.22   23.95 
   0 -15  10   29.92   24.82 
   0  15 -10   17.44   22.33 
   0 -15 -10   49.47   40.04 
   0  15  10    4.84   36.91 
   0  15  10   14.21   46.54 
   0 -15 -11   15.27   32.56 
   0  15  11   50.82   49.26 
   0  15  11   81.59   44.39 
   0 -15  11    8.96   37.87 
   0  15 -11   41.07   40.01 
   0  15 -11   -4.35   30.84 
   0  15 -11   37.66   30.63 
   0 -15 -11    5.78   26.35 
   0 -15 -11   11.81   21.41 
   0  15 -11  -21.44   27.37 
   0 -15  11  -75.72   50.05 
   0  15 -11   35.02   37.73 
   0 -15 -11   -6.69   23.75 
   0  15 -11  -12.97   21.65 
   0 -15  11  -23.56   28.42 
   0 -15 -11   -5.22   26.71 
   0 -15  11   19.86   40.49 
   0  15 -11   16.02   23.34 
   0  15 -12   39.28   30.76 
   0 -15 -12   41.06   23.32 
   0 -15 -12    8.51   21.68 
   0  15 -12   59.95   32.75 
   0 -15 -12   40.30   26.12 
   0 -15  12   22.08   26.04 
   0  15 -12   -3.54   20.09 
   0  15 -12   60.83   28.15 
   0  15 -13    9.97   27.62 
   0 -15 -13   26.63   25.03 
   0  15 -13   24.40   27.11 
   0 -15 -13  -11.77   22.64 
   0  15 -13   11.73   20.95 
   0 -15 -13   16.05   24.11 
   0 -15  13  -21.91   29.57 
   0  15 -13   -7.66   22.32 
   0  15 -14   17.33   26.67 
   0 -15 -14   57.08   23.26 
   0 -15 -14   12.11   22.29 
   0  15 -14   25.57   30.40 
   0 -15 -14  -20.86   23.02 
   0 -15  14    0.33   26.05 
   0  15 -14   21.26   17.54 
   0  15 -14   40.75   26.62 
   0  15 -15   37.78   26.30 
   0 -15 -15   10.07   19.59 
   0 -15 -15   14.85   23.12 
   0  15 -15  -43.29   28.26 
   0 -15 -15  -11.15   22.31 
   0  15 -15  -29.42   18.25 
   0 -15  15   -5.78   25.48 
   0  15 -15   52.63   29.05 
   0  15 -16  -18.97   25.04 
   0 -15 -16    0.64   15.97 
   0  15 -16  -38.19   15.23 
   0 -15  16   -9.56   22.50 
   0 -15 -16    1.70   21.89 
   0  15 -16   32.02   22.57 
   0 -15 -16  -26.68   21.41 
   0  15 -17   10.00   22.96 
   0  15 -17   37.24   28.32 
   0 -15 -17    9.25   19.21 
   0 -15 -17   30.56   22.91 
   0 -15  17   15.01   22.59 
   0  15 -17   27.67   14.56 
   0  15 -17   36.73   23.07 
   0  15 -18  -18.28   22.74 
   0 -15  18    0.79   24.11 
   0 -15 -18   23.08   17.74 
   0 -15  18   32.70   18.41 
   0 -15 -18    8.22   16.38 
   0  15 -18   23.03   16.05 
   0  15 -19    7.96   16.65 
   0 -15 -19    1.61   15.28 
   0 -15 -19   -0.89   15.35 
   0 -15  19  -14.79   21.93 
   0 -15 -19   -7.58   14.30 
   0  15 -19    8.95   12.08 
   0  16   0  145.70   41.65 
   0 -16   0  161.50   39.35 
   0 -16   0  154.85   36.49 
   0  16   0  155.74   35.77 
   0  16   0  158.33   39.57 
   0 -16   0  213.56   28.88 
   0  16   0  198.94   32.94 
   0 -16   0  164.22   22.57 
   0  16   0  218.19   34.55 
   0 -16   0  140.51   27.94 
   0 -16   0  105.89   65.82 
   0 -16   0  151.53   52.86 
   0 -16   0  167.99   24.71 
   0 -16   0  221.59   30.28 
   0 -16   0  156.96   27.07 
   0  16   0  163.32   24.34 
   0 -16   0  149.66   43.82 
   0  16   1  468.81   51.36 
   0 -16   1  545.32   56.45 
   0 -16  -1  559.86   60.00 
   0  16  -1  505.16   52.43 
   0 -16   1  596.53   70.69 
   0 -16  -1  485.17   61.60 
   0  16  -1  576.42   61.76 
   0  16   1  533.52   59.94 
   0 -16  -1  298.74   34.07 
   0 -16  -1  361.37   42.15 
   0 -16   1  290.61   31.87 
   0  16  -1  342.28   37.63 
   0  16   1  355.28   39.14 
   0 -16   1  373.87   29.05 
   0 -16  -1  324.70   35.51 
   0  16  -1  401.28   40.39 
   0 -16   1  345.99   38.11 
   0 -16  -1  361.20   29.33 
   0 -16  -1  354.04   77.52 
   0 -16  -1  405.82   73.75 
   0  16  -1  465.07   58.88 
   0 -16   1  452.26   87.55 
   0  16   1  481.20   65.02 
   0 -16   1  484.84   33.74 
   0 -16  -1  457.16   33.94 
   0 -16  -1  476.16   35.86 
   0 -16   1  476.78   35.71 
   0 -16  -1  435.28   35.48 
   0 -16   1  503.70   40.48 
   0  16  -1  535.45   38.27 
   0  16   1  539.98   36.93 
   0 -16   1  393.23   60.27 
   0 -16  -1  515.18   65.27 
   0 -16   1  478.98   70.97 
   0 -16  -2  -14.60   24.46 
   0  16   2    2.86   36.57 
   0 -16  -2    7.60   27.51 
   0  16   2  -13.47   26.20 
   0  16  -2  -19.86   26.20 
   0 -16   2   22.21   30.58 
   0  16  -2    2.98   28.20 
   0  16   2   23.36   26.02 
   0 -16  -2  -23.74   30.59 
   0  16  -2  -26.75   26.64 
   0  16  -2   -0.72   25.15 
   0 -16  -2   -6.24   16.25 
   0 -16   2    8.85   21.35 
   0 -16   2   16.29   51.57 
   0  16  -2  -27.09   31.33 
   0 -16   2   22.37   43.90 
   0 -16   2    5.97   18.47 
   0 -16  -2   55.97   21.67 
   0 -16  -2   13.58   17.88 
   0 -16   2   -9.90   19.56 
   0 -16   2   10.53   22.70 
   0 -16  -2  -12.71   19.01 
   0  16  -2    8.37   17.20 
   0 -16  -2  -21.06   42.19 
   0 -16   2    6.90   37.10 
   0  16   2   19.65   16.01 
   0 -16  -2    2.97   33.09 
   0  16  -3  167.25   37.70 
   0  16   3  214.09   51.04 
   0 -16  -3  159.41   39.66 
   0 -16  -3  189.18   38.17 
   0 -16   3  148.80   41.02 
   0  16  -3  183.48   41.87 
   0  16   3  190.03   38.81 
   0  16   3   83.49   29.48 
   0 -16  -3   97.22   35.78 
   0  16  -3  109.02   31.21 
   0  16  -3  116.43   30.17 
   0 -16  -3   58.03   19.74 
   0 -16  -3  109.21   29.60 
   0  16  -3   73.32   24.07 
   0 -16   3  170.23   62.02 
   0 -16   3  157.83   57.13 
   0  16  -3  146.52   41.08 
   0 -16   3  124.53   22.27 
   0 -16  -3  122.63   24.35 
   0 -16  -3  106.76   22.06 
   0 -16   3  142.51   27.52 
   0 -16  -3  143.26   23.03 
   0  16   3  164.63   23.52 
   0 -16   3  138.22   47.73 
   0  16  -3  178.67   27.49 
   0 -16  -3  140.00   54.44 
   0 -16  -3   64.30   48.73 
   0  16  -4   12.99   29.04 
   0 -16  -4   25.58   31.76 
   0  16   4    5.10   34.89 
   0  16   4    4.14   28.31 
   0  16  -4   25.77   31.85 
   0  16   4   -4.50   28.07 
   0 -16   4   34.25   34.43 
   0 -16  -4   46.81   31.41 
   0  16  -4   25.14   26.32 
   0 -16  -4   54.61   32.46 
   0  16  -4   11.10   26.86 
   0  16  -4   30.70   25.43 
   0 -16  -4   30.68   20.43 
   0 -16   4   45.04   43.91 
   0 -16   4   32.83   38.27 
   0  16  -4   37.16   36.69 
   0 -16  -4   25.99   20.41 
   0 -16   4   23.37   21.07 
   0  16  -4   30.15   20.68 
   0 -16  -4   34.01   20.57 
   0  16  -4   40.11   20.86 
   0  16   4   17.41   17.51 
   0 -16  -4   56.33   46.42 
   0 -16  -4   11.06   17.86 
   0 -16  -4   51.89   47.10 
   0 -16   4    2.17   32.66 
   0 -16  -5  -26.90   30.11 
   0  16  -5  -34.12   29.51 
   0  16   5  -45.13   41.59 
   0 -16   5  -34.22   46.31 
   0 -16   5  -16.41   31.62 
   0  16   5   12.20   28.69 
   0  16  -5   31.61   35.90 
   0  16  -5   -7.36   26.97 
   0  16  -5   38.45   25.98 
   0  16  -5   61.85   29.34 
   0 -16  -5    4.06   17.91 
   0 -16   5   14.56   45.92 
   0 -16   5    3.45   39.35 
   0  16  -5  -20.63   36.33 
   0 -16  -5   -4.71   18.10 
   0 -16   5   23.91   22.84 
   0 -16  -5    5.34   19.82 
   0  16  -5    3.76   20.30 
   0 -16  -5  -47.06   43.87 
   0  16   5   16.40   15.59 
   0 -16   5  -10.34   33.23 
   0 -16  -5  -23.56   16.62 
   0  16  -5    3.71   20.79 
   0  16   6  127.04   46.72 
   0 -16  -6  156.60   44.13 
   0  16  -6  129.45   38.83 
   0 -16   6  130.30   42.75 
   0  16   6  112.75   33.79 
   0  16  -6  171.98   39.89 
   0 -16   6  140.08   60.50 
   0  16  -6  103.10   29.76 
   0  16  -6  109.70   29.64 
   0 -16   6  135.07   29.35 
   0 -16  -6  156.84   25.27 
   0  16  -6  168.19   33.11 
   0  16  -6  138.80   41.68 
   0 -16   6  121.06   57.37 
   0 -16   6  171.46   56.83 
   0 -16  -6  117.59   23.96 
   0 -16  -6  156.71   26.14 
   0 -16   6  160.64   31.04 
   0  16  -6  122.91   24.62 
   0 -16   6  155.61   45.20 
   0  16  -6  197.13   30.25 
   0 -16  -6   90.84   42.60 
   0  16  -7   39.14   33.52 
   0 -16  -7   -2.83   31.38 
   0  16   7  -22.90   41.80 
   0  16   7    9.60   34.49 
   0 -16   7   23.32   38.08 
   0  16  -7    8.36   31.09 
   0  16  -7   51.63   30.04 
   0 -16   7   19.90   22.52 
   0  16  -7   45.67   30.73 
   0  16  -7   51.60   27.84 
   0 -16  -7    8.36   19.92 
   0 -16   7   51.69   45.07 
   0 -16   7    5.02   59.03 
   0  16  -7   -1.01   37.03 
   0 -16  -7  -12.20   22.68 
   0 -16   7   33.08   25.89 
   0  16  -7   16.97   22.22 
   0  16  -7   32.70   21.60 
   0 -16   7   35.47   37.05 
   0 -16  -7   17.55   49.24 
   0 -16  -8  526.21   65.99 
   0  16   8  303.98   60.75 
   0  16   8  433.03   64.16 
   0  16  -8  564.82   69.93 
   0 -16   8  520.09   76.10 
   0  16  -8  346.06   44.23 
   0  16  -8  348.35   40.33 
   0 -16  -8  290.36   40.98 
   0  16  -8  392.23   41.37 
   0 -16  -8  312.10   33.44 
   0 -16   8  397.44   74.44 
   0 -16   8  393.27   69.94 
   0  16  -8  365.03   61.33 
   0 -16  -8  391.76   36.29 
   0  16  -8  361.05   36.64 
   0 -16  -8  391.74   37.60 
   0 -16   8  546.60   45.98 
   0  16  -8  462.19   43.00 
   0 -16   8  414.07   63.36 
   0 -16  -9  117.74   43.93 
   0  16   9   72.00   48.90 
   0  16   9   13.71   36.28 
   0 -16   9   75.38   42.02 
   0  16  -9    2.00   38.03 
   0  16  -9   94.98   32.49 
   0  16  -9   35.04   30.30 
   0  16  -9  113.42   32.48 
   0 -16  -9   54.62   29.30 
   0 -16  -9   45.20   23.87 
   0 -16   9   13.32   47.56 
   0  16  -9   66.15   34.63 
   0 -16   9  116.29   53.41 
   0 -16  -9  107.83   26.82 
   0 -16   9   99.65   29.72 
   0 -16  -9  109.86   28.09 
   0  16  -9   61.21   24.48 
   0  16  -9   56.93   24.17 
   0 -16   9   88.45   48.80 
   0 -16 -10  213.96   29.57 
   0  16 -10  189.21   27.22 
   0  16 -10  129.78   33.56 
   0  16 -11   21.32   30.24 
   0  16 -11   86.10   31.34 
   0 -16 -11  121.95   28.44 
   0 -16 -11  111.97   26.70 
   0 -16 -11   46.03   28.61 
   0  16 -11   71.53   31.23 
   0  16 -11  134.33   26.73 
   0 -16  11  139.19   34.26 
   0 -16 -11   83.91   24.73 
   0  16 -11  103.01   28.84 
   0  16 -12   50.30   30.12 
   0 -16 -12   87.64   27.34 
   0 -16 -12   51.45   24.93 
   0  16 -12   -0.85   26.95 
   0 -16  12   59.97   28.40 
   0  16 -12   94.31   22.12 
   0 -16 -12   48.31   24.88 
   0  16 -12   48.67   24.32 
   0  16 -13  -44.79   30.08 
   0 -16 -13   29.08   22.12 
   0  16 -13   13.31   27.63 
   0 -16 -13    5.71   22.22 
   0 -16  13  -40.21   26.36 
   0 -16 -13   33.47   28.12 
   0  16 -13   13.51   19.35 
   0  16 -13   20.06   24.78 
   0  16 -14  -11.75   27.50 
   0 -16 -14   21.81   22.94 
   0  16 -14    2.83   28.97 
   0 -16 -14    7.74   22.85 
   0  16 -14  -22.72   17.12 
   0 -16 -14    1.59   23.19 
   0 -16  14   -8.96   28.81 
   0  16 -14    2.01   23.36 
   0  16 -15   85.56   26.63 
   0 -16 -15   55.91   20.01 
   0 -16 -15   51.65   22.22 
   0 -16 -15   39.22   22.71 
   0 -16  15   27.88   24.49 
   0  16 -15   54.23   16.28 
   0  16 -15   16.35   22.42 
   0  16 -16  -29.07   22.55 
   0 -16 -16   41.68   18.28 
   0 -16 -16   13.49   19.81 
   0 -16 -16   39.75   21.22 
   0 -16  16   37.03   24.44 
   0  16 -16    9.69   19.25 
   0  16 -17    9.37   21.69 
   0 -16  17  -28.80   25.74 
   0 -16 -17   -7.19   17.80 
   0 -16  17   20.80   19.71 
   0 -16 -17   -5.37   15.49 
   0  16 -17    0.71   16.39 
   0 -16 -18  -29.33   18.40 
   0 -16 -18  -11.66   15.48 
   0 -16  18   -2.22   21.77 
   0 -16 -18   16.56   14.62 
   0 -16  18   18.91   15.44 
   0  16 -18   49.30   16.96 
   0 -17   0    9.36   25.58 
   0  17   0   64.15   43.36 
   0  17   0   20.43   27.76 
   0 -17   0    6.48   28.37 
   0  17   0   14.42   29.02 
   0 -17   0   -0.66   20.17 
   0  17   0   38.84   29.22 
   0  17   0   25.51   26.48 
   0 -17   0   -6.05   16.35 
   0 -17   0    2.17   18.68 
   0 -17   0   -5.45   17.91 
   0 -17   0  -16.84   20.29 
   0 -17   0   21.81   47.27 
   0  17   0    2.00   20.15 
   0 -17   0   -3.07   36.85 
   0  17  -1  181.00   46.15 
   0  17   1  253.72   52.87 
   0 -17  -1  181.69   38.65 
   0 -17  -1  154.35   41.34 
   0  17   1  149.24   34.38 
   0  17   1  198.71   41.13 
   0  17  -1  216.75   44.44 
   0 -17   1  238.38   50.14 
   0  17  -1  215.12   47.30 
   0 -17  -1  121.81   26.83 
   0 -17   1  125.25   24.73 
   0  17  -1  192.31   32.13 
   0  17  -1  199.73   34.77 
   0 -17   1  164.50   24.63 
   0 -17  -1  121.50   21.23 
   0  17   1  139.47   32.19 
   0 -17   1  190.21   70.66 
   0 -17   1  152.10   58.27 
   0 -17   1  134.91   24.20 
   0 -17  -1  162.67   26.43 
   0 -17   1  183.33   28.58 
   0 -17  -1  177.78   26.54 
   0 -17   1  204.53   28.48 
   0 -17  -1  167.98   28.00 
   0 -17  -1  101.51   54.02 
   0  17   1  196.69   26.90 
   0  17  -1  190.16   28.76 
   0 -17  -1  189.22   56.71 
   0 -17   1   45.38   33.88 
   0 -17  -2  337.50   49.41 
   0  17   2  274.19   57.71 
   0  17  -2  222.95   42.22 
   0  17  -2  356.58   59.07 
   0  17   2  304.32   51.56 
   0 -17   2  402.43   61.38 
   0  17   2  283.45   43.70 
   0 -17  -2  314.81   51.82 
   0 -17  -2  271.84   33.39 
   0  17  -2  287.14   39.48 
   0 -17  -2  244.88   42.24 
   0  17  -2  287.70   35.04 
   0  17  -2  269.75   35.96 
   0 -17  -2  276.41   27.01 
   0  17   2  281.65   37.91 
   0 -17   2  119.87   59.55 
   0  17  -2  346.45   55.45 
   0 -17   2  329.51   68.35 
   0 -17   2  305.43   28.62 
   0 -17  -2  310.10   31.01 
   0 -17   2  348.32   34.63 
   0 -17  -2  299.55   32.00 
   0 -17   2  327.07   33.72 
   0 -17  -2  285.99   30.83 
   0  17   2  318.41   31.06 
   0  17  -2  339.92   33.80 
   0 -17  -2  302.59   67.94 
   0 -17  -2  329.66   62.75 
   0 -17   2  305.09   57.26 
   0  17  -3   45.35   31.10 
   0 -17  -3   33.82   28.87 
   0  17   3    7.24   37.43 
   0  17   3   31.11   24.53 
   0 -17  -3   59.96   27.97 
   0  17  -3   24.87   31.45 
   0  17   3   54.56   31.58 
   0 -17   3    1.44   28.64 
   0 -17  -3   39.58   34.50 
   0  17  -3   21.25   28.61 
   0  17  -3  -10.21   24.58 
   0  17  -3   24.80   26.74 
   0 -17  -3   49.65   20.40 
   0 -17   3    5.30   56.59 
   0  17  -3  -30.97   36.23 
   0 -17   3   20.97   40.70 
   0 -17  -3   13.21   20.06 
   0 -17   3   26.32   17.68 
   0 -17  -3   11.46   20.27 
   0 -17  -3   40.67   17.14 
   0  17  -3   58.74   22.58 
   0 -17   3    8.43   19.19 
   0  17  -3   -5.31   21.38 
   0 -17   3   15.23   33.58 
   0 -17  -3   17.48   52.49 
   0 -17  -3   68.38   48.40 
   0  17   3   28.19   18.42 
   0  17   4   -0.86   39.70 
   0  17  -4   95.46   37.59 
   0 -17  -4   64.73   34.85 
   0  17   4   54.37   35.24 
   0 -17   4   27.55   34.85 
   0  17  -4   50.32   29.69 
   0 -17  -4   50.54   34.27 
   0  17  -4   78.26   29.82 
   0 -17  -4   49.23   23.04 
   0  17  -4   45.31   24.37 
   0  17  -4   79.46   31.10 
   0 -17   4   17.79   49.86 
   0 -17   4  -56.37   42.28 
   0  17  -4   87.68   41.46 
   0 -17  -4   53.51   22.60 
   0  17  -4   46.16   22.32 
   0 -17  -4   28.94   20.10 
   0 -17   4   72.05   27.55 
   0 -17  -4   94.08   21.20 
   0  17   4   51.11   17.10 
   0  17  -4   40.60   20.40 
   0 -17   4   57.16   40.64 
   0 -17  -4   97.72   56.62 
   0 -17  -4  -25.26   45.58 
   0  17  -5  -17.22   37.43 
   0 -17  -5   12.85   33.06 
   0  17   5   71.95   40.69 
   0  17   5   36.88   30.24 
   0 -17   5    9.80   33.78 
   0  17  -5    8.68   34.41 
   0  17  -5   -7.99   28.43 
   0 -17  -5    3.29   31.69 
   0  17  -5   24.86   24.82 
   0 -17  -5   14.64   21.29 
   0  17  -5    1.53   31.09 
   0 -17   5    8.68   28.67 
   0  17  -5   21.27   34.21 
   0 -17   5   -0.94   49.93 
   0 -17   5   69.74   49.99 
   0 -17  -5   21.58   21.37 
   0 -17  -5   14.14   21.32 
   0  17  -5   -3.52   21.84 
   0 -17   5    7.89   22.48 
   0 -17   5  -40.22   38.66 
   0  17  -5   -5.73   20.72 
   0  17   5   38.47   18.99 
   0 -17  -5   11.44   41.93 
   0 -17  -6  -11.49   31.67 
   0  17   6   26.97   45.33 
   0 -17   6  -49.41   39.38 
   0  17   6   22.91   30.23 
   0  17  -6   92.43   41.21 
   0 -17  -6   28.79   32.03 
   0  17  -6  -12.65   28.37 
   0 -17   6    6.32   22.19 
   0  17  -6   12.21   24.64 
   0 -17  -6   37.22   22.15 
   0  17  -6   20.34   28.17 
   0 -17   6    8.05   37.08 
   0  17  -6   74.65   39.62 
   0 -17   6   87.54   51.64 
   0 -17  -6   32.56   20.81 
   0 -17  -6   12.17   21.46 
   0 -17   6  -18.99   24.34 
   0  17  -6  -16.95   22.33 
   0 -17   6   55.31   45.63 
   0 -17  -6   32.07   53.15 
   0  17  -6   -6.57   23.77 
   0 -17  -7  -17.88   35.82 
   0  17   7    7.75   46.36 
   0  17  -7    8.15   30.64 
   0  17   7   -0.12   31.86 
   0 -17   7   79.23   41.02 
   0  17  -7   -5.02   29.60 
   0  17  -7   -8.69   31.12 
   0  17  -7   27.44   26.47 
   0 -17   7   10.94   28.83 
   0 -17  -7   16.69   20.64 
   0 -17  -7   48.09   32.14 
   0 -17   7  109.02   65.91 
   0  17  -7   18.00   36.25 
   0 -17   7   -6.99   50.31 
   0  17  -7   -1.69   19.85 
   0 -17   7    1.00   23.15 
   0 -17  -7    2.26   22.25 
   0  17  -7   12.90   21.14 
   0 -17   7   25.16   48.39 
   0  17   8   73.86   41.28 
   0 -17   8   23.34   42.19 
   0  17  -8   25.01   28.95 
   0 -17  -8   61.53   30.04 
   0 -17   8   62.17   47.00 
   0 -17   8  -10.91   51.13 
   0  17  -8  101.74   47.95 
   0 -17  -8   73.13   24.08 
   0  17  -8   50.27   23.23 
   0 -17   8   87.90   27.41 
   0  17   8  112.24   53.42 
   0  17  -9   -6.31   28.42 
   0 -17  -9   14.46   24.96 
   0 -17  -9   24.08   22.54 
   0  17  -9   16.10   26.75 
   0 -17  -9   32.92   31.13 
   0 -17  -9   37.28   23.77 
   0  17  -9   33.82   24.12 
   0 -17   9   37.79   25.44 
   0  17  -9    9.02   23.21 
   0  17 -10   25.11   29.27 
   0 -17 -10   35.81   24.34 
   0  17 -10   21.48   26.58 
   0 -17 -10   23.00   26.84 
   0 -17 -10   24.48   25.20 
   0 -17 -10   19.83   24.01 
   0 -17  10   -0.73   24.71 
   0  17 -10   20.28   19.92 
   0  17 -10   11.68   22.46 
   0  17 -11   26.41   31.59 
   0  17 -11   -2.71   29.70 
   0 -17 -11  -19.48   23.54 
   0 -17 -11   28.24   22.14 
   0  17 -11   38.60   26.67 
   0 -17 -11  -32.85   23.72 
   0  17 -11    9.09   19.94 
   0 -17  11  -15.06   26.41 
   0  17 -11  -21.99   23.76 
   0  17 -12   52.30   27.10 
   0 -17 -12   45.26   23.48 
   0  17 -12   77.38   31.86 
   0 -17 -12   30.49   21.97 
   0 -17 -12   39.38   23.41 
   0  17 -12   16.60   18.01 
   0 -17  12   44.48   25.73 
   0  17 -12   47.73   26.32 
   0  17 -13   22.19   25.18 
   0 -17 -13  -71.74   24.41 
   0  17 -13   43.15   26.74 
   0 -17 -13   19.30   21.15 
   0 -17  13   25.17   24.33 
   0  17 -13   24.82   17.58 
   0 -17 -13   25.15   23.65 
   0  17 -13   18.05   21.56 
   0  17 -14   37.16   25.65 
   0 -17 -14   29.67   20.76 
   0 -17 -14   45.15   23.84 
   0  17 -14   -1.45   15.02 
   0 -17 -14   16.61   20.13 
   0 -17  14   -6.40   23.09 
   0  17 -14   59.84   26.81 
   0  17 -15   25.86   22.83 
   0 -17  15   11.69   24.78 
   0 -17 -15   19.36   18.21 
   0 -17 -15   16.63   18.41 
   0 -17  15    4.26   22.73 
   0 -17 -15   30.37   20.50 
   0  17 -15   -9.17   20.72 
   0  17 -16  -12.55   19.61 
   0 -17 -16   42.22   14.03 
   0 -17  16   10.40   21.55 
   0 -17 -16   -2.07   15.75 
   0 -17  16    5.12   20.33 
   0  17 -16   30.14   20.57 
   0 -17 -16   -6.32   18.92 
   0 -17 -17   47.60   20.87 
   0 -17 -17   31.65   17.30 
   0 -17 -17  -12.25   14.68 
   0 -17  17   50.09   18.94 
   0  17 -17   14.61   14.61 
   0  18   0  128.18   44.95 
   0  18   0  127.91   39.62 
   0 -18   0  114.77   40.28 
   0  18   0  131.93   36.86 
   0 -18   0   76.62   24.12 
   0 -18   0   86.93   21.82 
   0  18   0   76.85   29.92 
   0  18   0  101.91   33.53 
   0 -18   0  105.52   22.61 
   0 -18   0  100.92   23.15 
   0 -18   0  110.73   26.59 
   0 -18   0  125.16   63.41 
   0 -18   0   96.68   51.46 
   0  18   0  125.32   23.01 
   0 -18  -1   14.09   27.25 
   0  18   1   22.71   44.50 
   0 -18  -1   18.77   31.41 
   0  18  -1    1.94   27.82 
   0 -18   1   30.09   35.73 
   0  18   1   -8.49   26.27 
   0  18   1   43.94   30.93 
   0  18  -1   10.83   27.77 
   0 -18  -1   20.02   23.46 
   0  18  -1  -33.01   27.49 
   0  18   1   11.13   26.47 
   0  18  -1   32.52   32.76 
   0 -18  -1    0.84   16.80 
   0  18   1   71.12   31.02 
   0  18  -1  -14.80   25.33 
   0  18  -1   -1.51   34.56 
   0 -18  -1  -11.62   18.94 
   0 -18   1   40.97   20.28 
   0 -18  -1   -3.45   21.19 
   0 -18   1    8.59   21.00 
   0 -18  -1   -6.26   17.40 
   0 -18   1   28.15   25.62 
   0 -18  -1    2.93   58.70 
   0  18  -1    5.60   17.47 
   0 -18  -1  -32.30   42.65 
   0 -18   1  -22.63   37.39 
   0  18   1   10.50   18.58 
   0 -18   1   -7.83   43.01 
   0 -18  -2   27.45   31.26 
   0  18  -2   -9.81   29.58 
   0  18   2   68.59   40.92 
   0  18   2   42.08   33.14 
   0  18  -2   26.91   32.50 
   0 -18   2   37.89   38.76 
   0 -18  -2   80.05   36.35 
   0  18  -2   30.34   28.28 
   0 -18  -2   19.00   22.60 
   0  18   2  -13.41   27.26 
   0  18   2  -19.48   27.49 
   0 -18  -2    3.77   17.66 
   0  18  -2  -19.88   28.50 
   0  18  -2  -31.21   27.75 
   0 -18   2   65.42   58.49 
   0  18  -2  -10.27   39.21 
   0 -18  -2   23.62   19.22 
   0 -18   2   17.37   18.77 
   0 -18  -2   18.15   21.53 
   0 -18   2    8.59   20.77 
   0 -18  -2   48.92   20.17 
   0 -18  -2  -31.32   39.53 
   0 -18  -2   70.97   53.16 
   0  18   2   16.87   17.46 
   0  18  -2   24.74   17.82 
   0 -18   2   49.05   52.63 
   0 -18   2    3.79   36.65 
   0 -18  -3   69.18   39.50 
   0  18   3  -19.71   40.55 
   0  18  -3   63.98   32.96 
   0 -18   3   16.14   34.20 
   0  18   3   76.87   36.71 
   0 -18  -3   19.54   23.70 
   0  18  -3    6.77   27.51 
   0 -18   3   25.14   26.01 
   0  18   3   57.54   32.49 
   0  18  -3   35.18   29.19 
   0  18  -3   45.56   27.50 
   0 -18  -3   33.22   19.83 
   0  18  -3   58.81   41.07 
   0 -18   3   87.91   63.22 
   0 -18   3   16.36   17.52 
   0 -18  -3   43.35   20.35 
   0 -18   3   27.96   23.09 
   0 -18  -3   54.33   23.65 
   0  18  -3   28.93   22.17 
   0 -18  -3   48.46   17.81 
   0  18   3   46.46   18.70 
   0  18  -3   82.16   23.03 
   0 -18   3   25.82   46.90 
   0 -18  -3  117.26   67.74 
   0 -18  -3   20.02   42.14 
   0 -18   3   43.75   42.88 
   0 -18  -4   83.49   35.71 
   0  18   4   64.85   46.12 
   0  18  -4  144.16   41.44 
   0 -18   4  122.78   45.52 
   0  18   4   98.72   39.06 
   0 -18  -4   79.73   27.05 
   0  18  -4  148.88   34.91 
   0 -18  -4  145.54   40.63 
   0 -18  -4  110.96   24.04 
   0  18  -4   70.13   26.47 
   0 -18   4  115.18   29.74 
   0  18  -4   88.23   31.46 
   0  18  -4  136.88   45.19 
   0 -18   4   58.26   64.05 
   0 -18  -4   94.99   24.05 
   0 -18   4  121.32   26.67 
   0 -18  -4   77.83   23.00 
   0  18  -4  128.56   26.69 
   0 -18  -4   86.23   20.77 
   0  18  -4  101.16   25.80 
   0  18   4   71.73   20.60 
   0 -18   4   32.92   40.37 
   0 -18   4   91.35   44.77 
   0 -18  -4   52.81   46.33 
   0 -18  -5   54.32   35.05 
   0  18   5   74.27   42.53 
   0 -18   5  132.61   50.06 
   0  18  -5   98.91   43.40 
   0  18   5   95.59   32.98 
   0  18  -5   47.42   29.44 
   0 -18  -5   40.49   34.69 
   0 -18  -5   45.40   30.67 
   0 -18  -5   53.46   23.76 
   0  18  -5  112.81   31.24 
   0 -18   5   63.37   26.29 
   0  18  -5   57.82   33.38 
   0  18  -5   78.73   24.18 
   0 -18   5  113.85   27.92 
   0 -18  -5   84.64   23.89 
   0 -18  -5  121.80   57.89 
   0 -18   5  137.26   50.53 
   0 -18   5   96.06   55.89 
   0 -18   5  214.87   72.25 
   0  18  -5   76.29   37.44 
   0  18  -6   91.63   23.80 
   0 -18   6  108.98   28.17 
   0 -18  -6   56.67   29.07 
   0  18  -6  106.78   32.82 
   0  18  -7   51.66   31.78 
   0  18  -7   68.58   32.49 
   0 -18  -7   -8.44   33.27 
   0 -18  -7   54.92   21.46 
   0 -18  -7   17.93   28.26 
   0 -18   7   -0.43   21.66 
   0 -18  -7   14.80   21.51 
   0  18  -7   70.78   28.32 
   0 -18   7   41.09   25.00 
   0  18  -7   60.87   25.65 
   0 -18  -7   53.75   23.34 
   0  18  -7   80.58   26.43 
   0 -18  -8  -10.09   34.32 
   0  18  -8   -3.12   27.57 
   0  18  -8    8.90   29.86 
   0 -18   8   -6.79   30.09 
   0 -18  -8    8.72   22.57 
   0  18  -8   10.52   25.29 
   0 -18  -8   52.12   29.52 
   0 -18  -8    9.60   22.47 
   0 -18  -8  -12.96   21.34 
   0 -18   8   22.21   23.19 
   0  18  -8    2.40   23.76 
   0  18  -8   14.43   21.68 
   0  18  -9  -85.40   28.97 
   0 -18   9   29.85   32.72 
   0 -18  -9    8.83   20.90 
   0  18  -9   26.91   26.62 
   0 -18  -9   21.50   28.37 
   0 -18  -9   22.77   20.42 
   0 -18  -9    6.85   21.63 
   0 -18   9   17.42   24.76 
   0  18  -9  -17.19   21.72 
   0  18  -9   15.71   22.58 
   0  18 -10   58.57   33.16 
   0  18 -10   46.65   27.64 
   0 -18 -10   51.06   23.65 
   0 -18  10    9.43   30.71 
   0  18 -10   24.65   27.13 
   0 -18 -10   41.20   24.52 
   0 -18 -10   -2.85   26.27 
   0 -18 -10   19.43   23.27 
   0 -18  10   51.83   26.67 
   0  18 -10   26.17   19.79 
   0  18 -10   46.06   23.67 
   0  18 -11   89.62   26.92 
   0  18 -11   61.90   28.50 
   0 -18  11   67.54   32.72 
   0 -18 -11   99.72   26.39 
   0  18 -11   66.51   25.93 
   0 -18 -11   62.58   26.14 
   0 -18 -11   45.59   24.40 
   0 -18 -11   94.63   27.17 
   0 -18  11  130.62   33.28 
   0  18 -11   94.16   22.80 
   0  18 -11   81.65   28.23 
   0  18 -12  -11.61   25.90 
   0 -18  12   65.56   34.05 
   0 -18 -12   29.04   24.40 
   0  18 -12  -25.08   26.18 
   0 -18 -12  -19.88   20.91 
   0  18 -12    3.88   16.88 
   0 -18  12   15.43   23.65 
   0 -18 -12    2.04   20.56 
   0  18 -12   -7.63   23.47 
   0  18 -13    4.63   23.65 
   0 -18 -13   -1.92   17.96 
   0 -18  13  -16.30   25.08 
   0 -18 -13    0.60   21.33 
   0 -18  13   13.29   22.80 
   0 -18 -13  -19.50   20.38 
   0  18 -13   42.71   22.49 
   0  18 -14   40.59   24.34 
   0 -18 -14   19.64   18.66 
   0 -18  14   21.53   22.19 
   0 -18 -14    5.13   18.56 
   0 -18  14   51.61   24.95 
   0 -18 -14   -6.47   19.01 
   0  18 -14   76.46   24.06 
   0 -18 -15  -25.49   22.65 
   0  18 -15   34.92   21.20 
   0 -18 -15   21.34   14.74 
   0 -18  15   11.37   21.58 
   0 -18 -15   -4.83   15.10 
   0 -18  15   19.24   20.88 
   0  18 -15   16.14   16.89 
   0 -18 -15   -6.05   17.37 
   0 -18 -16    7.84   19.75 
   0 -18 -16   44.46   19.51 
   0  18 -16  -21.15   17.78 
   0 -18 -16    7.30   14.37 
   0  18 -16   12.82   15.92 
   0 -18  16   -2.88   17.18 
   0 -18 -16  -11.57   14.19 
   0  19   0   13.24   28.13 
   0 -19   0   10.06   24.58 
   0 -19   0   13.14   19.48 
   0  19   0   27.19   18.66 
   0  19  -1   51.66   32.39 
   0 -19   1   42.27   19.48 
   0 -19  -1   -4.91   18.73 
   0  19   1  -20.42   28.03 
   0  19  -1   37.27   28.23 
   0 -19  -1   21.63   18.25 
   0  19  -1  -48.87   32.82 
   0 -19  -1  -10.87   25.47 
   0  19   1   22.67   28.76 
   0 -19   1  -24.74   23.41 
   0 -19   1   25.75   20.65 
   0 -19  -1   29.78   18.14 
   0  19   1   18.34   17.91 
   0  19  -1   54.91   21.55 
   0  19  -2   51.81   30.06 
   0 -19  -2   50.79   24.59 
   0 -19  -2   55.02   20.30 
   0 -19   2   77.55   20.17 
   0  19  -2   22.70   25.67 
   0  19  -2   22.69   30.67 
   0 -19  -2   30.37   24.57 
   0 -19  -2   52.64   18.94 
   0 -19   2   62.79   26.14 
   0  19   2    6.81   30.11 
   0  19   2   78.13   31.43 
   0  19  -2   76.95   24.55 
   0 -19   2   69.46   20.64 
   0 -19  -2   86.51   25.08 
   0 -19  -2   66.26   21.69 
   0  19   2   62.23   20.35 
   0  19  -2   79.73   23.94 
   0  19  -3   -6.40   27.77 
   0 -19  -3   38.23   26.94 
   0 -19  -3   38.10   23.43 
   0  19  -3   36.79   29.38 
   0  19   3    7.80   29.05 
   0  19  -3  -21.12   29.00 
   0 -19  -3   31.95   27.17 
   0  19   3   28.66   28.33 
   0 -19   3  -20.01   23.78 
   0 -19  -3   12.37   18.65 
   0 -19   3   39.23   23.18 
   0 -19  -3    2.54   17.31 
   0 -19  -3   21.46   23.55 
   0  19  -3    3.52   20.56 
   0  19  -3   24.60   20.04 
   0  19   3   14.09   17.56 
   0 -19  -4  -10.97   24.93 
   0  19  -4   43.75   30.45 
   0 -19  -4    2.66   19.91 
   0 -19  -4    4.90   25.55 
   0 -19   4   45.95   28.48 
   0  19  -4  -45.75   30.05 
   0  19  -4  -11.64   25.41 
   0 -19  -4  -23.71   17.25 
   0  19   4  -68.09   32.58 
   0 -19   4  -22.29   19.91 
   0  19  -4    6.80   21.88 
   0 -19  -4   -2.87   22.17 
   0  19  -4   23.22   21.37 
   0 -19  -5   74.12   36.56 
   0 -19  -5   39.53   24.83 
   0  19  -5   62.54   29.58 
   0 -19  -5   45.20   21.11 
   0  19   5   49.32   30.49 
   0 -19   5  102.58   27.77 
   0 -19  -5   64.88   24.39 
   0  19  -5   50.71   29.05 
   0  19  -5   75.99   31.21 
   0 -19  -5  -40.15   29.16 
   0 -19  -5   64.81   24.33 
   0  19  -5   86.84   25.06 
   0 -19   5  140.49   30.83 
   0  19  -5   86.78   24.77 
   0 -19  -6   68.33   34.03 
   0 -19  -6   34.00   24.46 
   0  19  -6   72.87   29.78 
   0 -19  -6   95.26   23.97 
   0 -19  -6   77.06   21.48 
   0  19  -6   33.78   27.22 
   0 -19   6   73.13   25.37 
   0  19  -6   70.21   31.55 
   0 -19  -6    2.31   32.01 
   0 -19  -6   58.10   24.89 
   0 -19   6  105.64   28.37 
   0  19  -6   34.18   21.37 
   0  19  -6   86.24   23.60 
   0  19  -7  123.12   33.79 
   0  19  -7   90.16   30.63 
   0 -19  -7  125.53   31.05 
   0 -19  -7   93.39   37.61 
   0 -19  -7  136.17   25.49 
   0 -19  -7   74.48   31.55 
   0 -19  -7  108.34   25.76 
   0 -19   7   63.72   23.62 
   0  19  -7  113.97   30.02 
   0 -19  -7  110.93   25.32 
   0  19  -7  132.45   26.49 
   0 -19   7  119.23   30.02 
   0  19  -7  109.28   27.15 
   0  19  -8  -27.34   29.70 
   0 -19  -8   44.11   38.22 
   0 -19  -8   15.28   22.00 
   0  19  -8    4.47   23.94 
   0 -19  -8   35.76   30.91 
   0 -19  -8  -11.11   20.32 
   0 -19  -8    4.95   21.36 
   0  19  -8   -8.24   21.55 
   0 -19   8   33.38   24.87 
   0  19  -8   10.14   20.92 
   0  19  -9  261.21   35.93 
   0 -19  -9  158.92   38.90 
   0 -19  -9  228.64   29.28 
   0 -19  -9  233.58   30.02 
   0 -19  -9   73.87   29.22 
   0  19  -9  220.21   36.17 
   0 -19   9  306.26   36.76 
   0  19  -9  341.24   31.63 
   0 -19  -9  237.70   29.33 
   0  19  -9  313.39   36.59 
   0  19 -10   10.86   29.41 
   0  19 -10  -19.53   24.35 
   0 -19 -10  -37.94   31.08 
   0 -19 -10   -2.19   21.06 
   0 -19 -10    0.46   19.87 
   0  19 -10  -68.11   26.42 
   0 -19 -10   27.02   26.35 
   0  19 -10   33.76   21.08 
   0 -19  10    4.89   22.56 
   0 -19 -10  -22.22   21.60 
   0  19 -10    1.50   20.95 
   0  19 -11   27.60   23.79 
   0 -19 -11   14.07   29.80 
   0 -19 -11   33.91   22.70 
   0 -19 -11   35.33   20.38 
   0  19 -11    6.50   23.52 
   0 -19 -11  -21.78   20.56 
   0 -19 -11    2.25   19.05 
   0 -19  11   34.16   25.01 
   0  19 -11   18.03   23.44 
   0  19 -12   52.74   25.28 
   0 -19 -12   15.80   29.05 
   0 -19 -12   10.09   23.06 
   0 -19 -12   -7.14   18.60 
   0 -19 -12  -24.06   20.47 
   0 -19  12   14.46   22.99 
   0 -19 -12  -20.13   19.15 
   0  19 -12   -5.35   21.03 
   0 -19 -13  -14.73   25.21 
   0  19 -13   53.94   23.19 
   0 -19 -13   52.41   25.87 
   0 -19 -13  -11.85   19.23 
   0 -19 -13   43.13   19.63 
   0 -19 -13   16.45   16.78 
   0 -19  13   35.43   20.80 
   0  19 -13   19.57   20.71 
   0  19 -14    6.30   19.88 
   0 -19 -14  -20.76   20.92 
   0 -19 -14   -3.36   21.11 
   0 -19 -14   13.35   15.39 
   0 -19 -14    8.05   15.33 
   0 -19  14   27.37   18.76 
   0  19 -14   31.94   19.21 
   0 -19 -14    1.35   16.05 
   0 -19 -15  -24.53   19.61 
   0  19 -15   27.43   17.10 
   0 -19 -15   15.79   19.18 
   0 -19 -15   -0.52   14.11 
   0 -19 -15    0.38   13.12 
   0 -19  15    5.18   18.20 
   0  19 -15   16.93   16.41 
   0  20   0  115.23   34.57 
   0 -20   0   86.47   22.77 
   0 -20   0   28.52   25.94 
   0  20   0   67.67   28.80 
   0  20   0   33.10   29.12 
   0 -20   0   94.72   21.78 
   0  20   0   90.40   20.96 
   0  20  -1   33.31   30.51 
   0  20   1   14.94   31.06 
   0 -20  -1  -10.57   20.75 
   0 -20  -1   -2.66   19.61 
   0 -20   1   10.76   17.56 
   0  20   1   -6.27   25.66 
   0  20   1   -3.80   30.07 
   0 -20   1   -8.09   25.03 
   0 -20  -1   14.31   23.85 
   0  20  -1   24.07   28.27 
   0  20  -1  -19.16   29.71 
   0 -20   1    4.07   18.31 
   0  20  -1   11.07   21.09 
   0 -20  -1    7.10   24.29 
   0 -20  -1   40.13   19.07 
   0  20   1    5.61   17.71 
   0  20  -1  -22.31   17.91 
   0 -20  -2    0.39   19.99 
   0  20  -2   61.20   30.85 
   0 -20   2   17.31   18.61 
   0 -20  -2   -2.19   18.32 
   0 -20  -2   68.40   27.98 
   0  20   2  -29.63   29.54 
   0  20   2    8.78   28.63 
   0 -20   2   40.00   24.59 
   0  20  -2  -17.69   28.36 
   0  20  -2  -23.56   25.11 
   0 -20   2  -18.96   20.25 
   0  20  -2   10.34   21.05 
   0 -20  -2  -15.19   24.52 
   0 -20  -2  -12.14   19.11 
   0  20   2   31.61   17.27 
   0  20  -2    9.21   18.97 
   0 -20  -3   34.66   23.39 
   0  20  -3   16.46   28.31 
   0 -20  -3   63.31   22.08 
   0 -20   3   34.57   26.68 
   0 -20  -3   10.12   25.58 
   0 -20  -3   55.43   20.29 
   0  20   3   31.50   29.73 
   0  20  -3   40.94   31.90 
   0  20  -3   18.69   23.37 
   0  20   3   21.91   29.61 
   0 -20   3   40.53   21.97 
   0 -20  -3   37.73   22.97 
   0  20  -3   65.09   24.22 
   0  20   3   65.84   19.13 
   0  20  -3   68.89   23.72 
   0 -20  -4  -17.86   23.42 
   0  20  -4  -15.28   26.18 
   0 -20  -4   27.62   18.06 
   0 -20  -4   28.02   27.15 
   0 -20  -4  -13.76   19.48 
   0  20   4   33.84   27.12 
   0  20   4   -7.27   28.84 
   0  20  -4   39.76   30.30 
   0  20  -4    0.92   23.88 
   0 -20   4   33.75   25.18 
   0 -20  -4   19.21   23.75 
   0  20  -4   22.52   22.43 
   0 -20   4    7.10   22.20 
   0  20  -4   14.09   19.48 
   0 -20  -5   44.64   26.11 
   0  20  -5   -2.70   30.45 
   0 -20  -5   26.76   20.95 
   0 -20  -5   38.55   28.27 
   0 -20   5   46.38   26.77 
   0  20   5   52.67   29.30 
   0  20   5   66.05   31.43 
   0  20  -5    5.72   23.84 
   0  20  -5   34.27   29.04 
   0 -20  -5   27.23   17.78 
   0 -20   5   48.31   23.13 
   0  20  -5   36.67   23.38 
   0 -20  -5   49.59   25.81 
   0  20  -5   38.27   23.51 
   0  20  -6   -7.93   28.62 
   0  20  -6    2.44   28.66 
   0 -20  -6  -31.26   25.39 
   0 -20  -6   -1.39   19.74 
   0  20  -6   25.04   24.10 
   0  20   6    4.36   29.52 
   0 -20  -6   -3.83   17.59 
   0 -20   6    7.03   22.14 
   0 -20  -6   48.99   28.91 
   0  20  -6   20.87   20.78 
   0 -20  -6    8.91   22.41 
   0 -20   6   23.09   22.30 
   0  20  -6   20.45   21.57 
   0  20  -7   -1.16   26.15 
   0  20  -7   23.36   29.42 
   0 -20  -7   20.52   25.18 
   0 -20  -7    7.74   19.95 
   0 -20  -7   45.04   27.63 
   0  20   7   47.42   34.26 
   0  20  -7   16.97   23.48 
   0 -20   7   13.96   21.03 
   0 -20  -7    1.01   17.66 
   0 -20  -7  -32.63   22.74 
   0 -20   7   28.99   23.51 
   0  20  -7   15.21   19.79 
   0  20  -7  -29.70   21.26 
   0  20  -8   37.43   28.76 
   0 -20  -8   -3.58   31.31 
   0 -20  -8   46.79   23.65 
   0 -20  -8   41.98   20.74 
   0 -20  -8  -49.01   27.87 
   0  20  -8   30.47   25.00 
   0 -20  -8   43.49   21.55 
   0  20  -8   70.83   20.63 
   0 -20  -8   55.48   25.21 
   0 -20   8   72.08   24.69 
   0  20  -8   72.03   23.86 
   0 -20  -9   25.11   24.37 
   0  20  -9   34.24   28.66 
   0 -20  -9   75.60   33.18 
   0  20  -9   23.03   24.59 
   0 -20  -9   34.97   21.76 
   0 -20  -9   16.21   18.74 
   0  20  -9   94.55   24.69 
   0 -20  -9    7.78   24.10 
   0 -20   9   90.34   26.95 
   0 -20  -9   53.31   22.10 
   0  20  -9   85.67   25.31 
   0 -20 -10   -1.85   27.81 
   0  20 -10  -23.70   26.42 
   0 -20 -10    1.91   23.88 
   0  20 -10   -0.83   22.88 
   0 -20 -10   -5.85   19.20 
   0 -20 -10   25.78   25.08 
   0 -20 -10   11.22   19.97 
   0 -20 -10   24.59   19.85 
   0 -20  10  -11.00   21.75 
   0  20 -10  -40.62   23.28 
   0 -20 -11  121.04   27.42 
   0  20 -11  114.54   27.19 
   0 -20 -11  120.66   23.20 
   0 -20 -11  109.94   22.02 
   0 -20 -11  128.22   23.93 
   0 -20  11  149.43   27.63 
   0  20 -11  192.26   27.70 
   0  20 -12   -8.09   21.41 
   0 -20 -12  -21.23   23.15 
   0 -20 -12   -9.15   21.28 
   0 -20 -12   40.20   18.41 
   0 -20 -12   22.18   19.13 
   0 -20 -12   28.02   19.52 
   0 -20  12    4.38   18.89 
   0  20 -12   23.89   17.79 
   0 -20 -13  -21.71   19.65 
   0 -20 -13   25.97   21.52 
   0  20 -13    7.54   18.19 
   0 -20 -13   28.07   15.41 
   0 -20  13   40.08   19.46 
   0 -20 -13   34.23   15.30 
   0  20 -13   43.12   18.14 
   0 -20 -13   20.92   17.75 
   0 -20 -14   14.66   20.17 
   0 -20 -14   19.70   17.92 
   0  20 -14   51.48   17.90 
   0 -20 -14   -8.64   13.43 
   0 -20  14  -15.49   16.73 
   0  20 -14    2.18   13.37 
   0  21   0   39.46   29.06 
   0 -21   0   -3.63   17.90 
   0  21   0  -11.89   26.94 
   0 -21   0   77.39   29.38 
   0  21   0   25.58   32.45 
   0  21   0   23.47   24.45 
   0 -21   0    8.50   17.49 
   0  21   0  -10.74   14.96 
   0  21   1  125.60   34.90 
   0  21  -1   72.36   31.05 
   0 -21  -1  102.66   22.21 
   0 -21   1  157.09   21.09 
   0  21   1   65.05   25.46 
   0  21  -1  113.34   28.73 
   0 -21   1   76.50   25.36 
   0  21  -1  160.89   35.36 
   0  21   1   84.64   32.34 
   0 -21  -1  118.66   31.22 
   0 -21  -1  146.72   22.47 
   0  21  -1  151.65   28.72 
   0 -21   1  143.66   23.56 
   0  21  -1  139.56   22.34 
   0  21   1  154.40   23.05 
   0  21  -2   15.69   27.91 
   0  21   2   86.91   34.57 
   0 -21  -2  -20.24   18.37 
   0 -21   2   21.58   23.96 
   0  21   2   21.67   28.26 
   0  21  -2   51.68   24.76 
   0 -21  -2    6.79   24.23 
   0  21   2   67.29   28.17 
   0  21  -2   10.12   28.85 
   0  21  -2   21.70   21.64 
   0 -21   2    6.00   21.86 
   0  21   2   13.23   15.74 
   0  21  -2    6.33   17.55 
   0 -21  -3   21.56   20.29 
   0  21  -3    7.91   27.85 
   0 -21  -3   14.82   17.60 
   0  21   3  -56.65   28.49 
   0 -21   3   39.29   23.99 
   0  21   3   49.87   29.80 
   0  21  -3   59.45   25.76 
   0 -21  -3    3.52   25.50 
   0  21  -3  -22.96   28.17 
   0 -21   3   30.32   18.72 
   0 -21  -3   30.34   23.19 
   0  21  -3   23.55   21.00 
   0  21  -3   44.51   18.44 
   0 -21  -4   26.72   21.72 
   0  21  -4   -2.97   25.89 
   0 -21  -4   23.40   18.23 
   0  21   4    0.03   28.30 
   0 -21   4    5.20   21.32 
   0  21  -4    4.74   29.70 
   0  21   4   -2.76   26.43 
   0 -21  -4   -3.34   27.10 
   0  21  -4  -31.44   22.46 
   0 -21   4   -4.49   21.01 
   0 -21  -4    0.81   21.58 
   0  21  -4  -11.36   20.59 
   0  21  -4  -15.72   18.13 
   0 -21  -5   -8.19   20.28 
   0  21  -5   37.61   28.64 
   0  21  -5   75.73   28.88 
   0 -21  -5    5.66   19.92 
   0  21   5   12.03   28.08 
   0  21   5  -35.04   28.73 
   0 -21  -5  -13.60   18.16 
   0  21  -5  -24.02   24.04 
   0 -21  -5   23.41   27.18 
   0 -21   5    4.69   20.66 
   0 -21  -5    5.21   21.63 
   0 -21   5   20.12   20.26 
   0  21  -5    6.38   19.21 
   0  21  -5  -21.76   20.20 
   0  21  -6  -12.05   26.40 
   0  21  -6  -46.57   26.45 
   0 -21  -6  -13.42   19.79 
   0 -21  -6    5.41   20.00 
   0 -21   6    7.13   21.56 
   0  21   6   15.65   27.76 
   0 -21  -6    8.29   25.01 
   0 -21  -6    2.96   19.16 
   0  21   6    7.83   25.53 
   0  21  -6    6.91   20.74 
   0 -21  -6   29.14   21.50 
   0 -21   6   -3.63   20.96 
   0  21  -6   13.43   17.79 
   0 -21  -7   42.91   23.63 
   0  21  -7   77.12   28.04 
   0 -21  -7   76.55   21.99 
   0 -21  -7   54.45   26.95 
   0  21   7   51.61   29.42 
   0  21   7   29.44   27.17 
   0 -21  -7   58.06   19.90 
   0  21  -7   77.87   22.13 
   0 -21  -7   69.68   21.24 
   0 -21   7   91.28   24.10 
   0  21  -7   88.76   23.35 
   0 -21  -8   20.67   20.71 
   0  21  -8   10.96   23.73 
   0 -21  -8    9.11   17.29 
   0 -21  -8   -8.50   16.30 
   0  21   8   52.73   29.47 
   0  21  -8   19.26   21.12 
   0 -21  -8  -12.94   23.91 
   0  21   8   26.30   23.90 
   0 -21   8   14.31   19.62 
   0 -21  -8   -2.86   21.60 
   0  21  -8   -2.12   16.93 
   0 -21  -9  134.25   26.92 
   0  21  -9  130.25   27.47 
   0  21  -9   94.33   28.16 
   0 -21  -9  111.73   21.31 
   0 -21  -9   32.38   24.43 
   0 -21  -9  121.37   22.32 
   0  21   9    6.05   24.79 
   0 -21  -9  143.37   23.43 
   0 -21   9  182.37   27.72 
   0  21  -9  178.06   26.82 
   0 -21 -10   61.90   23.06 
   0  21 -10   33.71   22.12 
   0 -21 -10   42.78   18.25 
   0 -21 -10  -18.71   16.19 
   0 -21 -10    3.29   19.99 
   0  21  10   12.97   24.17 
   0 -21 -10   12.84   16.94 
   0 -21  10    9.20   19.14 
   0  21 -10   10.34   17.68 
   0 -21 -11    0.73   19.95 
   0  21 -11    0.20   18.95 
   0 -21 -11   40.95   17.55 
   0 -21 -11   33.87   16.50 
   0  21  11    1.21   22.84 
   0 -21 -11   18.14   16.12 
   0 -21  11  -16.62   18.65 
   0  21 -11    6.24   16.08 
   0 -21 -12    5.42   18.31 
   0  21 -12  -12.25   17.52 
   0 -21 -12   16.69   16.82 
   0 -21  12   -1.15   18.59 
   0  21 -12  -10.25   15.16 
   0 -21 -12   17.98   14.57 
   0  21  12   23.19   20.85 
   0  21 -13    8.61   15.28 
   0 -21 -13    9.62   16.55 
   0  21  13   38.98   20.56 
   0 -21  13   41.85   18.31 
   0  21 -13   21.24   13.76 
   0  22   0   24.86   25.05 
   0 -22   0   73.83   17.18 
   0  22   0   70.50   30.63 
   0 -22   0   65.41   23.45 
   0  22   0   67.20   24.77 
   0 -22   0   99.42   20.41 
   0  22   0   85.81   24.40 
   0  22   0  107.38   20.54 
   0  22  -1   42.48   26.98 
   0  22   1  -10.09   25.88 
   0 -22  -1   35.25   16.67 
   0 -22   1   27.95   22.87 
   0  22  -1  -19.52   21.51 
   0  22  -1    4.70   25.69 
   0  22   1  -16.83   22.10 
   0  22   1  -11.58   25.85 
   0 -22  -1   21.75   24.04 
   0  22   1   58.01   24.91 
   0 -22   1   18.95   17.64 
   0  22  -1   24.49   21.81 
   0  22  -1  -11.95   14.94 
   0  22  -2   23.33   26.84 
   0  22   2   23.57   26.12 
   0 -22  -2   17.19   15.30 
   0  22  -2   31.99   21.11 
   0  22   2   80.12   26.86 
   0 -22  -2  -12.20   21.83 
   0  22   2   28.52   28.62 
   0 -22   2   37.02   21.88 
   0  22  -2   38.46   28.25 
   0  22   2   36.22   19.83 
   0 -22   2   30.19   17.65 
   0  22  -2   38.34   17.33 
   0  22   3    7.03   28.38 
   0  22  -3   62.57   27.98 
   0 -22  -3   33.76   17.18 
   0 -22   3   44.38   21.30 
   0  22  -3   19.41   20.44 
   0 -22  -3   47.56   25.82 
   0  22   3   76.64   30.22 
   0  22   3   36.25   23.72 
   0  22  -3   68.32   26.14 
   0 -22   3   43.07   19.02 
   0  22  -3   55.06   17.94 
   0  22  -4   20.14   25.76 
   0  22   4  130.29   33.70 
   0 -22  -4    1.46   18.84 
   0  22  -4   45.12   27.05 
   0 -22  -4   20.66   15.34 
   0 -22   4   76.73   23.15 
   0  22  -4    6.84   20.23 
   0  22   4   17.52   22.76 
   0  22   4    5.67   25.82 
   0 -22  -4   -7.25   24.62 
   0 -22   4   63.95   21.13 
   0  22  -4   45.04   17.29 
   0  22  -5   71.95   26.73 
   0  22  -5    5.57   24.24 
   0 -22  -5   37.02   20.16 
   0  22   5   41.17   29.16 
   0 -22  -5   60.98   20.08 
   0  22   5   62.50   27.66 
   0 -22  -5  -40.32   27.54 
   0 -22   5   67.71   23.55 
   0  22  -5   72.89   23.44 
   0  22   5   31.37   23.25 
   0 -22  -5   85.57   22.70 
   0 -22   5  170.76   27.57 
   0  22  -5   96.35   21.68 
   0 -22  -6   16.08   19.59 
   0  22  -6   16.36   25.99 
   0 -22  -6   16.01   16.52 
   0  22   6   69.22   27.14 
   0  22  -6   39.49   19.03 
   0  22   6   55.39   25.53 
   0 -22  -6  -10.23   24.64 
   0 -22   6   27.10   17.64 
   0 -22  -6    1.02   19.84 
   0 -22   6   12.22   18.68 
   0  22  -6   11.17   17.10 
   0  22  -7   25.43   25.60 
   0 -22  -7  -23.22   20.25 
   0 -22  -7   59.03   17.55 
   0 -22  -7   14.59   21.66 
   0  22   7   59.04   25.87 
   0  22   7   40.58   23.49 
   0 -22  -7   64.65   20.35 
   0 -22   7   15.37   19.30 
   0  22  -7   36.23   17.35 
   0 -22  -8   -6.66   19.07 
   0  22  -8  -23.58   22.56 
   0  22  -8   68.57   24.65 
   0 -22  -8   21.95   15.95 
   0  22   8   41.79   24.83 
   0  22   8    1.10   22.26 
   0 -22  -8   25.86   22.64 
   0 -22  -8   13.69   17.84 
   0 -22   8   23.72   17.86 
   0  22  -8   17.91   17.48 
   0  22  -9   12.41   20.41 
   0 -22  -9   -0.93   17.97 
   0 -22  -9  -15.89   16.18 
   0 -22  -9  -26.42   18.50 
   0  22   9   19.70   20.56 
   0  22   9   16.48   21.88 
   0 -22  -9   30.80   16.71 
   0 -22   9   -8.50   17.15 
   0  22  -9   12.88   16.25 
   0 -22 -10    3.47   16.63 
   0  22 -10   11.63   19.57 
   0 -22 -10    2.79   14.92 
   0  22  10  -13.74   19.54 
   0  22  10    1.46   18.83 
   0 -22  10  -15.06   15.75 
   0  22 -10  -23.34   16.25 
   0 -22 -11    7.74   15.24 
   0  22 -11   34.19   18.85 
   0 -22 -11   71.47   15.44 
   0 -22  11   61.37   18.54 
   0  22  11    1.28   18.04 
   0  22 -11   18.61   13.97 
   0  23   0   51.55   20.38 
   0 -23   0   28.07   20.30 
   0  23   0    7.52   26.48 
   0  23   0  -36.71   24.68 
   0  23  -1  -16.02   23.48 
   0  23   1    9.27   23.32 
   0 -23  -1   19.89   14.97 
   0 -23  -1   39.01   25.11 
   0  23   1   29.97   20.79 
   0  23  -1   52.42   21.48 
   0  23  -1   25.12   24.15 
   0 -23   1   33.09   20.84 
   0  23   1   31.50   27.67 
   0 -23   1   31.88   17.60 
   0  23  -1   13.00   14.16 
   0  23  -2   37.91   23.36 
   0  23   2   49.74   28.03 
   0 -23  -2   23.51   13.88 
   0  23  -2    7.55   21.05 
   0  23   2   10.46   25.14 
   0 -23   2  -14.74   19.71 
   0 -23  -2   24.60   22.12 
   0  23  -2   18.46   25.32 
   0  23   2   22.36   22.86 
   0 -23   2   20.94   18.03 
   0  23  -2   43.75   15.82 
   0  23  -3   51.53   22.60 
   0  23  -3   33.08   25.26 
   0  23   3   27.97   24.62 
   0 -23  -3   78.44   16.79 
   0  23   3   69.62   23.64 
   0  23   3   45.39   26.31 
   0 -23   3   30.79   18.98 
   0  23  -3   82.79   19.42 
   0 -23  -3   38.84   21.89 
   0 -23   3   90.26   19.00 
   0  23  -3  122.53   19.98 
   0  23   4    8.07   24.18 
   0  23  -4   45.37   26.02 
   0  23  -4   20.94   22.19 
   0 -23  -4   -9.37   15.24 
   0  23  -4   13.85   16.95 
   0 -23   4    5.58   18.31 
   0  23   4    1.75   25.10 
   0  23   4    4.03   19.84 
   0 -23  -4   -6.29   22.01 
   0 -23   4  -20.34   17.01 
   0  23  -4    9.73   16.56 
   0  23   5  -12.69   23.68 
   0  23  -5   29.87   23.95 
   0 -23  -5   27.57   15.12 
   0  23   5   30.11   23.69 
   0  23   5  -12.56   20.47 
   0 -23  -5   -7.13   21.70 
   0 -23   5   -1.62   15.05 
   0 -23   5   16.98   17.39 
   0  23  -5    4.81   14.55 
   0 -23  -6   -7.01   16.65 
   0  23  -6   39.13   22.80 
   0  23   6   17.35   23.89 
   0 -23  -6   18.90   16.11 
   0  23   6  -21.01   20.31 
   0 -23  -6   15.70   20.29 
   0  23   6   24.30   21.40 
   0 -23   6   -3.65   15.50 
   0  23  -6   -2.19   14.73 
   0  23   7  -49.35   23.55 
   0  23  -7   10.13   23.50 
   0  23  -7   33.38   19.77 
   0 -23  -7   46.12   19.05 
   0 -23  -7   16.16   14.52 
   0 -23  -7   15.28   20.20 
   0  23   7   56.53   21.93 
   0  23   7   42.63   22.63 
   0 -23   7    8.07   15.09 
   0  23  -7   29.77   15.94 
   0  23   8  -18.31   22.52 
   0 -23  -8  -15.05   13.66 
   0  23   8    4.28   18.70 
   0  23   8   12.26   19.76 
   0 -23   8   17.16   14.29 
   0  23  -8   33.74   13.88 
   0  23   9   28.16   20.31 
   0 -23  -9   26.84   14.00 
   0  24   0   14.45   20.65 
   0  24   0   -2.36   20.68 
   0 -24   0    1.73   18.57 
   0  24  -1  -36.58   19.44 
   0  24   1   32.31   20.82 
   0  24  -1   41.17   22.69 
   0  24   1   16.94   21.28 
   0  24   1   -1.87   17.06 
   0 -24   1   10.98   17.75 
   0 -24  -1    7.44   17.89 
   0  24  -2   38.50   20.51 
   0  24   2   -4.68   20.70 
   0  24  -2   -4.92   21.87 
   0  24   2   -8.44   17.11 
   0 -24   2  -14.47   16.71 
   0 -24  -2  -22.87   20.58 
   0  24   2   -8.91   20.14 
   0  24  -3   19.12   21.65 
   0  24   3  -23.30   20.51 
   0  24  -3   15.85   20.10 
   0 -24  -3   14.37   19.89 
   0 -24   3    7.11   15.05 
   0  24   3  -39.73   21.31 
   0  24   4   39.00   20.86 
   0  24  -4   -2.63   21.55 
   0 -24  -4    2.44   18.20 
   0  24   4    9.99   20.03 
   0  24   5  -21.39   21.32 
   0  24  -5    0.69   18.01 
   0  24   5    0.90   18.55 
   0 -24  -5   -0.11   17.98 
   1   0 -24    9.75   12.73 
   1   0 -23  163.90   20.79 
  -1   0  23  186.02   28.20 
   1   0 -22  -11.91   14.96 
   1   0 -22    9.78   18.94 
   1   0 -21   46.68   24.93 
   1   0 -21   74.23   22.08 
   1   0 -20    2.24   24.50 
   1   0 -20   17.29   21.16 
   1   0 -20   25.52   20.75 
   1   0 -19   48.54   23.21 
   1   0 -19   32.70   20.87 
   1   0 -18   46.84   39.49 
  -1   0  18   24.60   53.46 
   1   0 -18  -26.69   32.21 
   1   0 -18   23.23   20.53 
   1   0 -18   44.18   25.03 
   1   0 -18  -11.98   30.77 
  -1   0  17  -11.28   41.83 
   1   0 -17   20.72   34.33 
   1   0 -17   -0.76   23.49 
   1   0 -17   42.29   33.95 
   1   0 -17   38.58   26.99 
   1   0 -17   36.89   35.86 
   1   0 -17   14.83   35.47 
   1   0 -17   11.14   20.54 
   1   0 -17   -5.77   16.55 
   1   0 -16   48.04   34.73 
  -1   0  16    2.61   39.09 
   1   0 -16    2.08   23.52 
   1   0 -16   15.05   28.88 
   1   0 -16    1.60   30.08 
   1   0 -16   20.81   20.65 
   1   0 -16  -19.33   25.64 
   1   0 -16  -45.21   37.08 
   1   0 -16  -19.45   20.73 
   1   0 -16  -14.81   17.18 
  -1   0  15  567.69   78.56 
   1   0 -15  638.18   66.87 
   1   0 -15  620.36   58.13 
  -1   0  15  552.65   55.44 
   1   0 -15  657.84   45.67 
   1   0 -15  541.51   50.57 
   1   0 -15  484.54   38.14 
   1   0 -15  521.57   52.60 
  -1   0  15  573.84   77.64 
   1   0 -15  593.69   66.90 
  -1   0  15  531.51   35.43 
   1   0 -15  632.91   40.82 
   1   0 -15  572.43   37.37 
  -1   0  14  -10.91   32.31 
   1   0 -14   12.42   23.27 
  -1   0  14   -3.89   26.67 
   1   0 -14  -28.24   22.51 
  -1   0  14   -6.17   23.30 
   1   0 -14  -33.48   25.27 
   1   0 -14  -10.98   24.81 
   1   0 -14  -26.60   24.84 
   1   0 -14  -13.81   17.70 
  -1   0  14   32.39   34.33 
   1   0 -14    8.43   30.56 
   1   0 -14  -22.11   29.13 
  -1   0  14   20.21   24.98 
  -1   0  14  -26.82   15.93 
   1   0 -14  -25.17   19.51 
   1   0 -14   -8.28   15.06 
  -1   0  13 3697.36  153.59 
   1   0 -13 2900.49  117.64 
  -1   0  13 3033.80  117.44 
  -1   0  13 3567.29  133.60 
   1   0 -13 3340.71  121.35 
   1   0 -13 2961.82   84.17 
   1   0 -13 2526.07   89.38 
   1   0 -13 2558.06   71.27 
  -1   0  13 3294.31  153.82 
   1   0 -13 2986.80  127.80 
  -1   0  13 3274.99   97.20 
   1   0 -13 2799.03  106.18 
  -1   0  13 2799.30   74.94 
   1   0 -13 3072.73   74.22 
   1   0 -13 3043.73   78.05 
   1   0 -12  -12.33   14.85 
  -1   0  12  -31.20   27.28 
   1   0 -12  -16.20   21.46 
   1   0 -12  -14.35   17.91 
  -1   0  12    6.53   20.47 
   1   0 -12  -12.10   21.47 
   1   0 -12  -21.49   21.33 
   1   0 -12    4.58   14.22 
  -1   0  12    3.68   25.69 
   1   0 -12   48.36   27.00 
   1   0 -12  -17.69   23.34 
  -1   0  12   -7.33   15.19 
   1   0 -12  -15.29   16.89 
   1   0 -12  -36.51   16.02 
   1   0 -11 1381.35   72.22 
   1   0 -11 1537.57   57.67 
   1   0 -11 1533.99   77.96 
  -1   0  11 1608.34   80.10 
   1   0 -11 1341.02   60.93 
   1   0 -11 1132.56   57.74 
   1   0 -11 1324.90   45.75 
   1   0 -11 1292.41   65.52 
   1   0 -11 1291.00   58.44 
   1   0 -11 1386.91   51.13 
   1   0 -11 1257.99   44.80 
   1   0 -11 1409.27   81.95 
  -1   0  11 1462.03   60.77 
  -1   0  11 1768.23   96.69 
  -1   0  10   -6.12   14.19 
  -1   0  10  -13.68   20.78 
   1   0 -10   -1.33   11.28 
   1   0 -10   -7.07   17.55 
   1   0 -10  -14.66   21.04 
   1   0 -10   -2.85   15.15 
   1   0 -10   -9.36   13.00 
  -1   0  10  -14.36   19.27 
   1   0 -10   12.24   17.63 
  -1   0  10   21.98   21.68 
   1   0  -9  405.00   39.96 
  -1   0   9  486.93   39.96 
  -1   0   9  401.59   39.97 
   1   0  -9  491.65   29.99 
   1   0  -9  368.84   35.34 
   1   0  -9  388.25   46.22 
  -1   0   9  461.35   30.59 
  -1   0   9  459.96   43.67 
   1   0  -9  419.43   42.83 
  -1   0   8    0.17   15.34 
  -1   0   8   -3.59   16.16 
   1   0  -8   -7.13   15.58 
   1   0  -8   16.98   20.54 
   1   0  -8    2.35   10.51 
   1   0  -8    4.45   14.86 
   1   0  -8   -4.19   17.13 
  -1   0   8    7.68   12.49 
   1   0  -7  759.85   47.54 
  -1   0   7  853.30   43.28 
  -1   0   7  669.44   44.79 
   1   0  -7  863.86   35.27 
   1   0  -7  716.28   41.34 
   1   0  -7  816.56   51.77 
  -1   0   7  849.24   33.95 
   1   0  -7  749.73   49.25 
  -1   0   6    3.17    4.69 
  -1   0   6   -6.21   13.03 
   1   0  -6    0.56   15.28 
  -1   0   6   -2.86   15.62 
   1   0  -6    4.57   16.56 
   1   0  -6    1.22    8.00 
   1   0  -6  -15.84   17.80 
  -1   0   6   -3.76    9.67 
  -1   0   5  513.59   15.39 
  -1   0   5  455.42   27.03 
  -1   0   5  457.67   34.86 
   1   0  -5  456.83   33.50 
   1   0  -5  479.42   35.73 
   1   0  -5  529.17   23.67 
  -1   0   5  513.25   23.34 
   1   0  -5  487.07   34.21 
   1   0  -5  477.49   13.31 
  -1   0   4    7.82    5.83 
  -1   0   4    6.10   12.74 
   1   0  -4    9.60   14.47 
  -1   0   4    7.03   12.45 
   1   0  -4    3.04    8.10 
   1   0  -4    7.91   16.95 
   1   0  -4    2.65    4.38 
  -1   0   4   10.42   10.21 
   1   0  -4    2.55   17.68 
   1   0  -3  659.97   14.75 
  -1   0   3  745.55   17.23 
  -1   0   3  690.46   31.65 
  -1   0   3  728.70   25.32 
   1   0  -3  720.41   32.50 
   1   0  -3  744.23   23.30 
   1   0  -3  718.62   28.17 
   1   0  -3  703.18   31.56 
  -1   0   3  726.87   21.45 
   1   0  -3  642.99   30.61 
   1   0  -2    0.57    3.49 
  -1   0   2   -0.99    3.84 
  -1   0   2   -2.13    4.35 
   1   0  -2   -3.31    7.54 
  -1   0   2    4.45    6.07 
  -1   0   2    0.32    6.79 
   1   0  -2    3.90    4.76 
   1   0  -2   -0.85    7.35 
   1   0  -2   -1.87    6.77 
  -1   0   2   -2.06    5.40 
   1   0  -2    2.21    3.64 
  -1   0   1 5449.35   66.13 
  -1   0   1 5537.01   58.53 
   1   0   0    1.88    1.96 
   1   0   0   -0.05    1.78 
  -1   0   0   -0.37    1.85 
   1   0   0    0.94    1.87 
  -1   0   0    0.32    1.89 
   1   0   0    1.86    1.83 
   1   0   0    1.31    2.51 
   1   0   1  178.65   11.83 
  -1   0  -1  246.33   11.88 
   1   0   1  215.09   10.78 
  -1   0  -1  219.41   10.55 
   1   0   1  188.06    7.32 
  -1   0  -1  198.04    6.68 
  -1   0  -1  198.77    7.06 
   1   0   1  191.13    6.93 
  -1   0  -1  239.94   12.70 
  -1   0  -1  201.16    9.56 
  -1   0  -2    1.65    2.98 
   1   0   2    0.24    2.86 
   1   0   2   -1.77    3.10 
  -1   0  -2   -0.54    2.71 
  -1   0  -2   -0.37    3.41 
   1   0   2    2.39    2.56 
   1   0   2    0.14    4.40 
   1   0   3 3750.06   39.62 
   1   0   3 3751.78   57.33 
  -1   0  -3 3880.78   50.67 
   1   0   3 3876.20   49.79 
  -1   0  -3 3619.20   51.13 
  -1   0  -3 3845.06   38.21 
   1   0   3 3876.52   42.76 
   1   0   3 3737.89   50.16 
   1   0   4    7.13    5.15 
  -1   0  -4    1.83   10.02 
   1   0   4    4.26    8.94 
   1   0   4   10.08   11.49 
  -1   0  -4    8.42    6.60 
  -1   0  -4    2.52    9.05 
  -1   0  -4    4.75   13.88 
   1   0   4    9.00   10.15 
   1   0   4    3.57    6.68 
   1   0   5  941.71   18.53 
   1   0   5  941.97   35.86 
   1   0   5 1012.72   37.99 
  -1   0  -5  997.17   38.10 
  -1   0  -5  964.50   25.73 
  -1   0  -5  957.17   34.52 
  -1   0  -5  908.85   45.69 
   1   0   5  923.08   24.91 
  -1   0  -5  911.65   49.19 
   1   0   5  911.83   39.03 
   1   0   5 1013.25   32.78 
   1   0   6    1.41    3.49 
  -1   0  -6   -7.61   11.23 
   1   0   6   -0.44   11.07 
   1   0   6   -2.51   10.73 
  -1   0  -6   -3.31   13.39 
  -1   0  -6   -8.80   11.38 
  -1   0  -6    5.83    6.53 
   1   0   6   -2.90   11.42 
   1   0   6    1.28    8.95 
   1   0   6   -1.42    6.60 
  -1   0  -6    1.62   17.59 
   1   0   7  163.32   21.10 
  -1   0  -7  158.24   22.58 
   1   0   7  191.65   21.41 
  -1   0  -7  163.02   21.15 
  -1   0  -7  163.40   27.51 
  -1   0  -7  179.39   14.85 
  -1   0  -7  165.88   27.56 
   1   0   7  183.79   18.83 
   1   0   7  186.45   13.48 
   1   0   7  195.87   24.19 
   1   0   8   18.71   15.08 
  -1   0  -8   11.17   15.47 
   1   0   8  -11.28   12.38 
  -1   0  -8    6.14   15.57 
  -1   0  -8   12.93    8.58 
  -1   0  -8   41.10   22.58 
   1   0   8   35.94   21.84 
   1   0   8   19.82   15.16 
  -1   0  -8    5.63   22.13 
   1   0   8   12.28    8.30 
   1   0   9 2248.61   39.58 
   1   0   9 2395.29   66.09 
   1   0   9 2488.98   87.78 
  -1   0  -9 2301.36   97.97 
  -1   0  -9 2353.33   77.83 
  -1   0  -9 2280.48   98.59 
  -1   0  -9 2363.80   53.81 
   1   0   9 2176.32   80.72 
   1   0   9 2398.92   78.14 
  -1   0  -9 2157.78   84.08 
  -1   0 -10   -8.23   15.29 
   1   0  10   -9.98   15.63 
   1   0  10   14.21   16.39 
  -1   0 -10   16.01   20.43 
  -1   0 -10   -6.94   20.09 
  -1   0 -10   27.80   24.68 
   1   0  10    8.66   23.18 
  -1   0 -10  -18.95   25.70 
   1   0  10  -12.32   12.03 
  -1   0 -10   10.15   13.97 
  -1   0 -10   -5.13   12.96 
  -1   0 -10    1.97   23.34 
  -1   0 -10    4.95   15.94 
  -1   0 -10    1.67   10.04 
   1   0  11  323.80   36.20 
   1   0  11  290.21   35.98 
  -1   0 -11  315.37   36.14 
  -1   0 -11  187.85   32.48 
  -1   0 -11  198.05   31.23 
  -1   0 -11  268.74   21.01 
  -1   0 -11  173.51   29.29 
   1   0  11  316.36   41.09 
  -1   0 -11  252.95   41.14 
   1   0  11  291.30   28.41 
  -1   0 -11  234.05   33.34 
  -1   0 -11  223.86   25.44 
  -1   0 -11  261.37   24.25 
  -1   0 -11  283.94   47.14 
  -1   0 -11  314.06   24.44 
  -1   0 -11  303.69   36.43 
  -1   0 -12    3.28   17.87 
   1   0  12   22.53   21.60 
  -1   0 -12   12.01   21.84 
  -1   0 -12   46.17   25.82 
  -1   0 -12   10.27   22.39 
  -1   0 -12   34.95   14.96 
  -1   0 -12   18.34   27.00 
   1   0  12   -5.06   24.25 
  -1   0 -12    6.09   17.16 
  -1   0 -12   20.19   25.07 
  -1   0 -12   -0.55   14.38 
  -1   0 -12   11.72   28.37 
  -1   0 -12   -4.00   20.48 
  -1   0 -13   38.68   23.37 
   1   0  13   54.26   23.13 
   1   0  13   41.62   27.73 
  -1   0 -13   64.29   28.91 
  -1   0 -13   43.42   27.33 
  -1   0 -13   54.33   19.64 
  -1   0 -13   64.80   29.77 
   1   0  13   57.84   30.84 
  -1   0 -13   10.34   26.76 
  -1   0 -13   28.86   23.68 
  -1   0 -13   22.61   18.13 
   1   0  13   68.96   20.43 
  -1   0 -13   32.58   16.79 
  -1   0 -13   49.51   27.30 
   1   0  14   23.80   20.83 
  -1   0 -14   33.67   21.60 
   1   0  14  -13.29   24.51 
  -1   0 -14  -25.46   26.04 
  -1   0 -14   14.77   28.03 
  -1   0 -14   15.25   17.60 
   1   0  14  -14.29   28.93 
  -1   0 -14    0.52   30.65 
  -1   0 -14   53.25   32.06 
   1   0  14   -1.69   20.51 
  -1   0 -14  -12.54   19.60 
  -1   0 -14    7.35   18.48 
  -1   0 -14   24.39   25.85 
  -1   0 -15  360.98   44.81 
  -1   0 -15  412.21   42.39 
  -1   0 -15  465.93   35.93 
   1   0  15  464.80   63.99 
  -1   0 -15  339.06   52.20 
  -1   0 -15  398.19   49.40 
  -1   0 -15  402.94   36.62 
   1   0  15  578.46   76.55 
  -1   0 -15  365.20   52.62 
  -1   0 -16   10.32   26.43 
  -1   0 -16   56.75   34.10 
  -1   0 -16   30.34   21.71 
  -1   0 -16  -10.50   29.50 
  -1   0 -16  -19.70   34.36 
   1   0  16    9.03   35.31 
  -1   0 -16   -3.73   34.35 
  -1   0 -16   33.52   23.51 
   1   0  16  -13.50   41.73 
  -1   0 -16  -12.00   27.89 
  -1   0 -17  238.49   35.79 
  -1   0 -17  181.49   37.11 
  -1   0 -17  174.01   39.43 
  -1   0 -17  200.82   28.41 
  -1   0 -17  214.76   54.56 
   1   0  17  189.63   60.09 
  -1   0 -17  184.53   42.15 
   1   0  17  176.39   39.95 
  -1   0 -17  265.46   32.35 
   1   0  17  114.38   56.46 
  -1   0 -17  172.39   49.29 
  -1   0 -18   37.46   36.29 
   1   0  18   28.07   47.27 
  -1   0 -18   42.07   26.20 
  -1   0 -18   71.08   37.80 
   1   0  18  -30.62   44.62 
  -1   0 -18    5.88   18.90 
  -1   0 -18   68.96   35.95 
  -1   0 -19  139.29   35.99 
  -1   0 -19  203.91   31.30 
  -1   0 -20  -38.63   20.66 
  -1   0 -20   -1.40   23.43 
  -1   0 -20   10.86   25.56 
  -1   0 -21   44.36   22.27 
  -1   0 -21   53.62   25.23 
  -1   0 -22   23.79   19.72 
  -1   0 -23   20.76   17.99 
  -1   0 -24   20.05   13.43 
   1   1 -24   -6.75   12.58 
   1  -1 -24   -0.38   11.77 
   1   1 -23   -6.58   16.70 
   1  -1 -23    1.06   14.57 
  -1  -1  23   42.29   25.80 
  -1   1  23   -0.72   18.45 
   1  -1 -22   21.96   16.71 
   1  -1 -22   30.79   17.65 
   1   1 -22   17.40   19.00 
   1   1 -22   11.90   21.18 
  -1   1  22   66.97   30.80 
   1   1 -21  141.70   23.54 
   1  -1 -21  151.76   25.10 
   1  -1 -21  187.44   26.04 
   1   1 -21  207.64   30.01 
   1  -1 -20   12.74   24.61 
   1   1 -20   15.47   21.89 
   1  -1 -20    5.92   20.94 
   1   1 -20   35.07   20.77 
   1  -1 -20    5.98   21.39 
   1  -1 -19   31.14   25.50 
   1   1 -19  -15.41   20.78 
   1  -1 -19    5.71   20.91 
   1  -1 -19   -4.42   20.98 
   1   1 -19  -11.74   22.46 
   1  -1 -18   10.24   31.76 
  -1   1  18   30.45   45.80 
  -1  -1  18   23.61   41.64 
   1   1 -18   -5.00   32.30 
   1   1 -18   29.41   25.48 
   1  -1 -18   39.15   24.79 
   1   1 -18   10.19   33.08 
   1   1 -18  -60.70   33.20 
   1   1 -18   39.71   27.94 
   1  -1 -18   59.31   37.74 
  -1   1  18   11.57   52.00 
   1   1 -18   62.15   39.67 
   1   1 -18   30.27   22.38 
   1  -1 -18    6.08   21.55 
   1   1 -18   11.51   16.15 
   1   1 -17  168.30   42.68 
  -1   1  17  108.94   48.57 
   1  -1 -17  118.46   44.03 
  -1  -1  17  123.66   49.13 
   1   1 -17  134.28   30.80 
   1   1 -17   92.95   36.13 
   1   1 -17  150.77   39.96 
   1   1 -17  117.78   26.91 
   1  -1 -17  122.51   27.60 
   1  -1 -17  131.83   43.46 
   1   1 -17   95.16   35.79 
   1   1 -17  163.06   27.65 
   1  -1 -17  147.73   28.55 
   1   1 -17  116.80   21.72 
   1   1 -16   97.14   34.02 
  -1  -1  16   52.06   42.10 
   1  -1 -16  136.04   42.15 
  -1   1  16  129.00   53.63 
  -1  -1  16   62.15   29.74 
   1   1 -16   89.16   26.78 
   1  -1 -16   88.31   30.20 
   1  -1 -16   42.20   26.95 
   1   1 -16   44.11   32.78 
   1   1 -16   54.29   24.94 
   1  -1 -16   69.95   23.98 
   1   1 -16   67.74   24.28 
   1   1 -16   71.83   34.85 
   1  -1 -16   61.66   30.47 
   1   1 -16   48.70   30.65 
   1  -1 -16   92.00   41.83 
  -1  -1  16  110.73   47.02 
   1   1 -16  102.46   24.63 
  -1  -1  16   83.15   20.32 
   1  -1 -16   62.25   24.11 
   1   1 -16   91.58   21.66 
   1  -1 -16   65.29   18.99 
   1   1 -15  142.30   37.76 
   1  -1 -15  130.29   38.79 
  -1  -1  15  100.63   49.09 
  -1   1  15   64.23   47.91 
   1  -1 -15  138.61   33.91 
  -1  -1  15  131.43   46.16 
  -1   1  15  111.23   29.76 
  -1  -1  15   93.59   29.64 
   1   1 -15   98.93   30.58 
   1   1 -15   54.96   29.62 
   1  -1 -15   96.78   33.48 
   1  -1 -15   83.64   25.94 
   1   1 -15  107.80   28.33 
   1   1 -15   48.20   19.22 
   1  -1 -15   69.65   33.69 
   1  -1 -15   89.92   23.42 
  -1  -1  15  131.08   51.11 
   1   1 -15   77.09   38.72 
   1  -1 -15  123.76   37.81 
  -1   1  15  102.80   49.70 
   1   1 -15   98.48   34.36 
  -1  -1  15  127.58   33.11 
   1  -1 -15  116.92   24.06 
  -1  -1  15   92.94   21.17 
   1   1 -15  110.09   23.07 
   1  -1 -15   97.24   22.12 
   1   1 -15  110.11   22.29 
   1   1 -14   17.06   28.07 
  -1   1  14   29.73   36.63 
  -1  -1  14   19.81   32.99 
   1  -1 -14   23.03   24.40 
   1  -1 -14   19.25   19.89 
  -1  -1  14   19.09   28.05 
   1   1 -14  -15.08   24.05 
  -1  -1  14   27.30   25.17 
  -1   1  14   29.07   21.29 
   1  -1 -14   19.51   23.78 
   1  -1 -14   41.69   28.26 
   1   1 -14   11.20   21.55 
   1   1 -14    0.19   24.25 
   1  -1 -14    0.50   25.64 
   1   1 -14   21.22   18.30 
   1  -1 -14   42.65   21.42 
  -1  -1  14   23.98   34.68 
  -1   1  14    2.63   37.76 
   1   1 -14   67.93   36.05 
   1  -1 -14   22.35   28.29 
   1   1 -14    2.70   32.66 
  -1   1  14   52.20   30.05 
  -1  -1  14   26.24   29.43 
  -1  -1  14   10.61   15.63 
   1  -1 -14    4.79   17.76 
   1   1 -14    2.58   18.36 
  -1   1  14   21.13   16.53 
   1   1 -14  -12.92   19.64 
   1  -1 -14  -15.17   15.72 
  -1  -1  13  166.31   44.09 
   1  -1 -13  138.43   25.09 
   1   1 -13  127.71   31.92 
  -1   1  13  122.13   42.41 
   1  -1 -13  119.01   35.08 
   1   1 -13  161.09   33.48 
  -1   1  13  136.36   32.22 
  -1   1  13  148.35   31.55 
  -1  -1  13  196.37   42.63 
  -1  -1  13  172.13   34.05 
   1  -1 -13  169.55   32.85 
   1   1 -13  179.74   29.24 
   1  -1 -13  184.18   31.77 
   1   1 -13  162.39   31.70 
   1  -1 -13  211.31   31.58 
   1  -1 -13  132.98   31.29 
   1  -1 -13  174.07   24.74 
   1   1 -13  135.68   22.20 
   1  -1 -13  145.26   36.35 
  -1   1  13  182.14   47.36 
   1   1 -13  113.44   38.57 
  -1  -1  13  126.12   43.82 
  -1   1  13  180.14   31.71 
   1   1 -13  145.50   32.51 
   1  -1 -13  145.12   34.02 
  -1  -1  13  145.84   21.66 
  -1   1  13  144.78   21.66 
   1  -1 -13  149.30   21.84 
   1   1 -13  180.29   24.49 
   1   1 -13  195.86   24.50 
   1  -1 -13  184.38   24.07 
  -1   1  12    1.00   28.39 
   1   1 -12  -25.16   23.77 
   1  -1 -12  -12.92   20.68 
   1  -1 -12  -16.56   15.83 
   1   1 -12   -5.13   13.28 
   1  -1 -12  -37.18   20.52 
  -1   1  12   -2.23   23.95 
  -1  -1  12    4.85   19.18 
  -1  -1  12   -4.05   29.61 
   1   1 -12  -20.71   20.35 
  -1   1  12    6.02   17.80 
   1   1 -12    0.23   22.90 
   1  -1 -12   -8.29   19.41 
   1  -1 -12   -8.15   21.68 
   1   1 -12   13.98   13.99 
   1  -1 -12   -8.53   24.23 
   1  -1 -12  -14.29   15.40 
   1   1 -12   -8.63   23.78 
  -1  -1  12  -27.20   27.11 
   1   1 -12    7.29   22.16 
  -1  -1  12   16.36   17.70 
   1  -1 -12  -25.16   27.58 
  -1   1  12   16.21   35.32 
   1  -1 -12    6.77   25.85 
   1   1 -12  -14.34   25.55 
   1   1 -12  -19.65   18.31 
  -1  -1  12   -6.19   15.08 
  -1   1  12   16.99   15.05 
   1  -1 -12  -23.54   17.09 
   1   1 -12   -3.42   14.66 
   1  -1 -12  -29.79   15.29 
   1   1 -11   98.52   17.62 
  -1   1  11   75.82   35.72 
   1  -1 -11  131.75   21.35 
   1   1 -11   58.85   22.90 
   1  -1 -11   96.36   26.66 
   1  -1 -11   97.47   26.28 
   1   1 -11   74.33   24.46 
  -1   1  11   99.60   26.42 
  -1   1  11   94.35   21.88 
  -1  -1  11   67.32   21.66 
   1   1 -11  137.82   25.39 
   1  -1 -11  132.76   25.38 
   1  -1 -11  145.63   24.85 
   1  -1 -11  115.38   19.84 
   1   1 -11  104.24   25.31 
   1   1 -11  108.10   17.92 
  -1  -1  11   86.29   26.24 
   1   1 -11  125.35   33.32 
  -1   1  11  102.82   32.56 
   1  -1 -11  101.17   28.65 
  -1  -1  11  115.70   22.18 
   1   1 -11  125.42   25.24 
  -1  -1  11  139.92   23.86 
   1  -1 -11  116.93   30.72 
   1   1 -11  113.73   26.57 
  -1  -1  11   93.63   19.21 
   1   1 -11  100.40   17.41 
   1   1 -11  103.48   19.68 
  -1  -1  10   -4.25   16.52 
  -1   1  10  -10.19   17.92 
   1   1 -10   13.97   15.94 
  -1   1  10   -7.75   17.67 
  -1  -1  10   19.73   22.55 
   1  -1 -10   -9.66   18.04 
   1   1 -10   -4.25   21.68 
   1   1 -10  -10.18   17.29 
   1  -1 -10    2.82   18.29 
   1  -1 -10    2.62   12.08 
   1   1 -10    2.20   18.19 
   1  -1 -10    1.74   21.40 
   1   1 -10    0.93   19.14 
   1   1 -10   -3.06   13.12 
   1  -1 -10    4.59   12.81 
  -1   1  10   10.13   26.03 
   1   1 -10    7.42   11.62 
   1  -1 -10   -3.90   17.40 
   1   1 -10   -0.66   18.46 
  -1  -1  10   -0.63   15.55 
  -1  -1  10   -1.57   22.61 
  -1   1  10    9.19   13.49 
  -1   1  10   16.03   25.13 
  -1  -1   9  190.98   13.71 
   1  -1  -9  220.05   32.16 
  -1   1   9  215.71   26.61 
  -1   1   9  167.34   27.99 
  -1  -1   9  192.15   30.56 
   1   1  -9  182.71   30.59 
  -1  -1   9  206.69   28.72 
   1   1  -9  241.89   21.18 
  -1   1   9  272.63   37.71 
   1   1  -9  183.23   33.99 
   1   1  -9  194.94   26.70 
   1  -1  -9  206.73   22.21 
   1  -1  -9  208.48   27.52 
  -1   1   9  202.94   20.41 
  -1   1   9  203.49   31.88 
  -1  -1   9  197.07   32.18 
  -1  -1   9  234.68   26.32 
   1   1  -9  161.47   30.37 
   1  -1  -9  208.04   36.41 
  -1  -1   8    5.38    8.65 
  -1   1   8    9.49   13.60 
  -1   1   8    3.67   14.87 
  -1  -1   8    3.98   13.81 
   1   1  -8    4.07   13.48 
  -1  -1   8    6.37   15.31 
   1  -1  -8    4.81   17.13 
   1   1  -8    3.29   17.74 
   1   1  -8    0.04    9.50 
   1  -1  -8    3.08   10.39 
   1   1  -8    1.44   14.19 
  -1  -1   8    3.07   19.65 
   1   1  -8    1.55   17.44 
  -1   1   8    2.47   10.19 
   1  -1  -8   -0.93   18.39 
  -1  -1   8   11.98   11.77 
  -1   1   8    1.34   15.70 
  -1  -1   7  152.57   13.88 
  -1  -1   7  137.70   21.73 
  -1   1   7  137.18   19.31 
   1   1  -7  115.63   20.20 
  -1   1   7  145.74   22.15 
   1  -1  -7  153.26   24.76 
  -1  -1   7  122.24   21.42 
   1  -1  -7  159.81   17.33 
   1   1  -7  141.52   27.17 
   1   1  -7  144.92   15.53 
   1   1  -7  117.89   21.45 
   1   1  -7  108.33   24.74 
  -1  -1   7  156.38   22.38 
  -1  -1   7  133.32   18.64 
  -1   1   7  141.83   23.55 
   1  -1  -7  144.42   27.52 
  -1   1   7  132.46   13.79 
  -1  -1   6  242.87   15.81 
  -1   1   6  235.79   21.71 
  -1   1   6  275.96   29.23 
  -1  -1   6  222.19   23.83 
   1  -1  -6  237.42   28.09 
  -1  -1   6  235.37   25.21 
   1   1  -6  236.22   25.81 
   1   1  -6  213.24   24.51 
   1  -1  -6  245.52   19.14 
   1   1  -6  216.94   26.63 
   1   1  -6  276.96   18.63 
  -1   1   6  246.05   26.49 
   1  -1  -6  246.21   31.48 
   1   1  -6  207.03   23.88 
  -1  -1   6  256.29   26.74 
  -1  -1   6  230.76   20.88 
  -1   1   6  242.15   15.26 
  -1  -1   5  135.99    8.55 
  -1  -1   5  124.91   11.61 
  -1  -1   5  132.41   17.61 
   1   1  -5  139.28   19.00 
  -1  -1   5  138.98   19.00 
  -1   1   5  132.49   21.25 
  -1   1   5  131.69   15.36 
   1  -1  -5  144.36   21.46 
   1   1  -5  137.72   14.45 
   1   1  -5  130.03   20.10 
   1   1  -5  154.03   20.90 
   1  -1  -5  146.29   16.19 
   1  -1  -5  136.35   13.95 
  -1  -1   5  154.07   20.02 
   1  -1  -5  119.86   22.77 
  -1   1   5  143.11   20.64 
  -1   1   5  152.05   11.44 
  -1  -1   5  125.24   14.97 
   1   1  -5  111.18   17.27 
  -1  -1   4  795.89   24.27 
  -1  -1   4  770.85   19.13 
   1  -1  -4  820.92   42.18 
   1   1  -4  788.74   35.43 
  -1   1   4  759.16   27.46 
  -1   1   4  765.08   38.86 
  -1  -1   4  820.94   35.37 
  -1  -1   4  797.71   36.97 
   1   1  -4  809.13   35.99 
   1   1  -4  740.48   27.56 
   1  -1  -4  755.77   26.56 
   1  -1  -4  750.54   32.22 
  -1  -1   4  818.53   34.10 
  -1   1   4  830.68   37.29 
   1  -1  -4  842.01   46.64 
  -1   1   4  813.58   21.37 
   1   1  -4  774.55   36.42 
  -1  -1   4  772.58   31.27 
  -1   1   3   15.98    3.67 
  -1  -1   3   21.80    5.66 
   1  -1  -3   17.10    3.77 
  -1   1   3   21.35    7.67 
  -1  -1   3   15.19    8.50 
   1  -1  -3   16.01    9.67 
   1   1  -3   23.30    9.00 
  -1   1   3   27.72   10.83 
  -1  -1   3   17.72    9.49 
   1  -1  -3   22.31    6.27 
  -1   1   3   21.65   13.67 
   1   1  -3   21.23    7.46 
   1  -1  -3   16.72    7.62 
   1   1  -3   16.84    9.09 
  -1  -1   3   18.52    7.27 
   1  -1  -3   21.31   13.02 
  -1   1   3   12.65    5.56 
  -1  -1   3   18.39    8.60 
  -1   1   3   17.14   10.17 
  -1  -1   3   16.67    5.49 
   1   1  -3   16.57    8.87 
   1  -1  -3   16.63    3.88 
  -1  -1   2  257.08   12.50 
   1  -1  -2  259.63    9.13 
   1  -1  -2  239.95    7.55 
  -1  -1   2  255.19   11.23 
   1  -1  -2  261.79   11.88 
  -1  -1   2  247.64   16.43 
  -1   1   2  265.66   15.25 
  -1  -1   2  243.65   15.69 
   1  -1  -2  251.61   16.06 
   1   1  -2  250.20   11.76 
   1  -1  -2  239.52   12.09 
   1  -1  -2  239.39   12.14 
   1   1  -2  242.28   12.89 
  -1   1   2  201.90   20.60 
  -1  -1   2  265.27   15.34 
   1  -1  -2  240.22    7.04 
   1  -1  -2  231.85   17.18 
   1   1  -2  258.20   12.48 
  -1  -1   2  272.48   15.61 
  -1   1   2  265.83   19.85 
  -1  -1   0  696.51   14.37 
   1   1   0  672.82   14.54 
  -1   1   0  709.72   15.75 
   1   1   0  739.86   14.33 
   1  -1   0  807.42   19.69 
   1   1   0  819.95   16.64 
   1   1   0  757.50   12.86 
   1  -1   0  729.10   15.64 
   1  -1   0  768.94   13.93 
  -1  -1   0  730.06   13.58 
  -1   1   0  795.63   18.38 
   1  -1   0  736.50   16.20 
  -1   1   0  761.79   16.17 
  -1  -1  -2  319.51   14.98 
   1  -1   2  296.17   11.29 
  -1  -1  -2  325.06   15.82 
   1  -1   2  294.74   15.30 
   1   1   2  296.29    9.14 
   1  -1   2  264.94   13.94 
  -1  -1  -2  318.84   11.28 
  -1   1  -2  271.10   13.51 
   1   1   2  289.58   12.27 
  -1  -1  -2  257.03   12.83 
  -1  -1  -2  310.30   10.24 
  -1  -1  -2  290.16   17.38 
  -1   1  -2  320.72   14.56 
  -1  -1  -2  299.36   13.78 
  -1   1  -2  273.03   16.44 
  -1  -1  -2  301.46   12.53 
  -1  -1  -2  305.79   20.45 
  -1  -1  -2  287.62   12.17 
  -1  -1  -2  265.45   15.93 
   1  -1   2  268.08   12.19 
   1  -1   2  281.53   14.76 
  -1   1  -2  267.12   16.95 
   1  -1   3  383.89   13.79 
  -1  -1  -3  433.94   16.11 
  -1  -1  -3  349.98   17.63 
   1  -1   3  431.96   21.30 
   1  -1   3  374.84   19.39 
   1   1   3  365.90   18.18 
  -1   1  -3  370.39   18.43 
  -1  -1  -3  411.45   19.30 
  -1  -1  -3  379.06   16.01 
  -1  -1  -3  356.45   23.89 
  -1  -1  -3  396.78   17.88 
  -1   1  -3  423.29   20.55 
  -1   1  -3  378.50   23.00 
   1  -1   3  383.42   18.65 
   1  -1   3  414.67   16.98 
  -1   1  -3  349.71   23.79 
  -1  -1  -3  393.09   16.13 
  -1  -1  -3  378.64   23.59 
   1  -1   4   14.19    8.09 
  -1  -1  -4   18.36   11.37 
   1  -1   4   20.94   15.36 
  -1   1  -4    7.54   10.84 
   1  -1   4   17.23   12.42 
  -1  -1  -4   12.26   15.19 
   1   1   4   18.92   12.01 
   1   1   4   14.06   13.85 
  -1  -1  -4   12.54    9.83 
  -1   1  -4    9.77    5.25 
  -1   1  -4   18.85   14.70 
  -1  -1  -4   12.31   12.86 
  -1   1  -4   24.92   16.11 
   1   1   4   11.55    9.35 
  -1   1  -4    3.69   13.58 
   1  -1   4    8.35   13.05 
   1  -1   4   15.56   11.02 
   1  -1   5 3423.52   42.46 
   1   1   5 3007.59   69.87 
   1   1   5 3321.82   61.16 
   1  -1   5 3317.77   66.28 
  -1   1  -5 3219.90   65.37 
  -1  -1  -5 3259.71   75.38 
   1  -1   5 3451.27   72.20 
  -1   1  -5 3131.94   79.60 
  -1   1  -5 3370.17   37.81 
  -1  -1  -5 3435.63   54.63 
  -1   1  -5 3391.45   66.96 
  -1  -1  -5 3272.89   63.05 
  -1   1  -5 3439.45   81.97 
   1  -1   5 3263.77   53.68 
   1   1   5 3319.68   52.92 
   1   1   5 3274.52   70.90 
   1  -1   5 3278.71   63.54 
   1   1   5 3315.54   41.08 
   1   1   6    9.32    3.97 
   1  -1   6    9.27    5.72 
   1  -1   6   16.76   12.94 
  -1  -1  -6   11.70   13.48 
  -1   1  -6   12.83    9.85 
   1   1   6    8.88   10.77 
   1  -1   6    7.65    9.94 
   1   1   6   19.16   13.37 
  -1   1  -6    0.99   10.42 
  -1   1  -6    7.97    5.01 
  -1  -1  -6    3.01    7.53 
  -1   1  -6   20.82   16.72 
  -1  -1  -6    5.56   14.56 
  -1  -1  -6    6.81   11.03 
  -1  -1  -6   17.99   18.38 
  -1   1  -6    3.97   15.21 
   1  -1   6    6.89    7.21 
   1   1   6    2.79   11.81 
   1  -1   6   21.18   12.13 
   1   1   6    9.27    5.13 
   1   1   6    9.50    7.48 
   1  -1   6    0.01   10.81 
   1  -1   7  166.98   10.03 
   1   1   7  173.94   24.65 
   1  -1   7  217.22   26.34 
  -1   1  -7  193.16   23.87 
  -1  -1  -7  193.82   24.90 
   1   1   7  205.56   22.20 
   1  -1   7  181.55   21.81 
  -1  -1  -7  207.48   22.60 
  -1  -1  -7  155.52   27.82 
  -1   1  -7  217.47   23.61 
  -1   1  -7  181.31   12.83 
  -1  -1  -7  188.63   17.68 
  -1   1  -7  173.13   28.49 
   1   1   7  192.82   16.99 
   1   1   7  218.19   25.36 
  -1   1  -7  178.80   27.85 
   1  -1   7  182.63   22.63 
  -1  -1  -7  207.29   33.68 
   1   1   7  195.77   11.09 
   1  -1   7  193.06   16.26 
   1   1   8  505.21   15.13 
   1   1   8  557.06   35.62 
   1  -1   8  583.81   40.57 
   1   1   8  586.65   41.25 
   1  -1   8  530.81   37.98 
  -1  -1  -8  648.11   44.22 
  -1   1  -8  552.89   39.15 
  -1   1  -8  551.21   46.49 
  -1   1  -8  593.29   38.33 
  -1   1  -8  605.69   22.78 
  -1  -1  -8  585.01   37.05 
  -1  -1  -8  647.18   29.80 
  -1  -1  -8  581.39   49.49 
   1  -1   8  588.45   26.47 
   1  -1   8  576.16   35.81 
  -1  -1  -8  579.55   51.23 
  -1   1  -8  492.45   43.70 
   1   1   8  636.85   43.80 
   1   1   8  571.47   28.83 
   1  -1   9  113.44   14.03 
   1   1   9  107.14   17.73 
   1  -1   9  117.52   20.64 
   1   1   9  114.35   23.42 
  -1  -1  -9   89.34   29.93 
  -1   1  -9   81.41   24.95 
  -1  -1  -9  120.62   30.20 
  -1   1  -9  111.14   12.15 
  -1   1  -9  109.87   20.86 
  -1  -1  -9  115.59   16.68 
  -1  -1  -9  108.77   21.15 
  -1   1  -9  107.89   31.74 
  -1   1  -9   92.23   22.16 
   1   1   9  113.40   21.78 
   1   1   9  102.17   22.22 
  -1  -1  -9  135.36   24.80 
   1  -1   9   97.74   21.87 
   1  -1   9  106.76   25.32 
  -1   1 -10  280.99   33.63 
  -1   1 -10  291.43   42.95 
  -1  -1 -10  259.75   44.08 
  -1   1 -10  279.79   18.73 
  -1  -1 -10  291.38   24.58 
  -1  -1 -10  308.44   34.26 
  -1   1 -10  231.30   32.22 
   1   1  10  300.53   33.79 
   1  -1  10  245.64   32.44 
   1  -1  10  318.09   36.20 
   1   1  10  303.53   35.35 
  -1  -1 -10  365.95   38.45 
  -1  -1 -10  186.73   31.59 
  -1  -1 -10  194.72   29.43 
  -1   1 -10  202.57   28.16 
  -1  -1 -10  170.06   28.13 
   1  -1  10  339.85   40.60 
  -1   1 -10  261.13   40.29 
   1  -1  10  298.16   30.57 
   1   1  10  275.46   25.23 
   1   1  10  310.03   39.97 
  -1  -1 -10  252.33   42.20 
  -1  -1 -10  226.91   28.79 
  -1   1 -10  217.04   26.34 
  -1  -1 -10  295.35   22.53 
  -1   1 -10  256.12   22.25 
   1  -1  10  261.12   19.01 
   1   1  11   38.46   20.59 
  -1   1 -11   21.42   19.96 
  -1  -1 -11   20.13   18.34 
   1   1  11   33.41   19.80 
   1  -1  11   11.42   17.04 
  -1   1 -11   33.64   21.71 
  -1   1 -11   17.13   21.48 
  -1  -1 -11   52.54   27.63 
  -1  -1 -11   36.96   24.15 
  -1  -1 -11   22.93   22.73 
  -1   1 -11   23.18   20.14 
  -1  -1 -11   48.22   15.91 
   1  -1  11   15.70   18.83 
  -1   1 -11   29.28   24.40 
   1  -1  11   28.14   18.52 
   1   1  11   41.51   26.48 
  -1  -1 -11   27.60   23.44 
  -1  -1 -11   34.31   16.37 
  -1   1 -11   14.66   15.03 
  -1  -1 -11   32.05   25.69 
  -1  -1 -11   25.54   15.64 
  -1   1 -11   16.31   15.06 
  -1   1 -11   18.66   24.51 
  -1  -1 -11   43.14   20.52 
  -1   1 -11   28.25   20.48 
  -1  -1 -11   27.13   12.75 
  -1  -1 -11   27.82   29.28 
  -1  -1 -12   24.70   21.23 
  -1   1 -12   55.81   24.03 
  -1   1 -12   38.61   30.98 
  -1  -1 -12   36.12   15.43 
   1  -1  12   33.36   20.18 
  -1   1 -12   32.13   19.92 
  -1  -1 -12   48.22   22.47 
   1   1  12   33.09   19.84 
  -1  -1 -12   26.70   23.81 
  -1   1 -12   38.91   28.88 
  -1  -1 -12   26.59   23.35 
  -1   1 -12   27.48   25.07 
  -1  -1 -12   22.17   14.52 
  -1   1 -12    4.64   21.14 
  -1   1 -12   17.52   13.88 
  -1   1 -12   43.84   30.12 
   1  -1  12   34.78   19.68 
   1   1  12   70.20   28.07 
   1  -1  12   33.46   24.39 
  -1  -1 -12   31.97   29.53 
  -1   1 -12   17.27   17.88 
  -1   1 -12   14.54   22.15 
  -1  -1 -12   45.47   26.45 
  -1  -1 -12   28.30   18.79 
  -1   1 -12   36.29   14.93 
  -1  -1 -12   22.16   15.44 
  -1   1 -12   26.21   13.27 
   1   1  13  119.76   38.92 
  -1   1 -13   72.05   31.27 
  -1  -1 -13   73.76   29.74 
  -1   1 -13   94.71   37.45 
   1   1  13   46.99   26.57 
   1  -1  13   52.09   22.89 
   1  -1  13   45.65   26.87 
  -1   1 -13   22.11   21.21 
  -1  -1 -13   71.16   23.44 
   1   1  13   54.80   23.40 
  -1  -1 -13   75.45   31.26 
  -1   1 -13   61.64   30.40 
  -1  -1 -13   57.11   26.40 
  -1   1 -13   49.53   28.59 
  -1   1 -13   60.03   17.47 
  -1  -1 -13   66.31   18.13 
  -1   1 -13   59.43   27.03 
  -1  -1 -13   15.15   28.39 
   1   1  13   40.60   33.70 
   1  -1  13   46.34   30.43 
  -1   1 -13   33.13   28.66 
  -1   1 -13   44.28   22.60 
  -1  -1 -13   83.44   32.38 
  -1  -1 -13   43.99   21.93 
  -1   1 -13   37.52   23.87 
  -1   1 -13   54.51   18.51 
  -1  -1 -13   40.93   18.75 
  -1   1 -13   37.27   16.03 
  -1   1 -14  -13.99   24.02 
  -1  -1 -14  -12.52   24.98 
   1   1  14   22.51   33.58 
  -1  -1 -14  -40.84   25.26 
  -1   1 -14   -0.99   19.97 
   1  -1  14    5.70   21.45 
   1  -1  14   36.94   27.47 
  -1   1 -14   -7.54   25.14 
  -1   1 -14   10.36   29.04 
  -1  -1 -14   26.64   25.45 
  -1  -1 -14  -23.17   26.37 
  -1   1 -14   11.33   17.18 
  -1  -1 -14   10.52   28.46 
  -1   1 -14    1.86   24.11 
  -1  -1 -14  -19.05   16.23 
  -1  -1 -14   21.68   33.01 
   1   1  14   18.88   31.95 
  -1   1 -14   27.42   32.66 
   1  -1  14   23.92   31.90 
  -1  -1 -14   15.87   23.27 
   1  -1  14   21.30   21.45 
  -1   1 -14  -29.40   29.93 
  -1  -1 -14   23.26   32.39 
  -1   1 -14   12.03   24.42 
  -1  -1 -14   18.61   18.13 
  -1   1 -14   10.91   21.47 
  -1   1 -14   -9.31   14.13 
   1  -1  15   81.19   40.00 
  -1   1 -15    7.77   20.79 
  -1   1 -15   28.69   29.78 
  -1  -1 -15   28.22   26.31 
  -1  -1 -15  -28.17   28.62 
  -1   1 -15   45.62   20.30 
  -1  -1 -15   -9.70   20.23 
  -1  -1 -15   29.63   30.79 
  -1  -1 -15   37.65   39.11 
   1   1  15  -41.88   35.55 
   1  -1  15   37.28   33.71 
  -1   1 -15  -20.35   33.50 
  -1   1 -15   -9.05   29.53 
  -1   1 -15   53.82   27.70 
  -1  -1 -15    2.17   30.81 
  -1  -1 -15   36.10   21.28 
  -1   1 -15   37.09   21.71 
   1   1  15   75.20   45.86 
  -1  -1 -15   53.88   30.57 
   1  -1  15   -9.04   37.02 
  -1   1 -15   45.62   30.08 
  -1  -1 -16   49.40   31.64 
  -1   1 -16   45.80   31.68 
  -1  -1 -16   38.99   29.40 
  -1  -1 -16   74.53   32.99 
  -1   1 -16   59.75   21.67 
  -1  -1 -16   73.52   22.59 
   1  -1  16   78.57   49.64 
   1   1  16   70.93   46.83 
  -1  -1 -16   60.28   40.07 
  -1   1 -16  103.07   40.28 
   1   1  16   73.84   31.95 
  -1  -1 -16   54.25   39.66 
  -1   1 -16  167.63   41.35 
  -1   1 -16  122.42   28.50 
  -1  -1 -16   85.37   25.88 
  -1  -1 -16   57.59   34.95 
   1  -1  16   98.72   57.58 
   1   1  16  113.55   46.61 
  -1   1 -16   52.10   34.65 
  -1   1 -17  114.12   37.85 
  -1  -1 -17   94.91   36.95 
  -1   1 -17  102.29   38.76 
  -1  -1 -17  107.75   25.50 
  -1   1 -17  108.31   24.13 
   1   1  17  114.58   51.25 
  -1  -1 -17  130.88   46.70 
   1  -1  17  139.80   54.44 
  -1   1 -17  110.81   41.24 
  -1   1 -17  104.09   36.61 
   1  -1  17  126.56   34.69 
  -1  -1 -17  171.83   30.69 
  -1   1 -17  151.33   28.63 
   1  -1  17  177.63   54.80 
  -1  -1 -17  122.78   43.33 
   1   1  17   98.58   55.25 
  -1   1 -17  145.44   44.97 
  -1   1 -18   18.16   31.60 
  -1   1 -18   21.05   26.10 
   1  -1  18   42.93   46.81 
  -1   1 -18   37.33   42.91 
  -1  -1 -18    7.43   42.00 
  -1   1 -18   25.88   23.75 
  -1  -1 -18   27.46   24.18 
   1  -1  18   80.75   46.96 
  -1   1 -18    1.39   39.71 
  -1  -1 -18   75.64   38.12 
   1   1  18  -60.58   55.85 
  -1  -1 -18   16.15   35.30 
  -1   1 -18   25.70   32.49 
  -1  -1 -18  -17.50   20.62 
  -1   1 -18   37.37   22.01 
  -1   1 -19   -8.02   19.08 
  -1   1 -19   16.52   33.47 
  -1  -1 -19  -21.00   22.83 
  -1  -1 -19   42.86   29.25 
  -1  -1 -19    6.67   24.99 
  -1   1 -19    3.30   22.90 
  -1  -1 -20   36.39   20.37 
  -1   1 -20   57.90   24.11 
  -1  -1 -20  -29.90   23.13 
  -1  -1 -20   18.51   26.22 
  -1  -1 -21   89.13   24.84 
  -1   1 -21   92.96   24.78 
  -1   1 -21  109.64   28.41 
  -1  -1 -22  122.99   23.68 
  -1   1 -22  139.97   24.16 
  -1   1 -23   41.92   17.94 
  -1  -1 -23   22.65   17.28 
   1   1  23   48.09   21.03 
  -1   1 -24   55.22   14.04 
  -1  -1 -24   57.79   14.31 
   1   2 -24   -3.44   12.12 
   1  -2 -24   11.03   12.28 
  -1  -2  24   22.12   18.42 
   1   2 -23  157.97   19.87 
   1  -2 -23  132.75   19.52 
   1  -2 -23   95.58   16.67 
  -1  -2  23  132.19   28.63 
   1  -2 -22   27.97   18.29 
   1   2 -22   25.89   17.07 
   1  -2 -22    7.93   17.14 
   1   2 -22   14.93   23.17 
  -1   2  22   68.17   23.90 
   1  -2 -21   60.83   21.39 
   1  -2 -21   72.35   21.45 
   1   2 -21   71.10   21.94 
   1  -2 -20  -31.44   20.62 
   1   2 -20    6.88   19.47 
   1  -2 -20    2.94   21.85 
   1   2 -20   -6.33   19.53 
   1   2 -19   15.50   24.87 
   1  -2 -19   45.73   26.45 
   1  -2 -19   53.63   22.24 
   1   2 -19  -11.07   20.15 
   1  -2 -19   12.36   22.15 
   1   2 -19   10.99   19.90 
   1   2 -19  -27.93   32.93 
  -1  -2  18   70.35   51.42 
   1   2 -18  124.32   44.59 
   1  -2 -18  156.72   51.75 
  -1   2  18  110.94   57.29 
   1   2 -18   40.28   25.51 
   1  -2 -18   28.27   25.59 
   1   2 -18   22.07   33.69 
   1  -2 -18   78.48   29.67 
   1   2 -18   22.69   20.52 
   1   2 -18   52.62   35.09 
  -1   2  18   57.79   50.38 
   1   2 -18   49.49   40.34 
   1  -2 -18   14.80   33.66 
   1  -2 -18  121.06   27.33 
   1   2 -18   22.05   19.98 
   1   2 -18   26.94   18.64 
   1   2 -17   21.31   33.39 
  -1  -2  17   15.49   43.24 
   1  -2 -17   25.59   38.97 
  -1   2  17   37.98   47.15 
   1   2 -17  -26.79   29.47 
   1   2 -17   19.40   27.52 
   1   2 -17    5.09   32.42 
   1   2 -17    3.67   21.58 
   1  -2 -17    5.65   21.42 
   1   2 -17   -0.29   24.86 
   1   2 -17   54.29   36.49 
   1  -2 -17   14.50   34.47 
   1  -2 -17   18.09   25.10 
   1   2 -17    4.84   22.24 
  -1  -2  17    5.75   17.50 
   1   2 -17   27.38   17.64 
   1  -2 -16  100.96   39.81 
  -1  -2  16   97.40   46.81 
   1   2 -16  193.67   41.81 
  -1   2  16   93.65   47.77 
  -1  -2  16   71.63   34.62 
   1   2 -16  105.98   32.25 
  -1  -2  16   99.97   37.59 
   1   2 -16  120.10   29.66 
   1   2 -16  111.65   36.02 
   1   2 -16  122.34   24.36 
   1  -2 -16   97.59   26.63 
   1   2 -16  133.69   48.03 
   1  -2 -16   79.68   36.12 
  -1  -2  16  126.11   50.90 
   1   2 -16  145.55   25.11 
  -1  -2  16  107.96   21.75 
   1  -2 -16  109.33   26.20 
   1   2 -16  116.44   21.36 
  -1  -2  15   22.91   39.96 
   1   2 -15    3.66   27.99 
  -1   2  15    2.42   38.42 
   1  -2 -15  -20.88   29.55 
  -1  -2  15   20.01   23.18 
   1  -2 -15   -7.90   21.49 
  -1  -2  15  -15.18   32.40 
   1   2 -15   40.73   26.31 
   1  -2 -15    8.87   23.31 
   1   2 -15   27.71   22.95 
   1   2 -15    1.38   26.58 
   1  -2 -15    9.67   19.94 
   1   2 -15  -14.08   19.55 
   1  -2 -15    0.82   28.35 
   1  -2 -15  -13.65   30.82 
  -1  -2  15   61.34   35.02 
   1   2 -15    7.04   31.46 
   1   2 -15    5.18   29.72 
  -1  -2  15   15.46   27.32 
   1   2 -15    3.47   17.58 
  -1  -2  15   -5.38   17.36 
   1  -2 -15    8.52   18.86 
   1  -2 -15  -12.42   15.84 
   1   2 -15  -18.76   17.45 
   1   2 -14  861.84   69.50 
   1  -2 -14  777.64   69.33 
  -1   2  14  676.67   79.35 
  -1  -2  14 1048.40   88.01 
  -1  -2  14  729.33   65.89 
  -1  -2  14  956.83   81.95 
   1  -2 -14  794.88   62.54 
   1   2 -14  824.76   69.13 
  -1   2  14  772.82   61.56 
   1  -2 -14 1043.05   53.69 
   1   2 -14  972.57   60.66 
   1   2 -14  735.39   40.64 
   1  -2 -14  908.22   47.77 
   1   2 -14  786.51   57.84 
   1  -2 -14  798.45   59.46 
  -1   2  14  718.88   87.80 
  -1  -2  14  840.61   85.65 
   1   2 -14  827.57   75.25 
   1  -2 -14  848.39   74.37 
   1   2 -14  896.09   63.33 
  -1  -2  14  964.45   63.53 
   1   2 -14  889.74   44.02 
  -1  -2  14  785.67   43.82 
   1  -2 -14  887.39   45.90 
   1  -2 -14  795.30   42.57 
   1   2 -14  881.90   46.31 
   1   2 -13   46.67   23.99 
  -1   2  13   41.04   35.42 
   1  -2 -13   56.95   18.71 
   1  -2 -13   27.36   23.45 
   1   2 -13   50.21   24.88 
  -1  -2  13   77.70   38.14 
  -1   2  13   38.94   21.11 
   1  -2 -13   52.53   22.44 
  -1  -2  13   68.42   27.21 
   1   2 -13   52.83   25.68 
   1  -2 -13   79.79   28.35 
   1  -2 -13   70.36   23.76 
   1  -2 -13   67.17   27.77 
   1   2 -13   75.64   26.67 
   1   2 -13   75.36   19.20 
   1  -2 -13   82.33   22.57 
  -1   2  13   77.02   39.20 
   1   2 -13   58.79   28.01 
   1  -2 -13   36.13   26.49 
  -1  -2  13   50.54   31.81 
  -1   2  13   83.14   25.26 
   1   2 -13   66.43   27.58 
   1   2 -13   46.84   17.94 
  -1  -2  13   49.33   20.34 
   1  -2 -13   58.78   17.99 
   1   2 -13   60.26   19.05 
   1  -2 -12  184.55   27.59 
   1  -2 -12  161.11   33.27 
   1   2 -12  149.09   31.73 
  -1   2  12  206.97   45.64 
  -1   2  12  182.55   32.65 
  -1   2  12  157.56   32.29 
   1  -2 -12  135.79   26.01 
  -1  -2  12  127.88   31.21 
  -1  -2  12  184.13   40.56 
   1   2 -12  166.88   31.70 
   1  -2 -12  142.42   30.45 
   1   2 -12  123.86   24.70 
   1  -2 -12  138.87   25.48 
   1   2 -12  125.58   24.07 
   1  -2 -12  150.83   23.41 
   1   2 -12  121.72   28.55 
   1   2 -12  141.94   20.60 
   1  -2 -12  126.05   29.47 
   1  -2 -12  187.86   36.47 
  -1   2  12  165.69   42.49 
   1   2 -12  141.96   33.26 
  -1  -2  12  193.01   31.43 
  -1  -2  12  216.74   43.27 
  -1   2  12  200.23   32.84 
   1   2 -12  145.66   33.26 
   1   2 -12  149.06   26.88 
   1  -2 -12  151.28   31.02 
   1   2 -12  170.32   21.99 
  -1  -2  12  146.33   22.77 
   1  -2 -12  174.99   22.41 
   1   2 -12  115.46   20.42 
   1   2 -11 2032.07   86.76 
   1  -2 -11 2304.03   78.25 
  -1   2  11 1976.11  105.25 
   1  -2 -11 1748.42   83.20 
   1   2 -11 2082.95   59.21 
   1   2 -11 1948.71  103.43 
  -1   2  11 1915.57   85.00 
  -1   2  11 2141.07   83.92 
   1   2 -11 1621.20   86.50 
  -1  -2  11 2371.65  102.86 
  -1  -2  11 1704.32   88.29 
   1  -2 -11 1947.47   87.00 
   1  -2 -11 1996.13   76.95 
   1   2 -11 2248.64   68.37 
   1   2 -11 1813.24   82.70 
   1  -2 -11 2020.45   67.84 
   1   2 -11 1695.35   50.61 
   1  -2 -11 1827.59   75.79 
   1   2 -11 1911.30   68.35 
   1  -2 -11 2125.76   59.97 
   1  -2 -11 1978.62  100.08 
  -1  -2  11 2202.84  105.72 
   1   2 -11 1646.71   88.98 
  -1   2  11 2165.29  110.79 
  -1  -2  11 2211.68   85.98 
   1  -2 -11 1880.43   82.18 
   1   2 -11 1954.22   71.28 
  -1  -2  11 2449.43   71.63 
   1   2 -11 1822.73   75.11 
   1   2 -11 2166.88   57.13 
   1   2 -11 1651.30   58.18 
   1  -2 -10  304.53   28.94 
   1  -2 -10  304.70   35.90 
  -1   2  10  273.82   43.11 
   1   2 -10  277.93   22.60 
   1   2 -10  301.10   35.40 
  -1   2  10  247.83   33.33 
   1  -2 -10  287.69   35.54 
  -1  -2  10  214.89   32.86 
   1   2 -10  232.39   35.25 
  -1   2  10  277.81   33.40 
  -1  -2  10  307.87   38.16 
   1   2 -10  227.35   25.28 
   1  -2 -10  220.64   28.49 
   1   2 -10  188.08   30.99 
   1  -2 -10  239.23   26.13 
   1  -2 -10  230.77   33.16 
   1  -2 -10  237.88   21.52 
   1   2 -10  239.11   27.51 
   1  -2 -10  217.06   33.54 
   1   2 -10  254.56   21.66 
  -1  -2  10  260.34   21.42 
  -1  -2  10  326.61   39.33 
   1  -2 -10  305.30   40.71 
  -1  -2  10  276.42   33.86 
  -1   2  10  278.98   40.67 
  -1  -2   9  235.68   21.81 
  -1   2   9  253.46   29.26 
   1   2  -9  196.23   31.87 
  -1   2   9  221.93   31.63 
  -1  -2   9  233.86   34.48 
   1  -2  -9  211.96   31.24 
  -1  -2   9  218.19   34.18 
   1   2  -9  227.82   20.46 
  -1   2   9  222.06   38.13 
   1  -2  -9  233.16   24.62 
   1   2  -9  195.42   34.28 
   1   2  -9  244.83   31.39 
  -1   2   9  239.25   36.86 
  -1  -2   9  273.44   36.56 
   1  -2  -9  229.61   37.98 
   1   2  -9  167.03   31.66 
  -1  -2   9  255.38   30.81 
   1  -2  -8   12.30   16.42 
  -1   2   8    7.70   12.73 
  -1   2   8    8.62   16.29 
  -1  -2   8   -2.41   16.81 
   1   2  -8   -2.70   16.57 
  -1  -2   8   19.82   16.74 
   1   2  -8   18.03   21.34 
   1  -2  -8    5.80   11.18 
   1   2  -8    2.26   14.94 
   1   2  -8   11.71    9.98 
  -1   2   8    7.49   19.51 
  -1   2   8   -1.25   17.30 
  -1   2   8    2.96    4.88 
   1   2  -8   -1.31   16.30 
  -1  -2   8   -2.51   13.85 
  -1  -2   8    6.78    9.62 
   1  -2  -8   -5.18   19.44 
  -1  -2   8   13.54   17.25 
  -1  -2   7  108.53   16.17 
  -1  -2   7   87.65   10.08 
  -1   2   7   80.42   19.13 
  -1   2   7  100.96   16.45 
  -1  -2   7  100.08   21.34 
  -1  -2   7   98.31   21.06 
   1   2  -7   95.10   20.69 
   1  -2  -7  103.39   20.07 
   1  -2  -7   89.66   17.60 
   1   2  -7   95.41   21.84 
   1  -2  -7   89.21   14.89 
  -1   2   7   97.55   27.15 
   1   2  -7  105.17   13.63 
   1   2  -7  120.38   22.29 
   1   2  -7   61.37   19.48 
  -1   2   7   92.05   24.13 
  -1  -2   7  105.89   23.01 
   1  -2  -7   82.00   23.64 
  -1  -2   7   98.25   19.32 
  -1  -2   6   57.89    8.24 
   1  -2  -6   72.21   17.43 
  -1  -2   6   78.39   17.75 
  -1   2   6   78.79   12.70 
  -1  -2   6   80.01   16.38 
   1   2  -6   72.97   16.50 
  -1   2   6   57.53   15.87 
   1  -2  -6   81.43   14.91 
   1   2  -6   65.09   17.88 
   1  -2  -6   76.75   13.29 
  -1   2   6   77.24   22.54 
   1   2  -6   58.50   17.57 
   1   2  -6   65.99   10.46 
   1  -2  -6   68.60   18.86 
  -1  -2   6   56.09   14.49 
  -1  -2   6   70.29   16.72 
  -1   2   6   65.87   17.18 
  -1  -2   6   59.47   11.78 
   1   2  -6   40.27   14.57 
  -1  -2   5 2656.70   44.81 
  -1  -2   5 2713.97   54.29 
   1  -2  -5 2589.11   36.41 
   1   2  -5 2733.61   70.66 
  -1   2   5 2744.69   51.23 
  -1  -2   5 2742.99   72.32 
  -1  -2   5 2644.94   71.90 
  -1   2   5 2603.20   70.07 
   1  -2  -5 2601.69   71.57 
   1   2  -5 2985.76   77.65 
   1  -2  -5 2710.74   57.31 
   1  -2  -5 2783.73   62.53 
  -1   2   5 2642.26   85.06 
   1   2  -5 2617.58   52.37 
   1   2  -5 2619.17   68.38 
   1   2  -5 2416.03   65.75 
  -1  -2   5 2644.73   67.67 
  -1   2   5 2847.53   77.22 
  -1  -2   5 2545.12   62.47 
   1  -2  -5 2669.80   84.37 
  -1  -2   4   28.15    9.29 
   1  -2  -4   24.80    8.51 
  -1  -2   4   16.27   14.21 
   1  -2  -4   21.79   13.86 
  -1  -2   4   28.30   13.90 
  -1   2   4   24.67   15.20 
  -1   2   4   28.15   10.03 
   1   2  -4   14.60   12.71 
   1   2  -4   18.64   14.90 
   1  -2  -4   12.48   10.08 
   1  -2  -4   25.09   12.20 
   1   2  -4   29.99   16.71 
   1   2  -4   30.35   11.96 
  -1   2   4   11.22   15.18 
   1  -2  -4   20.74   21.28 
  -1  -2   4   20.53   13.51 
   1   2  -4   35.70   14.95 
  -1  -2   4   23.83   11.11 
  -1  -2   4   21.87   11.72 
  -1  -2   3 1511.55   32.85 
   1  -2  -3 1441.09   23.67 
  -1  -2   3 1448.32   36.93 
   1  -2  -3 1550.54   30.08 
  -1  -2   3 1518.95   46.30 
  -1  -2   3 1430.87   44.81 
  -1   2   3 1547.16   41.71 
   1  -2  -3 1544.92   42.18 
   1   2  -3 1439.37   37.85 
   1  -2  -3 1389.12   36.09 
   1  -2  -3 1536.05   37.31 
   1   2  -3 1494.57   43.64 
   1   2  -3 1486.67   30.14 
  -1   2   3 1633.22   52.77 
   1  -2  -3 1441.93   51.05 
   1   2  -3 1410.28   36.99 
  -1  -2   3 1505.17   40.49 
  -1  -2   3 1592.19   42.43 
  -1  -2   2  550.28   20.52 
   1  -2  -2  512.07   18.28 
  -1  -2   2  527.06   21.63 
   1  -2  -2  531.38   22.42 
   1   2  -2  555.35   23.42 
   1  -2  -2  568.64   20.86 
   1   2  -2  527.45   17.88 
  -1  -2   2  571.73   26.22 
   1   2  -2  494.76   20.95 
   1  -2  -2  523.22   28.77 
   1  -2  -2  550.56   16.76 
  -1  -2   2  603.15   22.06 
  -1  -2   1 4477.06   53.03 
  -1  -2   1 4766.05   58.58 
   1  -2  -1 4755.79   50.73 
  -1  -2   1 4398.03   57.39 
  -1  -2   1 5216.14   78.02 
   1  -2  -1 4830.92   63.47 
  -1   2   1 4666.76   56.54 
  -1   2   1 5138.30   74.99 
   1  -2  -1 4516.80   46.60 
  -1   2   1 4981.32   56.83 
   1  -2  -1 4597.19   48.63 
  -1  -2   1 4738.24   49.76 
  -1  -2   0  310.22   13.98 
   1  -2   0  292.50   12.31 
   1   2   0  326.45   13.35 
   1   2   0  305.47   13.08 
  -1  -2   0  343.26   14.83 
   1   2   0  401.94   12.48 
   1  -2   0  328.97   12.12 
  -1  -2   0  273.68   14.46 
  -1   2   0  347.98   15.50 
   1  -2   0  315.83   11.56 
  -1  -2   0  409.04   22.92 
  -1   2   0  318.20   14.62 
   1  -2   0  315.45   14.32 
   1  -2   0  313.64   14.08 
  -1   2   0  353.30   14.02 
  -1  -2  -1  102.48   11.19 
   1  -2   1  102.04   11.00 
  -1  -2  -1   75.39    7.06 
  -1   2  -1   88.32    9.90 
   1  -2   1  100.75    7.18 
  -1   2  -1  109.85   11.65 
  -1  -2  -1   90.07   15.17 
  -1  -2  -1  104.80    8.40 
  -1   2  -1   86.92    9.46 
   1  -2   1  112.60   10.53 
  -1  -2  -2 6362.32   68.88 
  -1  -2  -2 6293.69   81.16 
  -1   2  -2 6560.94   67.89 
  -1  -2  -2 6598.04   97.02 
  -1   2  -2 6181.89   71.81 
   1  -2   2 6147.70   67.42 
  -1  -2  -2 6476.27   65.73 
  -1  -2  -2 6331.11   86.64 
   1  -2   2 6286.84   71.60 
   1  -2   3   45.98    8.55 
  -1  -2  -3   45.72   13.96 
  -1  -2  -3   52.71   10.37 
  -1  -2  -3   39.89    8.46 
   1  -2   3   46.62   12.06 
   1  -2   3   38.88   10.45 
  -1   2  -3   46.96   10.63 
  -1  -2  -3   45.06    7.44 
  -1  -2  -3   59.91   10.48 
  -1   2  -3   48.03   14.30 
  -1   2  -3   51.48   12.61 
  -1  -2  -3   44.36    9.85 
  -1  -2  -3   50.26   16.84 
   1  -2   3   51.50   12.27 
   1   2   3   41.98    9.94 
  -1  -2  -3   45.72    7.93 
   1  -2   3   43.42    9.59 
  -1   2  -3   45.40   13.20 
   1  -2   4  546.72   24.55 
  -1  -2  -4  576.13   25.74 
  -1  -2  -4  551.39   30.39 
   1  -2   4  448.22   31.32 
   1   2   4  462.14   22.02 
  -1  -2  -4  484.02   22.91 
   1  -2   4  517.73   33.67 
  -1   2  -4  490.18   29.47 
   1   2   4  466.94   22.41 
  -1  -2  -4  531.25   26.42 
  -1   2  -4  532.51   34.75 
  -1   2  -4  503.27   34.89 
  -1  -2  -4  533.35   27.51 
  -1  -2  -4  525.48   42.20 
  -1   2  -4  454.87   36.01 
   1  -2   4  565.05   32.55 
  -1   2  -4  519.45   35.66 
   1   2   4  502.32   28.58 
   1  -2   4  515.32   28.37 
  -1  -2  -4  538.47   21.83 
  -1  -2  -5   82.44    9.13 
  -1  -2  -5   84.18   14.91 
   1  -2   5   86.58   11.47 
  -1  -2  -5   78.96   13.37 
  -1   2  -5   78.74   14.88 
   1   2   5   78.72   11.74 
   1   2   5   79.97   12.56 
   1  -2   5   80.28   17.03 
   1  -2   5   89.61   19.35 
  -1   2  -5   76.98    5.25 
  -1   2  -5   93.53   18.90 
  -1   2  -5  101.69   21.54 
  -1  -2  -5   81.45   22.93 
   1   2   5   85.72   16.99 
   1  -2   5   83.57   16.38 
  -1   2  -5  106.82   20.82 
   1   2   5   77.76    9.58 
   1  -2   5   94.20   14.69 
   1  -2   6  331.76   18.30 
  -1  -2  -6  361.62   18.60 
   1  -2   6  325.47   26.20 
  -1  -2  -6  331.24   25.21 
  -1   2  -6  296.63   27.37 
   1   2   6  318.51   25.14 
   1   2   6  314.44   22.26 
   1  -2   6  323.89   28.28 
  -1  -2  -6  352.86   22.74 
  -1   2  -6  288.93   10.80 
  -1  -2  -6  295.32   26.75 
  -1   2  -6  331.20   29.16 
  -1   2  -6  316.72   31.27 
   1   2   6  310.22   27.69 
   1   2   6  342.48   17.55 
   1  -2   6  376.52   24.14 
   1  -2   6  345.77   27.87 
   1   2   6  337.50   13.85 
   1  -2   6  327.25   29.26 
  -1   2  -6  334.98   32.53 
   1  -2   7  492.91   21.09 
   1   2   7  409.57   30.23 
  -1   2  -7  456.47   33.59 
   1   2   7  505.88   28.49 
  -1  -2  -7  476.57   33.43 
   1  -2   7  467.90   33.55 
   1  -2   7  497.90   36.95 
  -1   2  -7  434.28   15.12 
  -1   2  -7  514.56   34.58 
  -1  -2  -7  520.18   27.95 
  -1  -2  -7  533.92   33.38 
  -1   2  -7  470.60   40.15 
   1   2   7  508.75   22.01 
   1   2   7  534.56   37.31 
  -1  -2  -7  536.66   47.35 
   1  -2   7  501.43   36.04 
   1  -2   7  513.12   27.51 
   1   2   7  476.21   13.55 
  -1   2  -7  506.30   38.84 
   1  -2   7  554.65   35.46 
   1  -2   8  488.09   18.65 
   1   2   8  403.72   32.80 
   1  -2   8  504.88   39.27 
   1   2   8  476.80   30.54 
   1  -2   8  481.29   37.41 
  -1  -2  -8  466.92   34.77 
  -1   2  -8  489.39   37.14 
  -1   2  -8  483.58   35.75 
  -1   2  -8  470.86   16.33 
  -1  -2  -8  460.30   28.24 
  -1  -2  -8  511.97   34.57 
  -1   2  -8  492.03   44.34 
  -1  -2  -8  559.31   51.86 
   1  -2   8  490.46   37.78 
  -1   2  -8  420.52   41.78 
   1  -2   8  518.06   36.15 
   1   2   8  472.26   22.97 
   1  -2   8  541.25   29.35 
   1   2   8  506.34   39.45 
   1  -2   9 1516.41   49.14 
   1   2   9 1540.01   73.43 
   1  -2   9 1546.98   70.44 
   1   2   9 1450.93   41.14 
  -1  -2  -9 1504.80   85.43 
  -1   2  -9 1237.68   70.02 
   1  -2   9 1581.54   64.56 
  -1   2  -9 1370.08   77.84 
  -1  -2  -9 1583.81   53.63 
  -1  -2  -9 1461.75   65.16 
  -1   2  -9 1422.85   64.28 
  -1   2  -9 1342.89   29.65 
  -1  -2  -9 1410.80   83.66 
   1  -2   9 1456.01   68.31 
   1   2   9 1453.32   58.10 
   1  -2   9 1646.19   73.24 
  -1  -2  -9 1365.86   62.60 
   1   2   9 1193.03   57.55 
  -1   2  -9 1394.06   66.20 
  -1   2 -10  233.06   36.50 
  -1  -2 -10  278.54   25.64 
  -1  -2 -10  296.21   33.78 
  -1   2 -10  219.09   30.23 
   1  -2  10  236.24   33.65 
   1   2  10  214.65   28.55 
  -1  -2 -10  271.07   32.41 
  -1   2 -10  232.96   31.38 
   1   2  10  277.11   31.70 
  -1   2 -10  184.34   29.30 
  -1  -2 -10  169.23   30.56 
  -1  -2 -10  213.73   32.65 
  -1   2 -10  226.15   29.01 
   1  -2  10  302.03   32.84 
  -1  -2 -10  264.89   44.11 
   1  -2  10  315.41   38.62 
   1   2  10  244.48   20.08 
  -1   2 -10  224.13   37.74 
   1   2  10  310.66   40.19 
  -1   2 -10  207.77   28.22 
  -1   2 -10  193.58   25.24 
  -1  -2 -10  219.51   31.34 
  -1   2 -10  211.98   21.26 
  -1  -2 -10  272.30   21.11 
   1  -2  10  257.09   22.05 
  -1  -2 -11  602.60   46.37 
  -1   2 -11  466.75   46.22 
   1  -2  11  713.42   55.80 
   1   2  11  506.50   42.66 
   1   2  11  709.85   47.14 
  -1  -2 -11  552.50   47.34 
  -1  -2 -11  679.64   50.51 
  -1   2 -11  553.26   43.86 
  -1  -2 -11  698.03   33.67 
  -1   2 -11  562.08   41.04 
   1  -2  11  734.51   57.77 
  -1  -2 -11  686.04   67.55 
   1  -2  11  649.99   47.41 
  -1   2 -11  545.79   55.50 
   1   2  11  728.16   61.41 
  -1   2 -11  544.72   38.85 
  -1  -2 -11  554.54   38.81 
  -1  -2 -11  654.59   33.38 
  -1   2 -11  556.56   31.49 
  -1  -2 -11  711.87   53.43 
  -1  -2 -11  696.45   41.07 
  -1   2 -11  585.78   61.47 
  -1   2 -11  593.54   48.98 
   1   2  12  148.29   39.95 
  -1  -2 -12  104.81   20.67 
  -1  -2 -12   78.33   25.17 
  -1   2 -12  109.63   28.31 
  -1   2 -12  146.94   39.17 
   1   2  12   69.10   22.95 
   1   2  12   99.10   22.46 
  -1  -2 -12   80.50   24.83 
   1  -2  12   97.47   25.98 
   1  -2  12  136.38   33.26 
  -1   2 -12   72.60   23.71 
  -1  -2 -12   92.86   30.68 
  -1  -2 -12   89.97   23.87 
  -1  -2 -12  111.92   29.61 
  -1   2 -12   80.12   26.35 
  -1   2 -12   69.23   24.88 
  -1  -2 -12  111.67   29.91 
  -1  -2 -12  132.56   19.87 
  -1   2 -12  121.24   18.42 
  -1  -2 -12   93.22   34.81 
   1  -2  12  133.26   37.31 
   1  -2  12  115.76   25.90 
   1   2  12  115.06   34.37 
  -1   2 -12  107.59   36.01 
  -1  -2 -12  122.35   22.67 
  -1   2 -12  106.07   22.73 
  -1  -2 -12  146.20   21.24 
  -1   2 -12   94.73   19.87 
   1  -2  12   83.56   19.28 
  -1   2 -12   91.54   19.03 
  -1   2 -13  112.08   39.12 
  -1  -2 -13  123.17   24.43 
   1   2  13  134.06   43.43 
  -1   2 -13  107.49   31.07 
  -1  -2 -13  106.10   31.50 
   1  -2  13   71.13   25.44 
  -1  -2 -13   79.31   24.67 
  -1   2 -13   93.39   27.33 
   1  -2  13   88.43   25.54 
  -1  -2 -13  131.49   27.92 
  -1   2 -13   67.57   25.33 
  -1   2 -13   97.35   29.59 
  -1  -2 -13  110.12   32.14 
  -1   2 -13   94.64   27.71 
  -1   2 -13  116.89   20.70 
  -1  -2 -13  140.59   33.06 
  -1  -2 -13  118.01   21.43 
   1  -2  13   83.44   27.85 
   1   2  13   84.99   35.50 
  -1   2 -13   50.64   27.41 
   1  -2  13  144.20   38.71 
  -1  -2 -13  118.61   40.92 
  -1  -2 -13  122.25   26.46 
  -1   2 -13   85.18   24.22 
  -1   2 -13  130.14   32.10 
  -1  -2 -13  122.00   22.43 
  -1   2 -13   99.35   20.11 
   1  -2  13   77.70   19.31 
  -1   2 -13   84.16   17.44 
   1   2  14 1731.80  120.43 
  -1   2 -14 1542.98  115.96 
  -1   2 -14 1283.47   82.41 
  -1  -2 -14 1538.38   93.16 
   1  -2  14 1464.47   87.26 
  -1   2 -14 1550.41   87.03 
   1  -2  14 1842.66  103.61 
  -1  -2 -14 1535.24   68.82 
  -1  -2 -14 1467.39   75.82 
  -1   2 -14 1346.69   69.62 
  -1   2 -14 1415.58   80.11 
  -1   2 -14 1622.84   56.17 
  -1   2 -14 1312.22   70.36 
  -1  -2 -14 1662.32   59.87 
  -1  -2 -14 1401.33   75.42 
  -1  -2 -14 1648.24  104.62 
  -1   2 -14 1446.75  101.07 
   1  -2  14 1845.32  112.07 
   1   2  14 1665.62  116.26 
  -1  -2 -14 1586.66   71.30 
   1  -2  14 1759.96   69.16 
  -1  -2 -14 1536.17   87.71 
  -1   2 -14 1477.68   69.15 
  -1   2 -14 1575.76   76.46 
  -1  -2 -14 1564.75   58.76 
  -1   2 -14 1500.35   56.15 
  -1   2 -14 1549.35   58.95 
  -1   2 -15    4.26   30.92 
  -1  -2 -15   18.22   31.85 
   1   2  15  -49.76   44.85 
  -1   2 -15  -23.55   25.29 
   1  -2  15    7.28   23.92 
   1  -2  15   13.52   32.90 
  -1  -2 -15   19.62   26.07 
  -1   2 -15   21.66   28.95 
  -1   2 -15   17.83   20.47 
  -1  -2 -15   28.23   29.33 
  -1   2 -15   -2.72   27.30 
  -1  -2 -15   20.08   20.26 
   1   2  15   36.41   41.77 
  -1   2 -15  -67.53   38.44 
  -1  -2 -15   16.18   37.70 
   1  -2  15    6.63   31.61 
  -1   2 -15  -46.44   34.89 
  -1   2 -15    5.95   21.93 
  -1  -2 -15   -1.94   30.58 
  -1  -2 -15   -8.92   19.13 
  -1   2 -15   10.53   19.36 
  -1   2 -15   -3.99   17.17 
   1  -2  16  -26.00   35.90 
  -1   2 -16   93.01   35.81 
  -1  -2 -16   63.14   22.01 
  -1  -2 -16   24.76   30.55 
  -1   2 -16   55.43   20.98 
  -1  -2 -16   36.65   34.10 
  -1   2 -16   84.35   43.63 
   1  -2  16    7.15   34.42 
   1   2  16   15.71   39.11 
   1   2  16   10.83   27.39 
  -1   2 -16   93.61   37.05 
  -1  -2 -16   23.66   22.38 
  -1   2 -16   18.52   22.43 
   1  -2  16   40.38   42.80 
  -1  -2 -16    7.80   36.31 
   1   2  16   -6.08   41.11 
  -1   2 -16   54.28   34.34 
  -1   2 -17   37.81   33.86 
  -1  -2 -17  118.69   37.60 
  -1  -2 -17   42.07   23.77 
  -1   2 -17   69.56   22.62 
   1   2  17   57.16   55.50 
  -1   2 -17   84.27   45.93 
  -1  -2 -17  122.85   42.24 
   1  -2  17   29.92   46.79 
  -1   2 -17   39.19   35.00 
   1  -2  17   96.58   32.02 
  -1  -2 -17   84.81   26.49 
  -1   2 -17   49.99   24.02 
  -1  -2 -17   52.29   34.40 
   1   2  17   44.89   52.35 
  -1   2 -17   68.70   35.82 
   1  -2  17  124.83   57.60 
  -1  -2 -18  -13.20   26.46 
  -1   2 -18   34.89   32.36 
  -1  -2 -18  -15.96   43.01 
  -1   2 -18  -13.34   36.23 
   1  -2  18    0.07   44.99 
  -1  -2 -18   14.69   25.89 
  -1   2 -18   16.39   21.11 
  -1   2 -18   31.80   32.60 
  -1   2 -18   28.51   20.59 
  -1  -2 -18   -5.51   21.88 
   1  -2  18   46.22   51.01 
  -1  -2 -18   46.19   43.12 
  -1   2 -18  -27.78   37.93 
   1   2  18  -12.38   45.10 
  -1   2 -19  -26.80   37.46 
  -1  -2 -19   21.55   21.01 
  -1  -2 -19   62.73   29.46 
  -1   2 -19   78.32   37.58 
  -1   2 -19   -5.62   25.13 
  -1  -2 -19  -20.49   22.12 
  -1   2 -19    4.46   23.27 
  -1   2 -20   44.92   34.59 
  -1  -2 -20   47.91   22.00 
  -1  -2 -20   59.99   24.73 
  -1   2 -20   37.05   23.67 
  -1  -2 -21   37.86   18.61 
  -1  -2 -21  -10.16   20.20 
  -1   2 -21   13.84   23.06 
  -1   2 -22   18.84   23.13 
  -1   2 -22  -11.78   18.18 
  -1  -2 -22  -20.38   20.18 
  -1   2 -23   58.26   17.84 
  -1  -2 -23   50.61   18.46 
  -1   2 -24    1.62   12.55 
  -1  -2 -24   27.17   13.52 
   1  -2  24   11.60   17.29 
   1   3 -24   15.01   12.18 
   1  -3 -24   38.53   14.20 
  -1  -3  24   23.02   17.59 
  -1  -3  23   18.41   22.34 
   1   3 -23   33.64   15.10 
   1  -3 -23   41.25   16.48 
   1  -3 -23  -14.78   14.25 
   1   3 -23  -17.16   18.59 
   1  -3 -22   11.41   17.83 
   1   3 -22   14.41   15.69 
   1  -3 -22   15.05   16.15 
   1   3 -22   19.83   25.35 
   1   3 -21   92.22   23.14 
   1  -3 -21   80.65   22.22 
   1  -3 -21  102.18   22.43 
   1   3 -20   32.50   20.66 
   1  -3 -20   -9.26   21.47 
   1  -3 -20   47.35   21.57 
   1   3 -20   15.10   26.73 
   1   3 -19  -48.23   22.92 
   1  -3 -19   12.53   21.81 
   1   3 -19   26.69   30.70 
   1   3 -19    0.23   26.38 
   1   3 -19    2.18   30.98 
   1   3 -19    1.68   20.16 
   1  -3 -19   16.10   23.14 
   1   3 -19   55.47   19.99 
  -1  -3  18   34.33   49.46 
  -1   3  18  -16.52   47.97 
   1   3 -18   21.95   29.27 
   1  -3 -18   77.50   41.25 
   1  -3 -18   10.97   25.91 
   1   3 -18    8.79   31.16 
   1   3 -18  -13.15   26.13 
   1   3 -18   17.72   31.58 
   1  -3 -18   -8.87   21.72 
   1   3 -18   34.52   21.20 
  -1   3  18    0.16   44.00 
   1  -3 -18    1.24   37.51 
   1   3 -18   53.72   43.30 
   1   3 -18  -25.56   21.45 
   1  -3 -18  -12.82   24.23 
  -1  -3  18   10.54   16.89 
   1   3 -18   -5.42   18.68 
   1   3 -17   16.34   37.77 
  -1  -3  17  -20.11   39.24 
   1  -3 -17   12.01   33.19 
  -1   3  17   43.47   45.35 
   1   3 -17   26.17   30.65 
   1   3 -17   13.94   25.40 
   1  -3 -17   58.29   29.53 
   1   3 -17   15.76   30.22 
   1   3 -17   22.32   20.06 
   1  -3 -17  -10.48   23.59 
   1   3 -17   -4.93   25.56 
  -1   3  17   45.83   45.71 
   1   3 -17   11.24   39.98 
   1  -3 -17  -14.44   32.46 
   1  -3 -17   14.57   22.93 
   1   3 -17   25.43   21.31 
  -1  -3  17   -6.75   17.92 
   1   3 -17   39.53   22.06 
  -1   3  16   68.93   49.12 
   1   3 -16   53.36   33.38 
  -1  -3  16   37.12   44.43 
   1  -3 -16    8.57   32.17 
   1   3 -16   -0.49   24.73 
  -1  -3  16   20.44   37.03 
  -1  -3  16  -19.44   27.84 
   1  -3 -16   10.85   24.96 
   1   3 -16   49.40   33.44 
   1   3 -16    0.88   24.05 
   1  -3 -16    6.59   21.05 
   1   3 -16    8.20   20.87 
   1  -3 -16  -21.86   30.28 
  -1  -3  16   15.21   44.42 
   1   3 -16   60.58   44.93 
   1   3 -16   24.61   21.02 
  -1  -3  16   31.03   22.39 
   1   3 -16   49.50   19.15 
  -1  -3  15   45.81   36.75 
   1   3 -15   10.40   26.14 
  -1   3  15   19.09   38.85 
   1  -3 -15    7.97   30.35 
   1   3 -15   34.45   25.95 
  -1  -3  15   45.81   36.63 
  -1  -3  15   11.53   27.04 
   1  -3 -15   11.71   22.45 
   1   3 -15   97.52   34.39 
   1   3 -15   53.89   29.76 
   1  -3 -15   76.04   23.56 
   1   3 -15   26.43   18.26 
   1   3 -15   26.00   32.50 
   1  -3 -15   54.94   35.19 
  -1  -3  15   47.04   39.91 
  -1  -3  15   54.92   34.68 
   1   3 -15   49.88   31.71 
   1   3 -15   78.95   22.47 
  -1  -3  15   20.47   21.18 
   1   3 -15   33.33   19.22 
   1  -3 -14  253.41   45.75 
  -1  -3  14  358.92   54.99 
   1   3 -14  271.92   42.68 
   1  -3 -14  253.50   36.79 
  -1   3  14  234.58   55.14 
   1   3 -14  247.28   41.52 
  -1   3  14  236.40   39.48 
   1  -3 -14  247.24   39.28 
  -1  -3  14  219.08   42.39 
  -1  -3  14  302.92   52.26 
   1   3 -14  146.82   34.41 
   1   3 -14  202.00   36.04 
   1   3 -14  191.14   25.54 
   1  -3 -14  234.36   29.57 
   1  -3 -14  245.32   45.83 
  -1  -3  14  319.16   53.87 
   1   3 -14  228.51   45.94 
   1   3 -14  241.39   41.84 
  -1  -3  14  293.49   40.05 
   1   3 -14  262.43   26.34 
  -1  -3  14  248.06   29.47 
   1   3 -14  232.38   28.61 
   1  -3 -14  223.29   25.96 
   1  -3 -13  271.98   35.33 
   1   3 -13  229.12   39.23 
  -1   3  13  173.02   41.36 
   1  -3 -13  207.92   37.27 
  -1  -3  13  222.41   40.07 
  -1  -3  13  280.28   49.09 
   1   3 -13  198.64   39.25 
  -1   3  13  190.82   32.77 
   1  -3 -13  218.39   36.61 
   1   3 -13  232.99   29.69 
   1   3 -13  198.50   34.59 
   1   3 -13  186.96   23.57 
   1  -3 -13  225.19   37.61 
   1  -3 -13  250.20   29.86 
   1   3 -13  183.26   32.17 
   1  -3 -13  255.96   45.66 
  -1   3  13  257.05   56.09 
  -1  -3  13  278.00   50.66 
  -1  -3  13  243.30   38.53 
   1   3 -13  181.49   40.15 
   1   3 -13  215.29   36.76 
   1   3 -13  231.23   26.49 
  -1  -3  13  238.90   28.17 
   1  -3 -13  229.50   25.26 
   1   3 -13  203.82   26.36 
  -1   3  12  -22.72   32.92 
   1   3 -12   -1.37   20.18 
   1  -3 -12   -0.71   21.90 
   1   3 -12   34.43   26.48 
   1  -3 -12   14.24   19.23 
  -1  -3  12   10.29   20.90 
  -1  -3  12   -5.11   24.43 
  -1   3  12   15.84   19.94 
   1  -3 -12  -15.84   18.39 
   1   3 -12   23.83   20.84 
   1   3 -12    6.87   20.07 
   1  -3 -12   -6.91   20.96 
   1  -3 -12    6.16   23.51 
   1  -3 -12   23.18   15.58 
   1   3 -12   14.64   23.27 
   1   3 -12   -2.04   13.94 
   1   3 -12   -8.91   25.63 
  -1  -3  12   12.02   28.92 
   1  -3 -12   23.59   26.47 
  -1   3  12  -40.64   32.14 
  -1   3  12   -3.44   19.73 
   1   3 -12   -5.48   19.90 
   1   3 -12   -7.97   20.67 
  -1  -3  12   -5.69   15.78 
   1   3 -12   17.93   15.89 
   1   3 -12   10.22   16.37 
   1  -3 -12   -0.41   13.66 
   1  -3 -11  302.83   31.13 
  -1   3  11  261.87   45.39 
   1  -3 -11  310.21   38.65 
   1   3 -11  334.16   39.53 
   1   3 -11  281.95   46.11 
  -1  -3  11  282.52   40.51 
  -1  -3  11  347.82   44.65 
   1   3 -11  235.84   36.36 
   1  -3 -11  266.35   36.18 
  -1   3  11  243.05   35.01 
   1   3 -11  221.01   35.53 
   1  -3 -11  234.47   27.99 
   1   3 -11  266.05   27.82 
   1  -3 -11  250.52   23.88 
   1   3 -11  203.63   27.19 
   1  -3 -11  209.91   35.04 
   1   3 -11  225.43   22.04 
  -1  -3  11  299.55   37.90 
  -1  -3  11  310.24   44.48 
   1   3 -11  251.00   38.56 
   1  -3 -11  291.50   43.88 
  -1   3  11  312.53   46.26 
  -1   3  11  290.62   31.63 
   1   3 -11  257.24   30.03 
   1   3 -11  201.76   29.85 
   1  -3 -11  249.80   24.39 
   1   3 -11  297.56   24.63 
  -1  -3  11  237.42   27.03 
   1   3 -11  223.21   25.23 
   1  -3 -10  315.75   36.85 
  -1   3  10  318.80   49.30 
   1  -3 -10  380.84   33.62 
   1   3 -10  404.94   40.74 
   1   3 -10  319.61   43.40 
   1   3 -10  341.86   22.88 
   1  -3 -10  301.67   37.29 
  -1   3  10  293.46   29.74 
   1   3 -10  285.09   40.08 
  -1   3  10  264.10   32.94 
   1   3 -10  429.88   32.18 
   1   3 -10  400.84   41.63 
   1  -3 -10  396.19   31.62 
   1  -3 -10  412.80   37.59 
   1  -3 -10  390.05   39.47 
   1  -3 -10  405.79   27.70 
  -1  -3  10  442.61   33.97 
   1   3 -10  381.33   26.02 
  -1  -3  10  315.48   28.20 
   1  -3 -10  334.35   24.84 
  -1  -3  10  376.78   30.14 
   1   3 -10  299.90   27.19 
   1  -3 -10  360.58   45.81 
  -1  -3  10  388.08   44.71 
  -1   3  10  331.79   46.17 
   1   3 -10  296.37   37.38 
  -1  -3  10  394.87   41.57 
  -1  -3   9   11.12   19.48 
   1  -3  -9    7.78   16.54 
   1   3  -9   10.35   20.37 
  -1   3   9   17.07   15.24 
  -1  -3   9   29.71   24.83 
  -1   3   9   27.45   20.58 
   1   3  -9   14.19   19.65 
   1   3  -9   53.27   23.99 
   1   3  -9   21.33   10.71 
   1  -3  -9   30.28   14.90 
  -1   3   9   66.77   29.32 
  -1   3   9    4.54   22.16 
  -1  -3   9   19.06   20.47 
  -1  -3   9   12.70   17.56 
   1   3  -9   29.39   22.38 
  -1  -3   9   16.88   13.38 
   1  -3  -9   25.23   29.10 
  -1  -3   8  291.01   19.29 
  -1  -3   8  318.44   26.48 
  -1   3   8  299.56   23.94 
  -1  -3   8  284.36   31.90 
   1   3  -8  300.89   33.64 
  -1  -3   8  317.30   35.69 
  -1   3   8  247.36   28.82 
   1  -3  -8  258.63   29.15 
  -1   3   8  287.84   38.46 
   1   3  -8  275.59   35.51 
   1  -3  -8  316.28   30.46 
   1   3  -8  297.01   19.71 
   1  -3  -8  357.12   29.43 
   1   3  -8  324.57   35.92 
  -1   3   8  279.49   37.24 
  -1  -3   8  295.28   32.83 
  -1  -3   8  303.89   32.85 
   1  -3  -8  309.64   40.77 
   1   3  -8  246.89   31.54 
  -1  -3   7   95.25   17.40 
  -1  -3   7  116.73   14.51 
   1  -3  -7   96.59   10.87 
  -1   3   7  111.04   16.21 
  -1  -3   7  108.30   22.02 
   1   3  -7  113.89   21.11 
  -1   3   7  101.49   19.64 
   1  -3  -7  106.91   20.72 
  -1  -3   7  113.37   25.96 
   1   3  -7   91.17   21.30 
   1  -3  -7  113.58   18.54 
   1   3  -7  137.66   24.29 
  -1   3   7  112.33   29.36 
   1  -3  -7  119.27   16.89 
   1   3  -7   92.38   13.71 
   1  -3  -7  124.13   28.93 
   1   3  -7  112.29   22.38 
  -1   3   7  102.44   23.53 
  -1  -3   7  108.89   21.15 
  -1  -3   7  117.84   21.67 
  -1  -3   6   16.24    9.14 
   1  -3  -6    8.50    7.92 
  -1  -3   6   16.01   13.90 
   1   3  -6   12.45   12.94 
  -1  -3   6   12.10   15.24 
   1  -3  -6   19.76   12.09 
  -1   3   6   11.58    8.51 
  -1   3   6   17.11   12.87 
   1  -3  -6   13.27    9.56 
   1  -3  -6   13.27   11.02 
   1   3  -6   12.96    8.45 
   1   3  -6   12.22   12.34 
   1   3  -6   13.26   13.91 
  -1  -3   6   12.75   13.58 
   1   3  -6   30.53   14.73 
  -1  -3   6   13.24   10.43 
   1  -3  -6   -4.15   19.88 
  -1   3   6   25.61   14.80 
  -1  -3   6   14.56   11.97 
   1  -3  -5 1714.95   27.80 
  -1  -3   5 1739.42   42.52 
  -1  -3   5 1738.69   49.19 
   1  -3  -5 1626.75   39.32 
   1   3  -5 1708.13   58.62 
  -1  -3   5 1692.77   59.42 
  -1   3   5 1711.48   53.76 
   1  -3  -5 1689.38   55.31 
  -1  -3   5 1795.42   60.37 
   1  -3  -5 1718.15   51.95 
   1  -3  -5 1617.13   48.55 
   1   3  -5 1545.66   53.59 
   1   3  -5 1653.97   42.02 
   1   3  -5 1473.40   56.67 
  -1  -3   5 1791.77   55.35 
   1  -3  -5 1587.06   66.86 
   1   3  -5 1598.60   52.14 
  -1   3   5 1690.39   64.31 
  -1  -3   5 1642.09   55.33 
  -1  -3   4  224.63   17.50 
   1  -3  -4  223.95   17.13 
   1  -3  -4  212.66   14.95 
  -1  -3   4  214.95   19.37 
  -1  -3   4  176.69   21.81 
   1  -3  -4  193.41   19.53 
  -1   3   4  211.91   19.43 
   1   3  -4  182.76   21.56 
  -1  -3   4  205.01   23.93 
   1  -3  -4  220.73   18.40 
   1   3  -4  203.76   14.22 
   1  -3  -4  215.58   19.81 
   1   3  -4  209.39   23.49 
   1   3  -4  196.49   19.54 
  -1   3   4  199.90   37.58 
   1  -3  -4  181.22   26.75 
  -1   3   4  212.62   26.12 
  -1  -3   4  200.63   21.95 
  -1  -3   4  231.45   20.95 
   1   3  -4  203.93   22.20 
  -1  -3   3   40.83   14.05 
  -1  -3   3   42.58   15.48 
   1  -3  -3   42.45   14.15 
  -1   3   3   45.06   14.12 
  -1   3   3   71.12   30.27 
   1  -3  -3   39.94   13.67 
   1  -3  -3   43.76   11.78 
   1   3  -3   43.22   16.22 
   1  -3  -3   55.82   22.64 
  -1  -3   3   59.09   14.31 
  -1  -3   3   49.13   16.90 
   1   3  -3   45.57   16.15 
   1  -3  -2  489.02   21.87 
  -1  -3   2  522.58   23.06 
  -1  -3   2  511.72   25.03 
  -1   3   2  503.30   24.24 
   1  -3  -2  522.54   26.85 
  -1  -3   2  493.40   26.79 
   1   3  -2  511.92   25.93 
  -1  -3   2  540.86   30.47 
   1  -3  -2  503.17   22.05 
  -1   3   2  571.24   28.96 
  -1  -3   2  506.18   20.34 
   1   3  -2  510.59   18.76 
   1   3  -2  491.45   22.11 
  -1   3   2  509.79   36.54 
   1  -3  -2  512.62   22.49 
  -1  -3   2  528.38   27.73 
  -1   3   2  454.99   31.20 
   1   3  -2  516.07   22.67 
   1  -3  -2  498.56   17.51 
   1  -3  -2  498.26   21.29 
  -1  -3   2  566.09   20.96 
   1  -3  -1  256.10   16.58 
  -1  -3   1  268.84   18.40 
  -1  -3   1  271.91   17.00 
   1   3  -1  245.54   17.18 
  -1   3   1  280.22   17.79 
   1  -3  -1  247.65   10.51 
  -1  -3   1  326.47   22.83 
  -1  -3   1  251.10   18.17 
   1  -3  -1  278.28   20.68 
   1  -3  -1  258.52   15.89 
  -1   3   1  304.84   22.41 
   1   3  -1  257.35   16.05 
   1   3  -1  279.91   12.51 
  -1   3   1  283.28   18.65 
  -1  -3   1  275.77   15.62 
   1  -3  -1  253.92   15.14 
  -1  -3   1  265.27   11.84 
   1  -3  -1  268.07   14.61 
  -1   3   1  274.60   14.94 
  -1  -3   1  323.76   22.46 
   1   3  -1  250.58   15.59 
   1  -3  -1  264.00   16.57 
  -1  -3   1  315.68   14.20 
  -1  -3   0 1188.69   34.78 
  -1  -3   0 1097.63   41.67 
  -1  -3   0 1123.07   30.47 
  -1   3   0 1227.71   32.88 
   1   3   0 1090.34   28.71 
   1  -3   0 1207.88   36.04 
   1  -3   0 1155.14   26.22 
  -1  -3   0 1294.38   34.18 
   1   3   0 1164.42   28.94 
   1  -3   0 1236.45   28.18 
   1   3   0 1203.15   24.83 
  -1   3   0 1211.44   32.08 
   1  -3   0 1134.31   27.21 
   1  -3   0 1129.31   31.66 
  -1   3   0 1254.07   28.38 
  -1  -3   0 1335.96   42.10 
   1  -3   0 1131.78   29.95 
  -1  -3  -1  371.39   20.90 
   1  -3   1  383.07   20.29 
  -1  -3  -1  428.87   23.68 
   1  -3   1  364.41   19.05 
   1   3   1  318.65   15.21 
  -1  -3  -1  321.06   16.67 
  -1  -3  -1  409.94   23.05 
   1  -3   1  366.21   14.66 
  -1   3  -1  389.37   20.10 
  -1  -3  -1  377.23   21.15 
   1   3   1  370.04   19.77 
  -1   3  -1  370.35   14.84 
  -1  -3  -1  413.11   20.31 
   1   3   1  394.29   25.64 
   1  -3   1  376.14   19.89 
  -1   3  -1  344.20   16.29 
   1   3   1  362.75    9.75 
  -1  -3  -1  391.54   28.00 
  -1  -3  -2    3.50    8.43 
   1  -3   2    8.10    8.53 
  -1   3  -2    3.67    7.23 
   1   3   2   10.84    6.23 
  -1   3  -2   -0.18    9.28 
   1  -3   2    5.44    8.74 
  -1  -3  -2    0.59    6.15 
   1  -3   2    6.09    9.73 
  -1  -3  -2    6.86    6.17 
  -1  -3  -2    8.58    8.23 
  -1   3  -2   16.35   10.69 
   1  -3   2    6.58    4.80 
   1   3   2    9.61   16.47 
   1   3   2    3.12    5.40 
  -1  -3  -2   22.01   13.44 
  -1   3  -2    1.99    7.79 
  -1  -3  -2    2.66   12.48 
   1  -3   2    4.38    9.29 
  -1  -3  -2   11.34   14.17 
   1  -3   3   40.25   12.04 
  -1  -3  -3   52.33   21.16 
   1   3   3   25.91    9.97 
  -1   3  -3   17.41   13.49 
   1  -3   3   27.57   14.76 
  -1  -3  -3   25.63   10.06 
  -1  -3  -3   29.04   10.13 
   1   3   3   52.90   25.09 
  -1  -3  -3   24.41   12.97 
  -1   3  -3   38.42   15.04 
  -1   3  -3   37.21   16.72 
  -1   3  -3   24.35    4.62 
  -1  -3  -3   23.74   21.27 
   1  -3   3   34.66   13.07 
  -1   3  -3   21.43   14.27 
  -1   3  -3   22.73   15.14 
   1   3   3   27.03   10.41 
   1  -3   3   21.61   13.46 
  -1  -3  -4  317.88   23.66 
   1  -3   4  309.55   19.28 
  -1  -3  -4  347.07   22.06 
   1  -3   4  288.55   25.36 
   1   3   4  338.75   17.62 
  -1   3  -4  304.16   23.28 
  -1  -3  -4  322.92   18.32 
  -1   3  -4  315.63   27.76 
  -1  -3  -4  323.97   21.97 
  -1   3  -4  327.33   27.22 
   1  -3   4  305.32   24.35 
   1  -3   4  322.76   21.48 
   1   3   4  321.27   21.80 
  -1  -3  -4  307.05   15.61 
  -1   3  -4  319.82   25.86 
  -1   3  -4  294.43   25.64 
  -1  -3  -5  295.57   21.77 
   1  -3   5  262.46   18.42 
  -1  -3  -5  305.23   18.58 
   1   3   5  272.04   15.59 
   1  -3   5  273.38   25.74 
  -1   3  -5  258.47   24.12 
   1  -3   5  285.47   26.72 
  -1   3  -5  263.80   25.35 
  -1  -3  -5  257.63   20.85 
  -1   3  -5  278.62   26.31 
  -1  -3  -5  252.58   22.64 
  -1   3  -5  287.02   25.69 
  -1   3  -5  240.26   25.19 
   1   3   5  286.59   23.75 
   1  -3   5  278.83   21.27 
   1  -3   5  270.88   25.43 
  -1  -3  -6   33.31    8.93 
  -1  -3  -6   38.70   13.58 
   1  -3   6   40.45    9.64 
   1   3   6   43.91    9.97 
   1  -3   6   42.44   15.15 
  -1  -3  -6   47.00   11.89 
   1  -3   6   52.76   18.26 
   1   3   6   48.74   11.29 
  -1   3  -6   36.84   14.29 
  -1  -3  -6   37.62   12.76 
  -1  -3  -6   54.10   15.29 
  -1   3  -6   37.53   17.08 
  -1   3  -6   51.20   17.96 
   1  -3   6   52.34   14.68 
   1   3   6   40.69    7.83 
  -1   3  -6   43.12   15.86 
   1   3   6   36.89   13.16 
   1  -3   6   40.70   14.80 
   1  -3   6   25.87   14.44 
  -1  -3  -7    6.32    8.97 
   1  -3   7   10.67    8.03 
   1   3   7    8.61   10.78 
   1   3   7   13.02   10.19 
   1  -3   7   13.44   12.61 
  -1  -3  -7   15.81    9.72 
   1  -3   7   20.17   15.98 
  -1   3  -7   13.48   12.70 
  -1  -3  -7   10.91   13.53 
  -1   3  -7   15.70   15.76 
  -1   3  -7    6.80   17.13 
  -1  -3  -7   17.97   12.78 
   1   3   7    7.88    5.81 
  -1  -3  -7   -7.75   21.40 
  -1   3  -7    5.85   16.13 
   1  -3   7   11.55   11.08 
   1   3   7    8.37    4.58 
   1  -3   7   22.61   14.50 
   1  -3   7   21.76   14.23 
   1   3   7   20.19   13.30 
   1  -3   8 1521.93   40.97 
   1  -3   8 1536.47   66.92 
   1  -3   8 1672.72   70.83 
  -1   3  -8 1485.85   63.88 
  -1  -3  -8 1411.11   54.39 
   1   3   8 1454.62   53.04 
   1   3   8 1521.84   48.51 
  -1  -3  -8 1657.60   55.30 
  -1   3  -8 1380.67   62.11 
  -1   3  -8 1464.49   74.14 
  -1  -3  -8 1649.19   62.30 
   1  -3   8 1558.27   65.64 
   1   3   8 1384.64   31.17 
   1  -3   8 1573.17   53.96 
  -1   3  -8 1376.89   67.29 
  -1  -3  -8 1548.02   86.14 
   1   3   8 1533.25   67.98 
   1  -3   8 1522.55   64.37 
   1  -3   9  151.52   20.17 
   1  -3   9  149.31   14.10 
   1   3   9  159.26   29.60 
   1  -3   9  157.79   26.21 
   1  -3   9  180.62   29.03 
  -1   3  -9  150.57   25.09 
  -1   3  -9  177.41   31.72 
  -1  -3  -9  180.78   22.48 
  -1  -3  -9  209.02   27.36 
   1  -3   9  171.44   29.15 
  -1   3  -9  183.01   26.99 
   1   3   9  156.33   21.62 
  -1  -3  -9  177.62   23.89 
   1   3   9  157.38   21.11 
   1  -3   9  187.13   28.85 
   1  -3  10   66.76   25.90 
   1  -3  10   75.21   22.77 
   1   3  10   62.15   18.28 
   1   3  10   63.61   18.14 
  -1  -3 -10   74.96   20.52 
  -1   3 -10   51.76   21.01 
  -1   3 -10   86.44   24.40 
  -1  -3 -10   73.15   25.40 
  -1   3 -10   54.08   23.74 
  -1  -3 -10   98.92   29.77 
  -1  -3 -10   90.42   14.55 
  -1  -3 -10   67.19   27.61 
  -1   3 -10   86.04   22.94 
   1  -3  10   70.77   21.04 
   1  -3  10   70.88   23.74 
   1  -3  10   67.12   16.48 
  -1   3 -10   56.79   25.09 
   1   3  10   70.17   25.75 
  -1  -3 -10   67.55   29.88 
  -1   3 -10   53.45   16.81 
  -1  -3 -10   73.08   24.51 
  -1   3 -10   71.35   22.08 
  -1  -3 -10   80.65   16.42 
  -1   3 -10   60.29   17.37 
  -1   3 -10   53.50   21.45 
   1   3  10  100.82   33.01 
  -1  -3 -10   93.15   20.27 
  -1   3 -10   74.67   26.96 
  -1  -3 -10   65.46   21.02 
  -1  -3 -11    6.67   13.67 
   1   3  11   19.61   25.26 
  -1   3 -11   16.89   19.28 
  -1  -3 -11   20.80   19.49 
  -1   3 -11   29.71   21.31 
   1  -3  11   14.40   18.97 
  -1   3 -11    7.23   17.62 
  -1  -3 -11    3.12   16.22 
   1   3  11   19.52   17.16 
   1   3  11   18.77   17.56 
   1  -3  11   26.29   26.17 
  -1   3 -11    5.05   23.02 
  -1  -3 -11  -15.51   20.46 
  -1   3 -11   21.93   20.78 
  -1  -3 -11   24.13   24.59 
  -1  -3 -11   14.69   23.91 
  -1  -3 -11   19.67   14.47 
  -1  -3 -11    7.87   26.25 
  -1   3 -11   -1.28   19.77 
  -1  -3 -11   10.11   28.57 
   1  -3  11    4.65   12.72 
   1  -3  11   32.79   23.27 
   1   3  11   16.47   22.49 
  -1   3 -11   18.67   21.75 
  -1   3 -11   10.96   16.02 
  -1  -3 -11   21.63   23.90 
  -1  -3 -11   -5.26   15.71 
  -1   3 -11   10.85   14.38
[truncated: 6,346,239 more chars]
