# Supplementary material for: Inserting Three-Coordinate Nickel into [4Fe-4S] Clusters
Source: ACS Cent Sci. 2024 Oct 3;10(10):1910–9. doi: 10.1021/acscentsci.4c00985 (PMC11503493; doi:10.1021/acscentsci.4c00985)
Supplement: Supplementary file 2 — oc4c00985_si_002.zip [file oc4c00985_si_002.zip › 007b-22038.cif]

 
data_007b-22038 

_vrf_PLAT020_007b-22038
;
PROBLEM:
RESPONSE: The crystal was extremely small. The diffraction at high resolution
was very weak. This lowered the overall I/sigma and quality of the reflections.
;

_vrf_RINTA01_007b-22038
;
PROBLEM:
RESPONSE: See response to PLAT020
;
  
_audit_creation_method            'SHELXL-2014/7' 
_shelx_SHELXL_version_number      '2014/7' 
_chemical_name_systematic         ? 
_chemical_name_common             ? 
_chemical_melting_point           ? 
_chemical_formula_moiety          'C74 H124 Fe3 N6 Na Ni2 O2 S4 Si4, 4(C4 H8 O)' 
_chemical_formula_sum 
 'C90 H156 Fe3 N6 Na Ni2 O6 S4 Si4' 
_chemical_formula_weight          1966.76 
  
loop_ 
 _atom_type_symbol 
 _atom_type_description 
 _atom_type_scat_dispersion_real 
 _atom_type_scat_dispersion_imag 
 _atom_type_scat_source 
 'C'  'C'   0.0181   0.0091 
 'International Tables Vol C Tables 4.2.6.8 and 6.1.1.4' 
 'H'  'H'   0.0000   0.0000 
 'International Tables Vol C Tables 4.2.6.8 and 6.1.1.4' 
 'Fe'  'Fe'  -1.1336   3.1974 
 'International Tables Vol C Tables 4.2.6.8 and 6.1.1.4' 
 'N'  'N'   0.0311   0.0180 
 'International Tables Vol C Tables 4.2.6.8 and 6.1.1.4' 
 'Na'  'Na'   0.1353   0.1239 
 'International Tables Vol C Tables 4.2.6.8 and 6.1.1.4' 
 'Ni'  'Ni'  -3.0029   0.5091 
 'International Tables Vol C Tables 4.2.6.8 and 6.1.1.4' 
 'O'  'O'   0.0492   0.0322 
 'International Tables Vol C Tables 4.2.6.8 and 6.1.1.4' 
 'S'  'S'   0.3331   0.5567 
 'International Tables Vol C Tables 4.2.6.8 and 6.1.1.4' 
 'Si'  'Si'   0.2541   0.3302 
 'International Tables Vol C Tables 4.2.6.8 and 6.1.1.4' 
  
_space_group_crystal_system       monoclinic 
_space_group_IT_number            15 
_space_group_name_H-M_alt         'I 2/a' 
_space_group_name_Hall            '-I 2ya' 
  
_shelx_space_group_comment 
; 
The symmetry employed for this shelxl refinement is uniquely defined 
by the following loop, which should always be used as a source of 
symmetry information in preference to the above space-group names. 
They are only intended as comments. 
; 
  
loop_ 
 _space_group_symop_operation_xyz 
 'x, y, z' 
 '-x+1/2, y, -z' 
 'x+1/2, y+1/2, z+1/2' 
 '-x+1, y+1/2, -z+1/2' 
 '-x, -y, -z' 
 'x-1/2, -y, z' 
 '-x+1/2, -y+1/2, -z+1/2' 
 'x, -y+1/2, z+1/2' 
  
_cell_length_a                    26.8811(8) 
_cell_length_b                    12.3676(4) 
_cell_length_c                    31.7007(12) 
_cell_angle_alpha                 90 
_cell_angle_beta                  97.658(3) 
_cell_angle_gamma                 90 
_cell_volume                      10445.0(6) 
_cell_formula_units_Z             4 
_cell_measurement_temperature     93(2) 
_cell_measurement_reflns_used     12093 
_cell_measurement_theta_min       2.7870 
_cell_measurement_theta_max       64.7800 
  
_exptl_crystal_description        Plate 
_exptl_crystal_colour             Black
_exptl_crystal_density_meas       ? 
_exptl_crystal_density_method     ? 
_exptl_crystal_density_diffrn     1.251 
_exptl_crystal_F_000              4204 
_exptl_transmission_factor_min    ? 
_exptl_transmission_factor_max    ? 
_exptl_crystal_size_max           0.080 
_exptl_crystal_size_mid           0.030 
_exptl_crystal_size_min           0.010 
_exptl_absorpt_coefficient_mu     5.265 
_shelx_estimated_absorpt_T_min    0.678 
_shelx_estimated_absorpt_T_max    0.949 
_exptl_absorpt_correction_type    multi-scan 
_exptl_absorpt_correction_T_min   0.88380 
_exptl_absorpt_correction_T_max   1.00000 
_exptl_absorpt_process_details     
; 
CrysAlisPro 1.171.40.67a (Rigaku Oxford Diffraction, 2019) 
Empirical absorption correction using spherical harmonics, 
 implemented in SCALE3 ABSPACK scaling algorithm. 
; 
_exptl_absorpt_special_details    ? 
_diffrn_ambient_temperature       93(2) 
_diffrn_radiation_wavelength      1.54184 
_diffrn_radiation_type            CuK\a 
_diffrn_source                    'microfocus rotating anode' 
_diffrn_measurement_device_type   'Rigaku Saturn 944+ CCD' 
_diffrn_measurement_method        \w 
_diffrn_detector_area_resol_mean  22.2 
_diffrn_reflns_number             133298 
_diffrn_reflns_av_unetI/netI      0.1124 
_diffrn_reflns_av_R_equivalents   0.2950 
_diffrn_reflns_limit_h_min        -31 
_diffrn_reflns_limit_h_max        31 
_diffrn_reflns_limit_k_min        -14 
_diffrn_reflns_limit_k_max        14 
_diffrn_reflns_limit_l_min        -36 
_diffrn_reflns_limit_l_max        37 
_diffrn_reflns_theta_min          2.813 
_diffrn_reflns_theta_max          66.595 
_diffrn_reflns_theta_full         66.595 
_diffrn_measured_fraction_theta_max   0.996 
_diffrn_measured_fraction_theta_full  0.996 
_diffrn_reflns_Laue_measured_fraction_max    0.996 
_diffrn_reflns_Laue_measured_fraction_full   0.996 
_diffrn_reflns_point_group_measured_fraction_max   0.996 
_diffrn_reflns_point_group_measured_fraction_full  0.996 
_reflns_number_total              9196 
_reflns_number_gt                 4619 
_reflns_threshold_expression      'I > 2\s(I)' 
_reflns_Friedel_coverage          0.000 
_reflns_Friedel_fraction_max      . 
_reflns_Friedel_fraction_full     . 
  
_reflns_special_details 
; 
 Reflections were merged by SHELXL according to the crystal 
 class for the calculation of statistics and refinement. 
  
 _reflns_Friedel_fraction is defined as the number of unique 
 Friedel pairs measured divided by the number that would be 
 possible theoretically, ignoring centric projections and 
 systematic absences. 
; 
  
_computing_data_collection        'CrysAlisPro 1.171.40.67a (Rigaku OD, 2019)' 
_computing_cell_refinement        'CrysAlisPro 1.171.40.67a (Rigaku OD, 2019)' 
_computing_data_reduction         'CrysAlisPro 1.171.40.67a (Rigaku OD, 2019)' 
_computing_structure_solution     'SHELXT-2014/5 (Sheldrick, 2014)' 
_computing_structure_refinement 'SHELXL-2014/7 (Sheldrick, 2014)' 
_computing_molecular_graphics     'Olex2 (Dolomanov et al., 2009)' 
_computing_publication_material   'CIFTAB-2014/2 (Sheldrick, 2014)' 
_refine_special_details 
; 
 Refinement of F^2^ against ALL reflections.  The weighted R-factor wR and 
 goodness of fit S are based on F^2^, conventional R-factors R are based 
 on F, with F set to zero for negative F^2^. The threshold expression of 
 F^2^ > 2sigma(F^2^) is used only for calculating R-factors(gt) etc. and is 
 not relevant to the choice of reflections for refinement.  R-factors based 
 on F^2^ are statistically about twice as large as those based on F, and R- 
 factors based on ALL data will be even larger. 
  
The hydrogen atoms were generated 
geometrically and refined as riding atoms with C-H distances = 0.95 - 0.99 
angstroms and Uiso(H) = 1.2 times Ueq(C) for CH and CH2 groups and Uiso(H) 
= 1.5 times Ueq(C) for CH3 groups. 

Three THF models were included in the asymmetric unit. All three were disordered.
In the disordered models, chemically similar C-C and C-O bonds were restrained to
have similar distances. The disordered thermal parameters were collectivity restrained
to have similar tensor values. Several 1,3 distances were restrained with target values
of 2.415(2) Angstroms. Without these restraints, the THF models converged to chemically 
unreasonable geometries.
; 
_refine_ls_structure_factor_coef  Fsqd 
_refine_ls_matrix_type            full 
_refine_ls_weighting_scheme       calc 
_refine_ls_weighting_details 
'w=1/[\s^2^(Fo^2^)+(0.1030P)^2^+28.9419P] where P=(Fo^2^+2Fc^2^)/3' 
_atom_sites_solution_primary      SHELXT 
_atom_sites_solution_secondary    difmap 
_atom_sites_solution_hydrogens    geom 
_refine_ls_hydrogen_treatment     constr 
_refine_ls_extinction_method      none 
_refine_ls_extinction_coef        . 
_refine_ls_number_reflns          9196 
_refine_ls_number_parameters      676 
_refine_ls_number_restraints      662 
_refine_ls_R_factor_all           0.1712 
_refine_ls_R_factor_gt            0.0849 
_refine_ls_wR_factor_ref          0.2387 
_refine_ls_wR_factor_gt           0.1921 
_refine_ls_goodness_of_fit_ref    1.012 
_refine_ls_restrained_S_all       0.993 
_refine_ls_shift/su_max           0.001 
_refine_ls_shift/su_mean          0.000 
  
loop_ 
 _atom_site_label 
 _atom_site_type_symbol 
 _atom_site_fract_x 
 _atom_site_fract_y 
 _atom_site_fract_z 
 _atom_site_U_iso_or_equiv 
 _atom_site_adp_type 
 _atom_site_occupancy 
 _atom_site_site_symmetry_order 
 _atom_site_calc_flag 
 _atom_site_refinement_flags_posn 
 _atom_site_refinement_flags_adp 
 _atom_site_refinement_flags_occupancy 
 _atom_site_disorder_assembly 
 _atom_site_disorder_group 
Ni1 Ni 0.29884(4) 0.78249(10) 0.57354(4) 0.0447(3) Uani 1 1 d . . . . . 
Fe2 Fe 0.2500 0.79198(12) 0.5000 0.0388(4) Uani 1 2 d S T P . . 
Fe1 Fe 0.16867(4) 0.78386(10) 0.53787(4) 0.0493(4) Uani 1 1 d . . . . . 
C11 C 0.3331(3) 0.7859(6) 0.6299(2) 0.0445(18) Uani 1 1 d . . . . . 
Na1 Na 0.2500 0.4938(3) 0.5000 0.0684(14) Uani 1 2 d S T P . . 
S1 S 0.31876(7) 0.68673(15) 0.52045(7) 0.0485(5) Uani 1 1 d . . . . . 
S2 S 0.23570(7) 0.89152(14) 0.55582(6) 0.0451(5) Uani 1 1 d . . . . . 
N11 N 0.3694(2) 0.7178(5) 0.6488(2) 0.0461(15) Uani 1 1 d . . . . . 
N21 N 0.3299(2) 0.8617(5) 0.6607(2) 0.0442(15) Uani 1 1 d . . . . . 
C21 C 0.3880(3) 0.7502(6) 0.6896(3) 0.051(2) Uani 1 1 d . . . . . 
H21 H 0.4132 0.7151 0.7086 0.061 Uiso 1 1 calc R U . . . 
C31 C 0.3632(3) 0.8412(6) 0.6970(3) 0.056(2) Uani 1 1 d . . . . . 
H31 H 0.3677 0.8833 0.7222 0.068 Uiso 1 1 calc R U . . . 
C41 C 0.2987(3) 0.9578(6) 0.6562(3) 0.053(2) Uani 1 1 d . . . . . 
C51 C 0.2548(3) 0.9587(7) 0.6753(3) 0.061(2) Uani 1 1 d . . . . . 
C61 C 0.2268(4) 1.0518(8) 0.6712(4) 0.090(3) Uani 1 1 d . . . . . 
H61 H 0.1963 1.0550 0.6832 0.108 Uiso 1 1 calc R U . . . 
C71 C 0.2421(5) 1.1413(8) 0.6500(4) 0.093(4) Uani 1 1 d . . . . . 
H71 H 0.2227 1.2058 0.6483 0.112 Uiso 1 1 calc R U . . . 
C81 C 0.2846(5) 1.1365(7) 0.6317(3) 0.082(3) Uani 1 1 d . . . . . 
H81 H 0.2942 1.1982 0.6169 0.099 Uiso 1 1 calc R U . . . 
C91 C 0.3150(4) 1.0449(6) 0.6337(3) 0.058(2) Uani 1 1 d . . . . . 
C101 C 0.2383(4) 0.8596(7) 0.6991(3) 0.067(3) Uani 1 1 d . . . . . 
H101 H 0.2692 0.8265 0.7150 0.081 Uiso 1 1 calc R U . . . 
C111 C 0.2134(4) 0.7734(8) 0.6682(3) 0.080(3) Uani 1 1 d . . . . . 
H11A H 0.1832 0.8039 0.6517 0.119 Uiso 1 1 calc R U . . . 
H11B H 0.2041 0.7108 0.6844 0.119 Uiso 1 1 calc R U . . . 
H11C H 0.2370 0.7508 0.6489 0.119 Uiso 1 1 calc R U . . . 
C121 C 0.2032(4) 0.8879(9) 0.7317(3) 0.098(4) Uani 1 1 d . . . . . 
H12A H 0.2210 0.9339 0.7540 0.147 Uiso 1 1 calc R U . . . 
H12B H 0.1922 0.8214 0.7445 0.147 Uiso 1 1 calc R U . . . 
H12C H 0.1739 0.9268 0.7175 0.147 Uiso 1 1 calc R U . . . 
C131 C 0.3632(4) 1.0421(7) 0.6139(3) 0.066(3) Uani 1 1 d . . . . . 
H131 H 0.3727 0.9646 0.6107 0.079 Uiso 1 1 calc R U . . . 
C141 C 0.3568(4) 1.0939(9) 0.5698(3) 0.090(3) Uani 1 1 d . . . . . 
H14A H 0.3276 1.0623 0.5523 0.135 Uiso 1 1 calc R U . . . 
H14B H 0.3869 1.0809 0.5562 0.135 Uiso 1 1 calc R U . . . 
H14C H 0.3518 1.1720 0.5725 0.135 Uiso 1 1 calc R U . . . 
C151 C 0.4054(5) 1.0964(10) 0.6427(4) 0.104(4) Uani 1 1 d . . . . . 
H15A H 0.3972 1.1729 0.6461 0.155 Uiso 1 1 calc R U . . . 
H15B H 0.4366 1.0906 0.6301 0.155 Uiso 1 1 calc R U . . . 
H15C H 0.4096 1.0610 0.6706 0.155 Uiso 1 1 calc R U . . . 
C161 C 0.3891(3) 0.6266(6) 0.6282(3) 0.0487(19) Uani 1 1 d . . . . . 
C171 C 0.3675(3) 0.5255(6) 0.6313(3) 0.058(2) Uani 1 1 d . . . . . 
C181 C 0.3890(4) 0.4395(7) 0.6113(3) 0.068(3) Uani 1 1 d . . . . . 
H181 H 0.3745 0.3695 0.6116 0.082 Uiso 1 1 calc R U . . . 
C191 C 0.4308(4) 0.4550(8) 0.5912(3) 0.077(3) Uani 1 1 d . . . . . 
H191 H 0.4451 0.3952 0.5784 0.092 Uiso 1 1 calc R U . . . 
C201 C 0.4519(3) 0.5546(8) 0.5894(3) 0.071(3) Uani 1 1 d . . . . . 
H201 H 0.4801 0.5636 0.5746 0.085 Uiso 1 1 calc R U . . . 
C211 C 0.4328(3) 0.6436(7) 0.6089(3) 0.060(2) Uani 1 1 d . . . . . 
C221 C 0.3210(3) 0.5075(6) 0.6521(3) 0.061(2) Uani 1 1 d . . . . . 
H221 H 0.3132 0.5764 0.6664 0.073 Uiso 1 1 calc R U . . . 
C231 C 0.2762(4) 0.4801(8) 0.6187(4) 0.085(3) Uani 1 1 d . . . . . 
H23A H 0.2836 0.4145 0.6034 0.127 Uiso 1 1 calc R U . . . 
H23B H 0.2700 0.5402 0.5986 0.127 Uiso 1 1 calc R U . . . 
H23C H 0.2464 0.4680 0.6329 0.127 Uiso 1 1 calc R U . . . 
C241 C 0.3306(4) 0.4200(7) 0.6864(3) 0.078(3) Uani 1 1 d . . . . . 
H24A H 0.3003 0.4098 0.7001 0.117 Uiso 1 1 calc R U . . . 
H24B H 0.3584 0.4423 0.7078 0.117 Uiso 1 1 calc R U . . . 
H24C H 0.3392 0.3519 0.6733 0.117 Uiso 1 1 calc R U . . . 
C251 C 0.4584(4) 0.7531(8) 0.6083(3) 0.078(3) Uani 1 1 d . . . . . 
H251 H 0.4388 0.8067 0.6231 0.093 Uiso 1 1 calc R U . . . 
C261 C 0.4604(4) 0.7922(11) 0.5632(4) 0.111(5) Uani 1 1 d . . . . . 
H26A H 0.4762 0.7367 0.5474 0.167 Uiso 1 1 calc R U . . . 
H26B H 0.4801 0.8590 0.5640 0.167 Uiso 1 1 calc R U . . . 
H26C H 0.4263 0.8061 0.5492 0.167 Uiso 1 1 calc R U . . . 
C271 C 0.5111(5) 0.7459(11) 0.6322(4) 0.113(4) Uani 1 1 d . . . . . 
H27A H 0.5095 0.7214 0.6614 0.170 Uiso 1 1 calc R U . . . 
H27B H 0.5270 0.8172 0.6328 0.170 Uiso 1 1 calc R U . . . 
H27C H 0.5308 0.6943 0.6178 0.170 Uiso 1 1 calc R U . . . 
N12 N 0.1099(2) 0.7758(6) 0.5654(2) 0.0579(18) Uani 1 1 d . . . . . 
Si12 Si 0.09228(10) 0.6489(3) 0.57915(9) 0.0743(8) Uani 1 1 d . . . . . 
Si22 Si 0.07577(10) 0.8909(3) 0.56900(10) 0.0795(9) Uani 1 1 d . . . . . 
C12 C 0.1491(4) 0.5595(8) 0.5916(3) 0.080(3) Uani 1 1 d . . . . . 
H12D H 0.1666 0.5542 0.5665 0.120 Uiso 1 1 calc R U . . . 
H12E H 0.1385 0.4873 0.5995 0.120 Uiso 1 1 calc R U . . . 
H12F H 0.1717 0.5906 0.6153 0.120 Uiso 1 1 calc R U . . . 
C22 C 0.0499(4) 0.5831(10) 0.5350(4) 0.098(4) Uani 1 1 d . . . . . 
H22A H 0.0179 0.6220 0.5304 0.146 Uiso 1 1 calc R U . . . 
H22B H 0.0439 0.5078 0.5426 0.146 Uiso 1 1 calc R U . . . 
H22C H 0.0657 0.5850 0.5089 0.146 Uiso 1 1 calc R U . . . 
C32 C 0.0614(4) 0.6473(11) 0.6290(3) 0.107(4) Uani 1 1 d . . . . . 
H32A H 0.0850 0.6738 0.6529 0.160 Uiso 1 1 calc R U . . . 
H32B H 0.0512 0.5733 0.6348 0.160 Uiso 1 1 calc R U . . . 
H32C H 0.0317 0.6941 0.6251 0.160 Uiso 1 1 calc R U . . . 
C42 C 0.0924(4) 0.9935(8) 0.5312(4) 0.094(3) Uani 1 1 d . . . . . 
H42A H 0.1280 1.0121 0.5380 0.140 Uiso 1 1 calc R U . . . 
H42B H 0.0720 1.0584 0.5333 0.140 Uiso 1 1 calc R U . . . 
H42C H 0.0861 0.9647 0.5022 0.140 Uiso 1 1 calc R U . . . 
C52 C 0.0070(4) 0.8652(11) 0.5536(4) 0.112(4) Uani 1 1 d . . . . . 
H52A H 0.0018 0.8258 0.5265 0.168 Uiso 1 1 calc R U . . . 
H52B H -0.0110 0.9343 0.5505 0.168 Uiso 1 1 calc R U . . . 
H52C H -0.0058 0.8219 0.5758 0.168 Uiso 1 1 calc R U . . . 
C62 C 0.0862(6) 0.9500(13) 0.6241(4) 0.157(7) Uani 1 1 d . . . . . 
H62A H 0.0724 0.9010 0.6439 0.235 Uiso 1 1 calc R U . . . 
H62B H 0.0693 1.0203 0.6241 0.235 Uiso 1 1 calc R U . . . 
H62C H 0.1222 0.9595 0.6330 0.235 Uiso 1 1 calc R U . . . 
O1B O 0.1877(8) 0.3304(18) 0.5064(6) 0.134(3) Uani 0.63(3) 1 d D U P A 2 
C2B C 0.1364(8) 0.363(2) 0.4970(10) 0.134(3) Uani 0.63(3) 1 d D U P A 2 
H2BA H 0.1219 0.3431 0.4677 0.161 Uiso 0.63(3) 1 calc R U P A 2 
H2BB H 0.1321 0.4414 0.5014 0.161 Uiso 0.63(3) 1 calc R U P A 2 
C3B C 0.1148(9) 0.297(2) 0.5296(9) 0.134(3) Uani 0.63(3) 1 d D U P A 2 
H3BA H 0.0960 0.2348 0.5159 0.161 Uiso 0.63(3) 1 calc R U P A 2 
H3BB H 0.0915 0.3416 0.5440 0.161 Uiso 0.63(3) 1 calc R U P A 2 
C4B C 0.1575(9) 0.258(2) 0.5611(8) 0.134(3) Uani 0.63(3) 1 d D U P A 2 
H4BA H 0.1692 0.3155 0.5820 0.161 Uiso 0.63(3) 1 calc R U P A 2 
H4BB H 0.1483 0.1931 0.5763 0.161 Uiso 0.63(3) 1 calc R U P A 2 
C5B C 0.1957(11) 0.234(2) 0.5325(7) 0.134(3) Uani 0.63(3) 1 d D U P A 2 
H5BA H 0.2301 0.2301 0.5481 0.161 Uiso 0.63(3) 1 calc R U P A 2 
H5BB H 0.1880 0.1668 0.5160 0.161 Uiso 0.63(3) 1 calc R U P A 2 
O6B O 0.4808(14) 0.581(2) 0.7356(10) 0.128(3) Uani 0.44(5) 1 d D U P B 2 
C7B C 0.491(2) 0.505(3) 0.7035(9) 0.128(3) Uani 0.44(5) 1 d D U P B 2 
H7BA H 0.5246 0.5129 0.6954 0.154 Uiso 0.44(5) 1 calc R U P B 2 
H7BB H 0.4651 0.5083 0.6779 0.154 Uiso 0.44(5) 1 calc R U P B 2 
C8B C 0.4853(18) 0.409(3) 0.7298(9) 0.128(3) Uani 0.44(5) 1 d D U P B 2 
H8BA H 0.5097 0.3536 0.7230 0.154 Uiso 0.44(5) 1 calc R U P B 2 
H8BB H 0.4512 0.3786 0.7220 0.154 Uiso 0.44(5) 1 calc R U P B 2 
C9B C 0.4935(19) 0.430(3) 0.7765(9) 0.128(3) Uani 0.44(5) 1 d D U P B 2 
H9BA H 0.4780 0.3746 0.7931 0.154 Uiso 0.44(5) 1 calc R U P B 2 
H9BB H 0.5294 0.4396 0.7879 0.154 Uiso 0.44(5) 1 calc R U P B 2 
C10B C 0.4652(16) 0.533(4) 0.7730(8) 0.128(3) Uani 0.44(5) 1 d D U P B 2 
H10A H 0.4285 0.5205 0.7692 0.154 Uiso 0.44(5) 1 calc R U P B 2 
H10B H 0.4744 0.5795 0.7984 0.154 Uiso 0.44(5) 1 calc R U P B 2 
O11B O 0.3617(15) 1.055(3) 0.7620(15) 0.151(3) Uani 0.343(14) 1 d D U P C 2 
C15B C 0.3515(16) 1.146(3) 0.7336(11) 0.151(3) Uani 0.343(14) 1 d D U P C 2 
H15D H 0.3298 1.1287 0.7068 0.181 Uiso 0.343(14) 1 calc R U P C 2 
H15E H 0.3821 1.1853 0.7278 0.181 Uiso 0.343(14) 1 calc R U P C 2 
C14B C 0.324(2) 1.2001(17) 0.7659(14) 0.150(3) Uani 0.343(14) 1 d D U P C 2 
H14D H 0.3477 1.2481 0.7841 0.181 Uiso 0.343(14) 1 calc R U P C 2 
H14E H 0.2966 1.2446 0.7515 0.181 Uiso 0.343(14) 1 calc R U P C 2 
C13B C 0.3045(18) 1.115(2) 0.7922(12) 0.151(3) Uani 0.343(14) 1 d D U P C 2 
H13A H 0.2676 1.1221 0.7905 0.181 Uiso 0.343(14) 1 calc R U P C 2 
H13B H 0.3193 1.1231 0.8224 0.181 Uiso 0.343(14) 1 calc R U P C 2 
C12B C 0.3181(17) 1.0072(18) 0.7753(13) 0.151(3) Uani 0.343(14) 1 d D U P C 2 
H12G H 0.3255 0.9511 0.7975 0.181 Uiso 0.343(14) 1 calc R U P C 2 
H12H H 0.2936 0.9803 0.7514 0.181 Uiso 0.343(14) 1 calc R U P C 2 
O1A O 0.1970(12) 0.376(3) 0.5177(11) 0.134(3) Uani 0.37(3) 1 d D U P A 1 
C2A C 0.1458(14) 0.342(4) 0.5050(12) 0.134(3) Uani 0.37(3) 1 d D U P A 1 
H2AA H 0.1440 0.2940 0.4800 0.161 Uiso 0.37(3) 1 calc R U P A 1 
H2AB H 0.1243 0.4061 0.4972 0.161 Uiso 0.37(3) 1 calc R U P A 1 
C3A C 0.1279(14) 0.283(4) 0.5418(13) 0.134(3) Uani 0.37(3) 1 d D U P A 1 
H3AA H 0.1097 0.3335 0.5587 0.161 Uiso 0.37(3) 1 calc R U P A 1 
H3AB H 0.1050 0.2237 0.5313 0.161 Uiso 0.37(3) 1 calc R U P A 1 
C4A C 0.1739(16) 0.240(4) 0.5685(11) 0.134(3) Uani 0.37(3) 1 d D U P A 1 
H4AA H 0.1791 0.2717 0.5974 0.161 Uiso 0.37(3) 1 calc R U P A 1 
H4AB H 0.1735 0.1598 0.5706 0.161 Uiso 0.37(3) 1 calc R U P A 1 
C5A C 0.2109(16) 0.279(3) 0.5414(13) 0.134(3) Uani 0.37(3) 1 d D U P A 1 
H5AA H 0.2431 0.2924 0.5597 0.161 Uiso 0.37(3) 1 calc R U P A 1 
H5AB H 0.2167 0.2212 0.5211 0.161 Uiso 0.37(3) 1 calc R U P A 1 
O11A O 0.3744(9) 1.0430(15) 0.7625(8) 0.150(3) Uani 0.657(14) 1 d D U P C 1 
C12A C 0.3466(11) 1.0391(15) 0.7969(7) 0.151(3) Uani 0.657(14) 1 d D U P C 1 
H12I H 0.3595 0.9823 0.8175 0.181 Uiso 0.657(14) 1 calc R U P C 1 
H12J H 0.3106 1.0250 0.7871 0.181 Uiso 0.657(14) 1 calc R U P C 1 
C13A C 0.3539(12) 1.1482(14) 0.8161(7) 0.151(3) Uani 0.657(14) 1 d D U P C 1 
H13C H 0.3253 1.1668 0.8314 0.181 Uiso 0.657(14) 1 calc R U P C 1 
H13D H 0.3851 1.1501 0.8366 0.181 Uiso 0.657(14) 1 calc R U P C 1 
C14A C 0.3572(12) 1.2243(16) 0.7822(7) 0.150(3) Uani 0.657(14) 1 d D U P C 1 
H14F H 0.3773 1.2888 0.7920 0.180 Uiso 0.657(14) 1 calc R U P C 1 
H14G H 0.3236 1.2471 0.7682 0.180 Uiso 0.657(14) 1 calc R U P C 1 
C15A C 0.3826(11) 1.1558(14) 0.7552(8) 0.151(3) Uani 0.657(14) 1 d D U P C 1 
H15F H 0.3705 1.1730 0.7250 0.181 Uiso 0.657(14) 1 calc R U P C 1 
H15G H 0.4190 1.1711 0.7603 0.181 Uiso 0.657(14) 1 calc R U P C 1 
O6A O 0.4752(12) 0.5944(17) 0.7282(7) 0.128(3) Uani 0.56(5) 1 d D U P B 1 
C7A C 0.4918(17) 0.494(2) 0.7130(9) 0.128(3) Uani 0.56(5) 1 d D U P B 1 
H7AA H 0.5240 0.5070 0.7020 0.154 Uiso 0.56(5) 1 calc R U P B 1 
H7AB H 0.4672 0.4713 0.6885 0.154 Uiso 0.56(5) 1 calc R U P B 1 
C8A C 0.4994(14) 0.401(2) 0.7420(11) 0.129(3) Uani 0.56(5) 1 d D U P B 1 
H8AA H 0.5352 0.3828 0.7499 0.154 Uiso 0.56(5) 1 calc R U P B 1 
H8AB H 0.4801 0.3367 0.7311 0.154 Uiso 0.56(5) 1 calc R U P B 1 
C9A C 0.4771(15) 0.457(3) 0.7771(8) 0.129(3) Uani 0.56(5) 1 d D U P B 1 
H9AA H 0.4429 0.4285 0.7780 0.154 Uiso 0.56(5) 1 calc R U P B 1 
H9AB H 0.4975 0.4389 0.8046 0.154 Uiso 0.56(5) 1 calc R U P B 1 
C10A C 0.4744(16) 0.577(3) 0.7727(7) 0.128(3) Uani 0.56(5) 1 d D U P B 1 
H10C H 0.4431 0.6049 0.7819 0.154 Uiso 0.56(5) 1 calc R U P B 1 
H10D H 0.5035 0.6116 0.7898 0.154 Uiso 0.56(5) 1 calc R U P B 1 
  
loop_ 
 _atom_site_aniso_label 
 _atom_site_aniso_U_11 
 _atom_site_aniso_U_22 
 _atom_site_aniso_U_33 
 _atom_site_aniso_U_23 
 _atom_site_aniso_U_13 
 _atom_site_aniso_U_12 
Ni1 0.0476(7) 0.0345(7) 0.0534(8) 0.0006(6) 0.0118(6) 0.0004(6) 
Fe2 0.0365(8) 0.0311(8) 0.0515(10) 0.000 0.0153(7) 0.000 
Fe1 0.0431(7) 0.0464(7) 0.0625(9) -0.0003(6) 0.0225(6) -0.0013(6) 
C11 0.045(4) 0.032(4) 0.058(5) 0.006(4) 0.015(4) 0.005(3) 
Na1 0.073(3) 0.026(2) 0.105(4) 0.000 0.007(3) 0.000 
S1 0.0475(10) 0.0425(11) 0.0581(12) 0.0016(9) 0.0162(9) 0.0093(8) 
S2 0.0444(10) 0.0401(10) 0.0531(12) -0.0032(9) 0.0144(9) 0.0031(8) 
N11 0.048(4) 0.036(3) 0.055(4) 0.002(3) 0.010(3) 0.007(3) 
N21 0.056(4) 0.029(3) 0.048(4) 0.001(3) 0.012(3) 0.002(3) 
C21 0.059(5) 0.042(4) 0.049(5) 0.010(4) 0.002(4) 0.005(4) 
C31 0.076(6) 0.039(4) 0.054(5) -0.005(4) 0.011(5) 0.007(4) 
C41 0.071(5) 0.031(4) 0.056(5) -0.001(4) 0.014(4) 0.013(4) 
C51 0.085(6) 0.046(5) 0.054(5) 0.001(4) 0.017(5) 0.025(5) 
C61 0.119(9) 0.057(6) 0.103(9) -0.001(6) 0.051(7) 0.033(6) 
C71 0.133(10) 0.054(6) 0.099(9) 0.008(6) 0.036(8) 0.040(7) 
C81 0.144(10) 0.027(4) 0.075(7) 0.000(4) 0.013(7) 0.009(5) 
C91 0.091(6) 0.028(4) 0.058(6) -0.007(4) 0.014(5) 0.002(4) 
C101 0.085(6) 0.052(5) 0.070(6) 0.011(5) 0.031(5) 0.010(5) 
C111 0.089(7) 0.068(7) 0.088(8) 0.013(6) 0.035(6) 0.008(6) 
C121 0.126(9) 0.099(9) 0.080(8) 0.006(6) 0.056(7) 0.031(7) 
C131 0.088(7) 0.038(5) 0.075(7) 0.012(4) 0.021(6) -0.011(4) 
C141 0.116(9) 0.085(7) 0.070(7) 0.006(6) 0.020(6) -0.039(7) 
C151 0.114(9) 0.100(9) 0.089(8) 0.020(7) -0.012(7) -0.020(7) 
C161 0.054(5) 0.041(4) 0.052(5) -0.006(4) 0.009(4) 0.016(4) 
C171 0.066(5) 0.039(5) 0.068(6) -0.006(4) 0.008(5) 0.014(4) 
C181 0.074(6) 0.043(5) 0.086(7) -0.007(5) 0.009(5) 0.015(4) 
C191 0.089(7) 0.066(7) 0.080(7) -0.013(5) 0.024(6) 0.032(6) 
C201 0.064(6) 0.073(7) 0.080(7) -0.003(5) 0.023(5) 0.034(5) 
C211 0.051(5) 0.061(6) 0.069(6) 0.008(5) 0.013(4) 0.011(4) 
C221 0.064(6) 0.033(4) 0.092(7) 0.008(4) 0.031(5) 0.007(4) 
C231 0.073(7) 0.062(6) 0.122(9) 0.026(6) 0.027(7) -0.001(5) 
C241 0.107(8) 0.055(6) 0.077(7) 0.006(5) 0.032(6) 0.017(5) 
C251 0.077(7) 0.072(7) 0.092(8) 0.019(6) 0.042(6) 0.007(5) 
C261 0.078(7) 0.138(12) 0.114(10) 0.056(9) -0.001(7) -0.023(7) 
C271 0.102(9) 0.122(11) 0.110(10) -0.011(8) -0.010(8) -0.019(8) 
N12 0.040(3) 0.063(4) 0.075(5) 0.009(4) 0.023(3) 0.003(3) 
Si12 0.0582(15) 0.090(2) 0.0793(19) 0.0117(16) 0.0271(14) -0.0133(14) 
Si22 0.0619(16) 0.101(2) 0.0783(19) -0.0076(17) 0.0191(14) 0.0316(16) 
C12 0.087(7) 0.059(6) 0.095(8) 0.014(6) 0.020(6) -0.003(5) 
C22 0.074(7) 0.107(9) 0.115(9) -0.001(7) 0.025(6) -0.043(6) 
C32 0.079(7) 0.165(12) 0.083(8) 0.023(8) 0.035(6) -0.011(8) 
C42 0.097(8) 0.066(7) 0.113(9) -0.004(6) -0.003(7) 0.027(6) 
C52 0.056(6) 0.151(12) 0.133(11) 0.010(9) 0.029(7) 0.034(7) 
C62 0.192(15) 0.193(16) 0.081(9) -0.037(10) 0.003(9) 0.123(13) 
O1B 0.147(7) 0.103(6) 0.135(7) 0.022(5) -0.046(5) 0.002(5) 
C2B 0.147(7) 0.103(6) 0.135(7) 0.022(5) -0.046(5) 0.002(5) 
C3B 0.147(7) 0.103(6) 0.135(7) 0.022(5) -0.047(6) 0.002(5) 
C4B 0.147(7) 0.103(6) 0.135(7) 0.022(5) -0.046(5) 0.002(5) 
C5B 0.147(7) 0.103(6) 0.135(7) 0.022(5) -0.046(5) 0.002(5) 
O6B 0.157(5) 0.139(6) 0.088(5) 0.030(5) 0.017(5) 0.081(5) 
C7B 0.157(5) 0.139(6) 0.088(5) 0.030(5) 0.017(5) 0.081(5) 
C8B 0.158(5) 0.139(6) 0.088(5) 0.030(5) 0.017(5) 0.081(5) 
C9B 0.158(5) 0.139(6) 0.088(5) 0.030(5) 0.017(5) 0.081(5) 
C10B 0.157(5) 0.139(6) 0.088(5) 0.030(5) 0.017(5) 0.081(5) 
O11B 0.249(9) 0.073(4) 0.132(6) -0.007(4) 0.032(6) 0.027(5) 
C15B 0.249(9) 0.073(4) 0.132(6) -0.007(4) 0.032(6) 0.027(5) 
C14B 0.249(9) 0.073(4) 0.131(6) -0.007(4) 0.032(6) 0.027(5) 
C13B 0.248(9) 0.074(4) 0.132(6) -0.007(4) 0.032(6) 0.027(5) 
C12B 0.249(9) 0.074(4) 0.132(6) -0.007(4) 0.032(6) 0.027(5) 
O1A 0.147(7) 0.103(6) 0.135(7) 0.022(5) -0.046(5) 0.002(5) 
C2A 0.147(7) 0.103(6) 0.135(7) 0.022(5) -0.046(6) 0.002(5) 
C3A 0.147(7) 0.103(6) 0.135(7) 0.022(5) -0.046(5) 0.002(5) 
C4A 0.147(7) 0.103(6) 0.135(7) 0.022(5) -0.046(6) 0.002(5) 
C5A 0.147(7) 0.103(6) 0.135(7) 0.022(5) -0.046(5) 0.002(5) 
O11A 0.248(9) 0.073(4) 0.132(6) -0.007(4) 0.032(6) 0.027(5) 
C12A 0.248(9) 0.073(4) 0.132(6) -0.007(4) 0.032(6) 0.027(5) 
C13A 0.249(9) 0.074(4) 0.131(6) -0.007(4) 0.032(6) 0.027(5) 
C14A 0.248(9) 0.073(4) 0.131(6) -0.007(4) 0.033(6) 0.027(5) 
C15A 0.249(9) 0.074(4) 0.132(6) -0.007(4) 0.032(6) 0.027(5) 
O6A 0.157(5) 0.139(6) 0.088(5) 0.030(5) 0.017(5) 0.081(5) 
C7A 0.157(5) 0.139(6) 0.088(5) 0.030(5) 0.017(5) 0.081(5) 
C8A 0.158(5) 0.139(6) 0.089(5) 0.030(5) 0.017(5) 0.081(5) 
C9A 0.158(5) 0.140(6) 0.089(5) 0.030(5) 0.017(5) 0.081(5) 
C10A 0.158(5) 0.139(6) 0.088(5) 0.030(5) 0.017(5) 0.081(5) 
  
_geom_special_details 
; 
 All esds (except the esd in the dihedral angle between two l.s. planes) 
 are estimated using the full covariance matrix.  The cell esds are taken 
 into account individually in the estimation of esds in distances, angles 
 and torsion angles; correlations between esds in cell parameters are only 
 used when they are defined by crystal symmetry.  An approximate (isotropic) 
 treatment of cell esds is used for estimating esds involving l.s. planes. 
; 
  
loop_ 
 _geom_bond_atom_site_label_1 
 _geom_bond_atom_site_label_2 
 _geom_bond_distance 
 _geom_bond_site_symmetry_2 
 _geom_bond_publ_flag 
Ni1 C11 1.899(8) . ? 
Ni1 S2 2.182(2) . ? 
Ni1 S1 2.182(2) . ? 
Ni1 Fe2 2.5213(13) . ? 
Fe2 S2 2.231(2) 2_556 ? 
Fe2 S2 2.231(2) . ? 
Fe2 S1 2.283(2) 2_556 ? 
Fe2 S1 2.283(2) . ? 
Fe2 Ni1 2.5214(13) 2_556 ? 
Fe2 Fe1 2.6325(11) . ? 
Fe2 Fe1 2.6325(11) 2_556 ? 
Fe1 N12 1.908(6) . ? 
Fe1 S2 2.252(2) . ? 
Fe1 S1 2.267(2) 2_556 ? 
C11 N21 1.362(9) . ? 
C11 N11 1.366(9) . ? 
Na1 O1A 2.16(3) 2_556 ? 
Na1 O1A 2.16(3) . ? 
Na1 O1B 2.65(2) 2_556 ? 
Na1 O1B 2.65(2) . ? 
Na1 S1 3.035(4) 2_556 ? 
Na1 S1 3.035(4) . ? 
S1 Fe1 2.268(2) 2_556 ? 
N11 C21 1.380(10) . ? 
N11 C161 1.440(9) . ? 
N21 C31 1.384(10) . ? 
N21 C41 1.451(9) . ? 
C21 C31 1.344(10) . ? 
C21 H21 0.9500 . ? 
C31 H31 0.9500 . ? 
C41 C91 1.394(11) . ? 
C41 C51 1.395(11) . ? 
C51 C61 1.374(11) . ? 
C51 C101 1.536(12) . ? 
C61 C71 1.386(14) . ? 
C61 H61 0.9500 . ? 
C71 C81 1.349(15) . ? 
C71 H71 0.9500 . ? 
C81 C91 1.394(12) . ? 
C81 H81 0.9500 . ? 
C91 C131 1.514(12) . ? 
C101 C121 1.528(12) . ? 
C101 C111 1.540(13) . ? 
C101 H101 1.0000 . ? 
C111 H11A 0.9800 . ? 
C111 H11B 0.9800 . ? 
C111 H11C 0.9800 . ? 
C121 H12A 0.9800 . ? 
C121 H12B 0.9800 . ? 
C121 H12C 0.9800 . ? 
C131 C151 1.515(14) . ? 
C131 C141 1.527(13) . ? 
C131 H131 1.0000 . ? 
C141 H14A 0.9800 . ? 
C141 H14B 0.9800 . ? 
C141 H14C 0.9800 . ? 
C151 H15A 0.9800 . ? 
C151 H15B 0.9800 . ? 
C151 H15C 0.9800 . ? 
C161 C171 1.387(11) . ? 
C161 C211 1.412(11) . ? 
C171 C181 1.402(11) . ? 
C171 C221 1.507(11) . ? 
C181 C191 1.376(13) . ? 
C181 H181 0.9500 . ? 
C191 C201 1.361(13) . ? 
C191 H191 0.9500 . ? 
C201 C211 1.393(12) . ? 
C201 H201 0.9500 . ? 
C211 C251 1.520(13) . ? 
C221 C231 1.531(13) . ? 
C221 C241 1.531(12) . ? 
C221 H221 1.0000 . ? 
C231 H23A 0.9800 . ? 
C231 H23B 0.9800 . ? 
C231 H23C 0.9800 . ? 
C241 H24A 0.9800 . ? 
C241 H24B 0.9800 . ? 
C241 H24C 0.9800 . ? 
C251 C261 1.517(14) . ? 
C251 C271 1.518(15) . ? 
C251 H251 1.0000 . ? 
C261 H26A 0.9800 . ? 
C261 H26B 0.9800 . ? 
C261 H26C 0.9800 . ? 
C271 H27A 0.9800 . ? 
C271 H27B 0.9800 . ? 
C271 H27C 0.9800 . ? 
N12 Si22 1.705(7) . ? 
N12 Si12 1.712(7) . ? 
Si12 C22 1.869(11) . ? 
Si12 C32 1.881(10) . ? 
Si12 C12 1.884(10) . ? 
Si22 C42 1.841(12) . ? 
Si22 C52 1.875(11) . ? 
Si22 C62 1.881(12) . ? 
C12 H12D 0.9800 . ? 
C12 H12E 0.9800 . ? 
C12 H12F 0.9800 . ? 
C22 H22A 0.9800 . ? 
C22 H22B 0.9800 . ? 
C22 H22C 0.9800 . ? 
C32 H32A 0.9800 . ? 
C32 H32B 0.9800 . ? 
C32 H32C 0.9800 . ? 
C42 H42A 0.9800 . ? 
C42 H42B 0.9800 . ? 
C42 H42C 0.9800 . ? 
C52 H52A 0.9800 . ? 
C52 H52B 0.9800 . ? 
C52 H52C 0.9800 . ? 
C62 H62A 0.9800 . ? 
C62 H62B 0.9800 . ? 
C62 H62C 0.9800 . ? 
O1B C2B 1.428(14) . ? 
O1B C5B 1.454(14) . ? 
C2B C3B 1.490(14) . ? 
C2B H2BA 0.9900 . ? 
C2B H2BB 0.9900 . ? 
C3B C4B 1.495(14) . ? 
C3B H3BA 0.9900 . ? 
C3B H3BB 0.9900 . ? 
C4B C5B 1.489(14) . ? 
C4B H4BA 0.9900 . ? 
C4B H4BB 0.9900 . ? 
C5B H5BA 0.9900 . ? 
C5B H5BB 0.9900 . ? 
O6B C7B 1.433(15) . ? 
O6B C10B 1.438(16) . ? 
C7B C8B 1.472(15) . ? 
C7B H7BA 0.9900 . ? 
C7B H7BB 0.9900 . ? 
C8B C9B 1.492(15) . ? 
C8B H8BA 0.9900 . ? 
C8B H8BB 0.9900 . ? 
C9B C10B 1.484(15) . ? 
C9B H9BA 0.9900 . ? 
C9B H9BB 0.9900 . ? 
C10B H10A 0.9900 . ? 
C10B H10B 0.9900 . ? 
O11B C12B 1.425(17) . ? 
O11B C15B 1.452(17) . ? 
C15B C14B 1.489(13) . ? 
C15B H15D 0.9900 . ? 
C15B H15E 0.9900 . ? 
C14B C13B 1.485(10) . ? 
C14B H14D 0.9900 . ? 
C14B H14E 0.9900 . ? 
C13B C12B 1.505(13) . ? 
C13B H13A 0.9900 . ? 
C13B H13B 0.9900 . ? 
C12B H12G 0.9900 . ? 
C12B H12H 0.9900 . ? 
O1A C5A 1.438(16) . ? 
O1A C2A 1.443(16) . ? 
C2A C3A 1.508(15) . ? 
C2A H2AA 0.9900 . ? 
C2A H2AB 0.9900 . ? 
C3A C4A 1.503(15) . ? 
C3A H3AA 0.9900 . ? 
C3A H3AB 0.9900 . ? 
C4A C5A 1.483(15) . ? 
C4A H4AA 0.9900 . ? 
C4A H4AB 0.9900 . ? 
C5A H5AA 0.9900 . ? 
C5A H5AB 0.9900 . ? 
O11A C12A 1.403(16) . ? 
O11A C15A 1.437(15) . ? 
C12A C13A 1.482(14) . ? 
C12A H12I 0.9900 . ? 
C12A H12J 0.9900 . ? 
C13A C14A 1.440(14) . ? 
C13A H13C 0.9900 . ? 
C13A H13D 0.9900 . ? 
C14A C15A 1.440(14) . ? 
C14A H14F 0.9900 . ? 
C14A H14G 0.9900 . ? 
C15A H15F 0.9900 . ? 
C15A H15G 0.9900 . ? 
O6A C7A 1.430(14) . ? 
O6A C10A 1.433(15) . ? 
C7A C8A 1.460(14) . ? 
C7A H7AA 0.9900 . ? 
C7A H7AB 0.9900 . ? 
C8A C9A 1.499(14) . ? 
C8A H8AA 0.9900 . ? 
C8A H8AB 0.9900 . ? 
C9A C10A 1.487(14) . ? 
C9A H9AA 0.9900 . ? 
C9A H9AB 0.9900 . ? 
C10A H10C 0.9900 . ? 
C10A H10D 0.9900 . ? 
  
loop_ 
 _geom_angle_atom_site_label_1 
 _geom_angle_atom_site_label_2 
 _geom_angle_atom_site_label_3 
 _geom_angle 
 _geom_angle_site_symmetry_1 
 _geom_angle_site_symmetry_3 
 _geom_angle_publ_flag 
C11 Ni1 S2 119.4(2) . . ? 
C11 Ni1 S1 126.9(2) . . ? 
S2 Ni1 S1 113.53(9) . . ? 
C11 Ni1 Fe2 175.4(2) . . ? 
S2 Ni1 Fe2 56.07(7) . . ? 
S1 Ni1 Fe2 57.53(7) . . ? 
S2 Fe2 S2 113.01(12) 2_556 . ? 
S2 Fe2 S1 107.94(7) 2_556 2_556 ? 
S2 Fe2 S1 108.74(7) . 2_556 ? 
S2 Fe2 S1 108.75(7) 2_556 . ? 
S2 Fe2 S1 107.94(7) . . ? 
S1 Fe2 S1 110.48(12) 2_556 . ? 
S2 Fe2 Ni1 129.47(7) 2_556 . ? 
S2 Fe2 Ni1 54.25(6) . . ? 
S1 Fe2 Ni1 122.56(7) 2_556 . ? 
S1 Fe2 Ni1 53.75(6) . . ? 
S2 Fe2 Ni1 54.25(6) 2_556 2_556 ? 
S2 Fe2 Ni1 129.47(7) . 2_556 ? 
S1 Fe2 Ni1 53.75(6) 2_556 2_556 ? 
S1 Fe2 Ni1 122.56(7) . 2_556 ? 
Ni1 Fe2 Ni1 174.67(9) . 2_556 ? 
S2 Fe2 Fe1 128.62(7) 2_556 . ? 
S2 Fe2 Fe1 54.40(6) . . ? 
S1 Fe2 Fe1 54.38(6) 2_556 . ? 
S1 Fe2 Fe1 122.61(7) . . ? 
Ni1 Fe2 Fe1 86.46(4) . . ? 
Ni1 Fe2 Fe1 93.33(4) 2_556 . ? 
S2 Fe2 Fe1 54.40(6) 2_556 2_556 ? 
S2 Fe2 Fe1 128.62(7) . 2_556 ? 
S1 Fe2 Fe1 122.61(7) 2_556 2_556 ? 
S1 Fe2 Fe1 54.38(6) . 2_556 ? 
Ni1 Fe2 Fe1 93.33(4) . 2_556 ? 
Ni1 Fe2 Fe1 86.46(4) 2_556 2_556 ? 
Fe1 Fe2 Fe1 175.63(8) . 2_556 ? 
N12 Fe1 S2 126.8(2) . . ? 
N12 Fe1 S1 124.6(2) . 2_556 ? 
S2 Fe1 S1 108.56(8) . 2_556 ? 
N12 Fe1 Fe2 179.2(2) . . ? 
S2 Fe1 Fe2 53.67(6) . . ? 
S1 Fe1 Fe2 54.93(6) 2_556 . ? 
N21 C11 N11 102.7(6) . . ? 
N21 C11 Ni1 128.3(5) . . ? 
N11 C11 Ni1 128.9(6) . . ? 
O1A Na1 O1A 95(2) 2_556 . ? 
O1B Na1 O1B 80.6(8) 2_556 . ? 
O1A Na1 S1 151.3(11) 2_556 2_556 ? 
O1A Na1 S1 100.4(8) . 2_556 ? 
O1B Na1 S1 163.1(5) 2_556 2_556 ? 
O1B Na1 S1 104.1(4) . 2_556 ? 
O1A Na1 S1 100.4(9) 2_556 . ? 
O1A Na1 S1 151.3(11) . . ? 
O1B Na1 S1 104.1(4) 2_556 . ? 
O1B Na1 S1 163.1(5) . . ? 
S1 Na1 S1 76.35(12) 2_556 . ? 
Ni1 S1 Fe1 114.82(9) . 2_556 ? 
Ni1 S1 Fe2 68.71(6) . . ? 
Fe1 S1 Fe2 70.69(7) 2_556 . ? 
Ni1 S1 Na1 112.73(8) . . ? 
Fe1 S1 Na1 113.26(9) 2_556 . ? 
Fe2 S1 Na1 86.59(8) . . ? 
Ni1 S2 Fe2 69.68(7) . . ? 
Ni1 S2 Fe1 105.57(9) . . ? 
Fe2 S2 Fe1 71.93(7) . . ? 
C11 N11 C21 112.4(6) . . ? 
C11 N11 C161 124.7(7) . . ? 
C21 N11 C161 122.8(6) . . ? 
C11 N21 C31 111.9(6) . . ? 
C11 N21 C41 125.8(6) . . ? 
C31 N21 C41 122.2(6) . . ? 
C31 C21 N11 106.2(7) . . ? 
C31 C21 H21 126.9 . . ? 
N11 C21 H21 126.9 . . ? 
C21 C31 N21 106.8(7) . . ? 
C21 C31 H31 126.6 . . ? 
N21 C31 H31 126.6 . . ? 
C91 C41 C51 123.9(7) . . ? 
C91 C41 N21 117.7(7) . . ? 
C51 C41 N21 118.4(7) . . ? 
C61 C51 C41 116.8(9) . . ? 
C61 C51 C101 121.6(9) . . ? 
C41 C51 C101 121.6(7) . . ? 
C51 C61 C71 121.4(10) . . ? 
C51 C61 H61 119.3 . . ? 
C71 C61 H61 119.3 . . ? 
C81 C71 C61 119.7(9) . . ? 
C81 C71 H71 120.2 . . ? 
C61 C71 H71 120.2 . . ? 
C71 C81 C91 122.8(9) . . ? 
C71 C81 H81 118.6 . . ? 
C91 C81 H81 118.6 . . ? 
C41 C91 C81 115.4(9) . . ? 
C41 C91 C131 122.6(7) . . ? 
C81 C91 C131 122.0(8) . . ? 
C121 C101 C51 113.2(8) . . ? 
C121 C101 C111 109.5(9) . . ? 
C51 C101 C111 111.6(8) . . ? 
C121 C101 H101 107.4 . . ? 
C51 C101 H101 107.4 . . ? 
C111 C101 H101 107.4 . . ? 
C101 C111 H11A 109.5 . . ? 
C101 C111 H11B 109.5 . . ? 
H11A C111 H11B 109.5 . . ? 
C101 C111 H11C 109.5 . . ? 
H11A C111 H11C 109.5 . . ? 
H11B C111 H11C 109.5 . . ? 
C101 C121 H12A 109.5 . . ? 
C101 C121 H12B 109.5 . . ? 
H12A C121 H12B 109.5 . . ? 
C101 C121 H12C 109.5 . . ? 
H12A C121 H12C 109.5 . . ? 
H12B C121 H12C 109.5 . . ? 
C91 C131 C151 110.6(8) . . ? 
C91 C131 C141 111.8(8) . . ? 
C151 C131 C141 110.5(8) . . ? 
C91 C131 H131 107.9 . . ? 
C151 C131 H131 107.9 . . ? 
C141 C131 H131 107.9 . . ? 
C131 C141 H14A 109.5 . . ? 
C131 C141 H14B 109.5 . . ? 
H14A C141 H14B 109.5 . . ? 
C131 C141 H14C 109.5 . . ? 
H14A C141 H14C 109.5 . . ? 
H14B C141 H14C 109.5 . . ? 
C131 C151 H15A 109.5 . . ? 
C131 C151 H15B 109.5 . . ? 
H15A C151 H15B 109.5 . . ? 
C131 C151 H15C 109.5 . . ? 
H15A C151 H15C 109.5 . . ? 
H15B C151 H15C 109.5 . . ? 
C171 C161 C211 123.0(7) . . ? 
C171 C161 N11 119.4(7) . . ? 
C211 C161 N11 117.3(7) . . ? 
C161 C171 C181 116.8(8) . . ? 
C161 C171 C221 122.9(7) . . ? 
C181 C171 C221 120.1(8) . . ? 
C191 C181 C171 120.9(9) . . ? 
C191 C181 H181 119.5 . . ? 
C171 C181 H181 119.5 . . ? 
C201 C191 C181 121.1(9) . . ? 
C201 C191 H191 119.4 . . ? 
C181 C191 H191 119.4 . . ? 
C191 C201 C211 121.0(9) . . ? 
C191 C201 H201 119.5 . . ? 
C211 C201 H201 119.5 . . ? 
C201 C211 C161 116.9(8) . . ? 
C201 C211 C251 120.3(8) . . ? 
C161 C211 C251 122.8(8) . . ? 
C171 C221 C231 110.7(8) . . ? 
C171 C221 C241 110.1(7) . . ? 
C231 C221 C241 112.1(8) . . ? 
C171 C221 H221 107.9 . . ? 
C231 C221 H221 107.9 . . ? 
C241 C221 H221 107.9 . . ? 
C221 C231 H23A 109.5 . . ? 
C221 C231 H23B 109.5 . . ? 
H23A C231 H23B 109.5 . . ? 
C221 C231 H23C 109.5 . . ? 
H23A C231 H23C 109.5 . . ? 
H23B C231 H23C 109.5 . . ? 
C221 C241 H24A 109.5 . . ? 
C221 C241 H24B 109.5 . . ? 
H24A C241 H24B 109.5 . . ? 
C221 C241 H24C 109.5 . . ? 
H24A C241 H24C 109.5 . . ? 
H24B C241 H24C 109.5 . . ? 
C261 C251 C271 109.8(9) . . ? 
C261 C251 C211 111.6(10) . . ? 
C271 C251 C211 109.6(9) . . ? 
C261 C251 H251 108.6 . . ? 
C271 C251 H251 108.6 . . ? 
C211 C251 H251 108.6 . . ? 
C251 C261 H26A 109.5 . . ? 
C251 C261 H26B 109.5 . . ? 
H26A C261 H26B 109.5 . . ? 
C251 C261 H26C 109.5 . . ? 
H26A C261 H26C 109.5 . . ? 
H26B C261 H26C 109.5 . . ? 
C251 C271 H27A 109.5 . . ? 
C251 C271 H27B 109.5 . . ? 
H27A C271 H27B 109.5 . . ? 
C251 C271 H27C 109.5 . . ? 
H27A C271 H27C 109.5 . . ? 
H27B C271 H27C 109.5 . . ? 
Si22 N12 Si12 125.4(4) . . ? 
Si22 N12 Fe1 118.2(4) . . ? 
Si12 N12 Fe1 116.0(4) . . ? 
N12 Si12 C22 111.7(5) . . ? 
N12 Si12 C32 113.1(5) . . ? 
C22 Si12 C32 109.3(5) . . ? 
N12 Si12 C12 110.4(4) . . ? 
C22 Si12 C12 107.3(5) . . ? 
C32 Si12 C12 104.7(5) . . ? 
N12 Si22 C42 110.6(4) . . ? 
N12 Si22 C52 111.1(5) . . ? 
C42 Si22 C52 105.4(5) . . ? 
N12 Si22 C62 111.9(5) . . ? 
C42 Si22 C62 108.5(7) . . ? 
C52 Si22 C62 109.1(6) . . ? 
Si12 C12 H12D 109.5 . . ? 
Si12 C12 H12E 109.5 . . ? 
H12D C12 H12E 109.5 . . ? 
Si12 C12 H12F 109.5 . . ? 
H12D C12 H12F 109.5 . . ? 
H12E C12 H12F 109.5 . . ? 
Si12 C22 H22A 109.5 . . ? 
Si12 C22 H22B 109.5 . . ? 
H22A C22 H22B 109.5 . . ? 
Si12 C22 H22C 109.5 . . ? 
H22A C22 H22C 109.5 . . ? 
H22B C22 H22C 109.5 . . ? 
Si12 C32 H32A 109.5 . . ? 
Si12 C32 H32B 109.5 . . ? 
H32A C32 H32B 109.5 . . ? 
Si12 C32 H32C 109.5 . . ? 
H32A C32 H32C 109.5 . . ? 
H32B C32 H32C 109.5 . . ? 
Si22 C42 H42A 109.5 . . ? 
Si22 C42 H42B 109.5 . . ? 
H42A C42 H42B 109.5 . . ? 
Si22 C42 H42C 109.5 . . ? 
H42A C42 H42C 109.5 . . ? 
H42B C42 H42C 109.5 . . ? 
Si22 C52 H52A 109.5 . . ? 
Si22 C52 H52B 109.5 . . ? 
H52A C52 H52B 109.5 . . ? 
Si22 C52 H52C 109.5 . . ? 
H52A C52 H52C 109.5 . . ? 
H52B C52 H52C 109.5 . . ? 
Si22 C62 H62A 109.5 . . ? 
Si22 C62 H62B 109.5 . . ? 
H62A C62 H62B 109.5 . . ? 
Si22 C62 H62C 109.5 . . ? 
H62A C62 H62C 109.5 . . ? 
H62B C62 H62C 109.5 . . ? 
C2B O1B C5B 114(2) . . ? 
C2B O1B Na1 111.9(18) . . ? 
C5B O1B Na1 128.5(12) . . ? 
O1B C2B C3B 99.1(17) . . ? 
O1B C2B H2BA 112.0 . . ? 
C3B C2B H2BA 112.0 . . ? 
O1B C2B H2BB 112.0 . . ? 
C3B C2B H2BB 112.0 . . ? 
H2BA C2B H2BB 109.6 . . ? 
C2B C3B C4B 107.6(18) . . ? 
C2B C3B H3BA 110.2 . . ? 
C4B C3B H3BA 110.2 . . ? 
C2B C3B H3BB 110.2 . . ? 
C4B C3B H3BB 110.2 . . ? 
H3BA C3B H3BB 108.5 . . ? 
C5B C4B C3B 101(2) . . ? 
C5B C4B H4BA 111.6 . . ? 
C3B C4B H4BA 111.6 . . ? 
C5B C4B H4BB 111.6 . . ? 
C3B C4B H4BB 111.6 . . ? 
H4BA C4B H4BB 109.4 . . ? 
O1B C5B C4B 97(2) . . ? 
O1B C5B H5BA 112.4 . . ? 
C4B C5B H5BA 112.4 . . ? 
O1B C5B H5BB 112.4 . . ? 
C4B C5B H5BB 112.4 . . ? 
H5BA C5B H5BB 110.0 . . ? 
C7B O6B C10B 114.5(15) . . ? 
O6B C7B C8B 95(2) . . ? 
O6B C7B H7BA 112.7 . . ? 
C8B C7B H7BA 112.7 . . ? 
O6B C7B H7BB 112.7 . . ? 
C8B C7B H7BB 112.7 . . ? 
H7BA C7B H7BB 110.2 . . ? 
C7B C8B C9B 114(3) . . ? 
C7B C8B H8BA 108.8 . . ? 
C9B C8B H8BA 108.8 . . ? 
C7B C8B H8BB 108.8 . . ? 
C9B C8B H8BB 108.8 . . ? 
H8BA C8B H8BB 107.7 . . ? 
C10B C9B C8B 94(3) . . ? 
C10B C9B H9BA 112.9 . . ? 
C8B C9B H9BA 112.9 . . ? 
C10B C9B H9BB 112.9 . . ? 
C8B C9B H9BB 112.9 . . ? 
H9BA C9B H9BB 110.3 . . ? 
O6B C10B C9B 102(2) . . ? 
O6B C10B H10A 111.3 . . ? 
C9B C10B H10A 111.3 . . ? 
O6B C10B H10B 111.3 . . ? 
C9B C10B H10B 111.3 . . ? 
H10A C10B H10B 109.2 . . ? 
C12B O11B C15B 114.2(16) . . ? 
O11B C15B C14B 89(2) . . ? 
O11B C15B H15D 113.7 . . ? 
C14B C15B H15D 113.7 . . ? 
O11B C15B H15E 113.7 . . ? 
C14B C15B H15E 113.7 . . ? 
H15D C15B H15E 111.0 . . ? 
C13B C14B C15B 108.5(6) . . ? 
C13B C14B H14D 110.0 . . ? 
C15B C14B H14D 110.0 . . ? 
C13B C14B H14E 110.0 . . ? 
C15B C14B H14E 110.0 . . ? 
H14D C14B H14E 108.4 . . ? 
C14B C13B C12B 107.7(6) . . ? 
C14B C13B H13A 110.2 . . ? 
C12B C13B H13A 110.2 . . ? 
C14B C13B H13B 110.2 . . ? 
C12B C13B H13B 110.2 . . ? 
H13A C13B H13B 108.5 . . ? 
O11B C12B C13B 89(2) . . ? 
O11B C12B H12G 113.8 . . ? 
C13B C12B H12G 113.8 . . ? 
O11B C12B H12H 113.8 . . ? 
C13B C12B H12H 113.8 . . ? 
H12G C12B H12H 111.0 . . ? 
C5A O1A C2A 94(3) . . ? 
C5A O1A Na1 124(2) . . ? 
C2A O1A Na1 139(2) . . ? 
O1A C2A C3A 108(2) . . ? 
O1A C2A H2AA 110.0 . . ? 
C3A C2A H2AA 110.0 . . ? 
O1A C2A H2AB 110.0 . . ? 
C3A C2A H2AB 110.0 . . ? 
H2AA C2A H2AB 108.4 . . ? 
C4A C3A C2A 106.7(11) . . ? 
C4A C3A H3AA 110.4 . . ? 
C2A C3A H3AA 110.4 . . ? 
C4A C3A H3AB 110.4 . . ? 
C2A C3A H3AB 110.4 . . ? 
H3AA C3A H3AB 108.6 . . ? 
C5A C4A C3A 96.9(19) . . ? 
C5A C4A H4AA 112.4 . . ? 
C3A C4A H4AA 112.4 . . ? 
C5A C4A H4AB 112.4 . . ? 
C3A C4A H4AB 112.4 . . ? 
H4AA C4A H4AB 109.9 . . ? 
O1A C5A C4A 115(3) . . ? 
O1A C5A H5AA 108.4 . . ? 
C4A C5A H5AA 108.4 . . ? 
O1A C5A H5AB 108.4 . . ? 
C4A C5A H5AB 108.4 . . ? 
H5AA C5A H5AB 107.5 . . ? 
C12A O11A C15A 105.6(18) . . ? 
O11A C12A C13A 103.4(19) . . ? 
O11A C12A H12I 111.1 . . ? 
C13A C12A H12I 111.1 . . ? 
O11A C12A H12J 111.1 . . ? 
C13A C12A H12J 111.1 . . ? 
H12I C12A H12J 109.0 . . ? 
C14A C13A C12A 107.9(17) . . ? 
C14A C13A H13C 110.1 . . ? 
C12A C13A H13C 110.1 . . ? 
C14A C13A H13D 110.1 . . ? 
C12A C13A H13D 110.1 . . ? 
H13C C13A H13D 108.4 . . ? 
C13A C14A C15A 98.1(17) . . ? 
C13A C14A H14F 112.2 . . ? 
C15A C14A H14F 112.2 . . ? 
C13A C14A H14G 112.2 . . ? 
C15A C14A H14G 112.2 . . ? 
H14F C14A H14G 109.8 . . ? 
O11A C15A C14A 112.3(18) . . ? 
O11A C15A H15F 109.1 . . ? 
C14A C15A H15F 109.1 . . ? 
O11A C15A H15G 109.1 . . ? 
C14A C15A H15G 109.1 . . ? 
H15F C15A H15G 107.9 . . ? 
C7A O6A C10A 104.0(18) . . ? 
O6A C7A C8A 120(2) . . ? 
O6A C7A H7AA 107.4 . . ? 
C8A C7A H7AA 107.4 . . ? 
O6A C7A H7AB 107.4 . . ? 
C8A C7A H7AB 107.4 . . ? 
H7AA C7A H7AB 107.0 . . ? 
C7A C8A C9A 94(2) . . ? 
C7A C8A H8AA 112.9 . . ? 
C9A C8A H8AA 112.9 . . ? 
C7A C8A H8AB 112.9 . . ? 
C9A C8A H8AB 112.9 . . ? 
H8AA C8A H8AB 110.3 . . ? 
C10A C9A C8A 114(2) . . ? 
C10A C9A H9AA 108.8 . . ? 
C8A C9A H9AA 108.8 . . ? 
C10A C9A H9AB 108.8 . . ? 
C8A C9A H9AB 108.8 . . ? 
H9AA C9A H9AB 107.7 . . ? 
O6A C10A C9A 103.8(19) . . ? 
O6A C10A H10C 111.0 . . ? 
C9A C10A H10C 111.0 . . ? 
O6A C10A H10D 111.0 . . ? 
C9A C10A H10D 111.0 . . ? 
H10C C10A H10D 109.0 . . ? 
  
loop_ 
 _geom_torsion_atom_site_label_1 
 _geom_torsion_atom_site_label_2 
 _geom_torsion_atom_site_label_3 
 _geom_torsion_atom_site_label_4 
 _geom_torsion 
 _geom_torsion_site_symmetry_1 
 _geom_torsion_site_symmetry_2 
 _geom_torsion_site_symmetry_3 
 _geom_torsion_site_symmetry_4 
 _geom_torsion_publ_flag 
S2 Ni1 C11 N21 -12.9(7) . . . . ? 
S1 Ni1 C11 N21 162.3(5) . . . . ? 
S2 Ni1 C11 N11 172.1(5) . . . . ? 
S1 Ni1 C11 N11 -12.8(8) . . . . ? 
N21 C11 N11 C21 -0.1(8) . . . . ? 
Ni1 C11 N11 C21 175.9(5) . . . . ? 
N21 C11 N11 C161 -175.9(6) . . . . ? 
Ni1 C11 N11 C161 0.0(11) . . . . ? 
N11 C11 N21 C31 0.3(8) . . . . ? 
Ni1 C11 N21 C31 -175.7(6) . . . . ? 
N11 C11 N21 C41 176.1(7) . . . . ? 
Ni1 C11 N21 C41 0.0(11) . . . . ? 
C11 N11 C21 C31 -0.2(9) . . . . ? 
C161 N11 C21 C31 175.8(7) . . . . ? 
N11 C21 C31 N21 0.4(9) . . . . ? 
C11 N21 C31 C21 -0.5(9) . . . . ? 
C41 N21 C31 C21 -176.3(7) . . . . ? 
C11 N21 C41 C91 -77.0(10) . . . . ? 
C31 N21 C41 C91 98.3(9) . . . . ? 
C11 N21 C41 C51 104.1(9) . . . . ? 
C31 N21 C41 C51 -80.6(10) . . . . ? 
C91 C41 C51 C61 -0.2(14) . . . . ? 
N21 C41 C51 C61 178.7(8) . . . . ? 
C91 C41 C51 C101 179.0(8) . . . . ? 
N21 C41 C51 C101 -2.2(13) . . . . ? 
C41 C51 C61 C71 -1.4(16) . . . . ? 
C101 C51 C61 C71 179.4(10) . . . . ? 
C51 C61 C71 C81 2.0(19) . . . . ? 
C61 C71 C81 C91 -1.1(18) . . . . ? 
C51 C41 C91 C81 1.0(13) . . . . ? 
N21 C41 C91 C81 -177.8(8) . . . . ? 
C51 C41 C91 C131 179.1(8) . . . . ? 
N21 C41 C91 C131 0.3(12) . . . . ? 
C71 C81 C91 C41 -0.4(15) . . . . ? 
C71 C81 C91 C131 -178.5(10) . . . . ? 
C61 C51 C101 C121 -23.8(14) . . . . ? 
C41 C51 C101 C121 157.0(9) . . . . ? 
C61 C51 C101 C111 100.2(11) . . . . ? 
C41 C51 C101 C111 -78.9(11) . . . . ? 
C41 C91 C131 C151 -97.6(10) . . . . ? 
C81 C91 C131 C151 80.4(11) . . . . ? 
C41 C91 C131 C141 138.8(9) . . . . ? 
C81 C91 C131 C141 -43.2(12) . . . . ? 
C11 N11 C161 C171 -92.1(9) . . . . ? 
C21 N11 C161 C171 92.5(9) . . . . ? 
C11 N11 C161 C211 93.4(9) . . . . ? 
C21 N11 C161 C211 -82.0(10) . . . . ? 
C211 C161 C171 C181 -4.6(13) . . . . ? 
N11 C161 C171 C181 -178.8(7) . . . . ? 
C211 C161 C171 C221 179.8(8) . . . . ? 
N11 C161 C171 C221 5.7(12) . . . . ? 
C161 C171 C181 C191 2.7(13) . . . . ? 
C221 C171 C181 C191 178.4(9) . . . . ? 
C171 C181 C191 C201 -1.4(15) . . . . ? 
C181 C191 C201 C211 1.9(16) . . . . ? 
C191 C201 C211 C161 -3.6(14) . . . . ? 
C191 C201 C211 C251 177.1(9) . . . . ? 
C171 C161 C211 C201 5.1(13) . . . . ? 
N11 C161 C211 C201 179.3(7) . . . . ? 
C171 C161 C211 C251 -175.6(9) . . . . ? 
N11 C161 C211 C251 -1.3(12) . . . . ? 
C161 C171 C221 C231 109.1(10) . . . . ? 
C181 C171 C221 C231 -66.3(10) . . . . ? 
C161 C171 C221 C241 -126.4(9) . . . . ? 
C181 C171 C221 C241 58.2(11) . . . . ? 
C201 C211 C251 C261 58.9(12) . . . . ? 
C161 C211 C251 C261 -120.4(10) . . . . ? 
C201 C211 C251 C271 -63.0(12) . . . . ? 
C161 C211 C251 C271 117.8(10) . . . . ? 
Si22 N12 Si12 C22 84.0(6) . . . . ? 
Fe1 N12 Si12 C22 -88.5(5) . . . . ? 
Si22 N12 Si12 C32 -39.8(7) . . . . ? 
Fe1 N12 Si12 C32 147.7(5) . . . . ? 
Si22 N12 Si12 C12 -156.8(5) . . . . ? 
Fe1 N12 Si12 C12 30.8(6) . . . . ? 
Si12 N12 Si22 C42 -155.3(6) . . . . ? 
Fe1 N12 Si22 C42 17.0(6) . . . . ? 
Si12 N12 Si22 C52 -38.6(7) . . . . ? 
Fe1 N12 Si22 C52 133.7(5) . . . . ? 
Si12 N12 Si22 C62 83.6(8) . . . . ? 
Fe1 N12 Si22 C62 -104.1(7) . . . . ? 
C5B O1B C2B C3B 15(3) . . . . ? 
Na1 O1B C2B C3B -141.6(17) . . . . ? 
O1B C2B C3B C4B 15(3) . . . . ? 
C2B C3B C4B C5B -39(3) . . . . ? 
C2B O1B C5B C4B -39(3) . . . . ? 
Na1 O1B C5B C4B 114(2) . . . . ? 
C3B C4B C5B O1B 43(2) . . . . ? 
C10B O6B C7B C8B -7(5) . . . . ? 
O6B C7B C8B C9B -23(5) . . . . ? 
C7B C8B C9B C10B 42(6) . . . . ? 
C7B O6B C10B C9B 34(6) . . . . ? 
C8B C9B C10B O6B -41(5) . . . . ? 
C12B O11B C15B C14B 56(4) . . . . ? 
O11B C15B C14B C13B -27(4) . . . . ? 
C15B C14B C13B C12B -2(6) . . . . ? 
C15B O11B C12B C13B -57(4) . . . . ? 
C14B C13B C12B O11B 30(5) . . . . ? 
C5A O1A C2A C3A 38(4) . . . . ? 
Na1 O1A C2A C3A -159(4) . . . . ? 
O1A C2A C3A C4A -25(6) . . . . ? 
C2A C3A C4A C5A -1(5) . . . . ? 
C2A O1A C5A C4A -43(4) . . . . ? 
Na1 O1A C5A C4A 150(4) . . . . ? 
C3A C4A C5A O1A 29(5) . . . . ? 
C15A O11A C12A C13A -17(3) . . . . ? 
O11A C12A C13A C14A 34(3) . . . . ? 
C12A C13A C14A C15A -35(3) . . . . ? 
C12A O11A C15A C14A -4(3) . . . . ? 
C13A C14A C15A O11A 24(3) . . . . ? 
C10A O6A C7A C8A 5(5) . . . . ? 
O6A C7A C8A C9A 8(5) . . . . ? 
C7A C8A C9A C10A -18(5) . . . . ? 
C7A O6A C10A C9A -15(5) . . . . ? 
C8A C9A C10A O6A 23(6) . . . . ? 
  
_refine_diff_density_max    0.754 
_refine_diff_density_min   -0.433 
_refine_diff_density_rms    0.083 
  
_shelx_res_file 
; 
  
    007b-22038.res created by SHELXL-2014/7 
  
TITL 007b-22038 
CELL 1.54184 26.8811 12.3676 31.7007 90 97.658 90 
ZERR 4 0.0008 0.0004 0.0012 0 0.003 0 
LATT 2 
SYMM 0.5-X,+Y,-Z 
SFAC C H Fe N Na Ni O S Si 
UNIT 360 624 12 24 4 8 24 16 16 
SADI O11B C15B O11A C15A O11B C12B O11A C12A O6A C10A O6B C10B O6A C7A O6B = 
 C7B O1B C2B O1A C2A O1A C5A O1B C5B 
SIMU 0.002 0.004 2 O1B O1A C5A C5B C4A C4B C3B C3A C2B C2A O6A O6B C10A = 
 C10B C9A C9B C8A C8B C7A C7B O11A O11B C12A C12B C13A C13B C14A C14B C15A C15B 
SADI C13B C12B C13A C12A C14B C13B C14A C13A C15B C14B C15A C14A C8B C9B = 
 C8A C9A C7A C8A C7B C8B C9B C10B C9A C10A C5B C4B C5A C4A C4B C3B C4A C3A = 
 C3A C2A C3B C2B 
DFIX 2.415 0.002 C15B C12B C15B C13B C4A C2A C7B C10B C14B C12B 
  
L.S. 30 
PLAN  23 
SIZE 0.08 0.03 0.01 
TEMP -180 
CONF 
list 4 
fmap 2 53 
MORE -1 
BOND $H 
ACTA 
  
WGHT    0.103000   28.941900 
FVAR       0.09047   0.37160   0.65702   0.55991 
NI1   6    0.298842    0.782492    0.573544    11.00000    0.04762    0.03455 = 
         0.05338    0.00058    0.01176    0.00041 
FE2   3    0.250000    0.791977    0.500000    10.50000    0.03654    0.03106 = 
         0.05146    0.00000    0.01526    0.00000 
FE1   3    0.168673    0.783863    0.537868    11.00000    0.04314    0.04640 = 
         0.06250   -0.00033    0.02245   -0.00133 
C11   1    0.333104    0.785947    0.629935    11.00000    0.04499    0.03232 = 
         0.05840    0.00590    0.01467    0.00494 
NA1   5    0.250000    0.493835    0.500000    10.50000    0.07271    0.02626 = 
         0.10482    0.00000    0.00707    0.00000 
S1    8    0.318764    0.686732    0.520454    11.00000    0.04752    0.04248 = 
         0.05810    0.00156    0.01621    0.00930 
S2    8    0.235699    0.891523    0.555823    11.00000    0.04438    0.04006 = 
         0.05307   -0.00321    0.01437    0.00313 
N11   4    0.369391    0.717817    0.648850    11.00000    0.04845    0.03593 = 
         0.05480    0.00234    0.00974    0.00664 
N21   4    0.329931    0.861697    0.660654    11.00000    0.05603    0.02948 = 
         0.04837    0.00131    0.01190    0.00179 
C21   1    0.387996    0.750170    0.689585    11.00000    0.05929    0.04236 = 
         0.04907    0.00964    0.00157    0.00483 
AFIX  43 
H21   2    0.413245    0.715140    0.708595    11.00000   -1.20000 
AFIX   0 
C31   1    0.363225    0.841154    0.696952    11.00000    0.07638    0.03870 = 
         0.05437   -0.00504    0.01086    0.00651 
AFIX  43 
H31   2    0.367708    0.883293    0.722229    11.00000   -1.20000 
AFIX   0 
C41   1    0.298713    0.957850    0.656237    11.00000    0.07148    0.03124 = 
         0.05619   -0.00092    0.01365    0.01350 
C51   1    0.254840    0.958659    0.675285    11.00000    0.08476    0.04561 = 
         0.05357    0.00131    0.01715    0.02482 
C61   1    0.226786    1.051821    0.671214    11.00000    0.11868    0.05722 = 
         0.10305   -0.00080    0.05135    0.03341 
AFIX  43 
H61   2    0.196262    1.054951    0.683208    11.00000   -1.20000 
AFIX   0 
C71   1    0.242053    1.141345    0.649986    11.00000    0.13333    0.05363 = 
         0.09883    0.00830    0.03606    0.03959 
AFIX  43 
H71   2    0.222678    1.205818    0.648298    11.00000   -1.20000 
AFIX   0 
C81   1    0.284567    1.136506    0.631725    11.00000    0.14388    0.02713 = 
         0.07491   -0.00016    0.01290    0.00939 
AFIX  43 
H81   2    0.294173    1.198181    0.616876    11.00000   -1.20000 
AFIX   0 
C91   1    0.314997    1.044867    0.633720    11.00000    0.09074    0.02755 = 
         0.05787   -0.00716    0.01432    0.00244 
C101  1    0.238316    0.859571    0.699135    11.00000    0.08490    0.05239 = 
         0.07014    0.01095    0.03110    0.00966 
AFIX  13 
H101  2    0.269212    0.826466    0.715040    11.00000   -1.20000 
AFIX   0 
C111  1    0.213378    0.773421    0.668216    11.00000    0.08914    0.06765 = 
         0.08821    0.01281    0.03494    0.00768 
AFIX 137 
H11A  2    0.183217    0.803877    0.651692    11.00000   -1.50000 
H11B  2    0.204082    0.710782    0.684412    11.00000   -1.50000 
H11C  2    0.236959    0.750766    0.648862    11.00000   -1.50000 
AFIX   0 
C121  1    0.203227    0.887949    0.731667    11.00000    0.12572    0.09926 = 
         0.07992    0.00561    0.05581    0.03141 
AFIX 137 
H12A  2    0.221035    0.933859    0.753950    11.00000   -1.50000 
H12B  2    0.192249    0.821419    0.744458    11.00000   -1.50000 
H12C  2    0.173897    0.926766    0.717455    11.00000   -1.50000 
AFIX   0 
C131  1    0.363220    1.042053    0.613911    11.00000    0.08806    0.03757 = 
         0.07472    0.01179    0.02087   -0.01142 
AFIX  13 
H131  2    0.372662    0.964580    0.610668    11.00000   -1.20000 
AFIX   0 
C141  1    0.356808    1.093939    0.569805    11.00000    0.11623    0.08549 = 
         0.07047    0.00584    0.01951   -0.03854 
AFIX 137 
H14A  2    0.327598    1.062273    0.552346    11.00000   -1.50000 
H14B  2    0.386950    1.080865    0.556241    11.00000   -1.50000 
H14C  2    0.351760    1.171974    0.572524    11.00000   -1.50000 
AFIX   0 
C151  1    0.405371    1.096432    0.642737    11.00000    0.11449    0.10003 = 
         0.08927    0.01989   -0.01204   -0.02025 
AFIX 137 
H15A  2    0.397175    1.172887    0.646119    11.00000   -1.50000 
H15B  2    0.436608    1.090578    0.630102    11.00000   -1.50000 
H15C  2    0.409595    1.061008    0.670639    11.00000   -1.50000 
AFIX   0 
C161  1    0.389110    0.626579    0.628233    11.00000    0.05380    0.04082 = 
         0.05210   -0.00584    0.00916    0.01598 
C171  1    0.367532    0.525503    0.631332    11.00000    0.06624    0.03904 = 
         0.06756   -0.00573    0.00779    0.01412 
C181  1    0.389014    0.439496    0.611302    11.00000    0.07426    0.04338 = 
         0.08610   -0.00684    0.00873    0.01456 
AFIX  43 
H181  2    0.374517    0.369491    0.611588    11.00000   -1.20000 
AFIX   0 
C191  1    0.430790    0.455035    0.591239    11.00000    0.08856    0.06561 = 
         0.07965   -0.01350    0.02436    0.03242 
AFIX  43 
H191  2    0.445136    0.395200    0.578446    11.00000   -1.20000 
AFIX   0 
C201  1    0.451913    0.554609    0.589403    11.00000    0.06416    0.07266 = 
         0.07989   -0.00292    0.02302    0.03366 
AFIX  43 
H201  2    0.480135    0.563594    0.574613    11.00000   -1.20000 
AFIX   0 
C211  1    0.432800    0.643582    0.608873    11.00000    0.05107    0.06137 = 
         0.06867    0.00768    0.01339    0.01070 
C221  1    0.320980    0.507500    0.652120    11.00000    0.06402    0.03321 = 
         0.09179    0.00849    0.03107    0.00662 
AFIX  13 
H221  2    0.313176    0.576448    0.666355    11.00000   -1.20000 
AFIX   0 
C231  1    0.276215    0.480100    0.618748    11.00000    0.07318    0.06208 = 
         0.12223    0.02601    0.02687   -0.00118 
AFIX 137 
H23A  2    0.283623    0.414496    0.603403    11.00000   -1.50000 
H23B  2    0.269955    0.540222    0.598603    11.00000   -1.50000 
H23C  2    0.246406    0.468038    0.632870    11.00000   -1.50000 
AFIX   0 
C241  1    0.330570    0.420002    0.686415    11.00000    0.10727    0.05541 = 
         0.07727    0.00637    0.03166    0.01695 
AFIX 137 
H24A  2    0.300267    0.409769    0.700055    11.00000   -1.50000 
H24B  2    0.358388    0.442310    0.707818    11.00000   -1.50000 
H24C  2    0.339193    0.351931    0.673323    11.00000   -1.50000 
AFIX   0 
C251  1    0.458356    0.753098    0.608300    11.00000    0.07700    0.07238 = 
         0.09213    0.01889    0.04235    0.00675 
AFIX  13 
H251  2    0.438839    0.806673    0.623100    11.00000   -1.20000 
AFIX   0 
C261  1    0.460436    0.792150    0.563214    11.00000    0.07826    0.13839 = 
         0.11414    0.05564   -0.00082   -0.02347 
AFIX 137 
H26A  2    0.476210    0.736664    0.547352    11.00000   -1.50000 
H26B  2    0.480141    0.858954    0.563963    11.00000   -1.50000 
H26C  2    0.426300    0.806066    0.549197    11.00000   -1.50000 
AFIX   0 
C271  1    0.511090    0.745857    0.632174    11.00000    0.10185    0.12239 = 
         0.10968   -0.01062   -0.00980   -0.01940 
AFIX 137 
H27A  2    0.509485    0.721430    0.661371    11.00000   -1.50000 
H27B  2    0.527027    0.817207    0.632776    11.00000   -1.50000 
H27C  2    0.530803    0.694258    0.617789    11.00000   -1.50000 
AFIX   0 
N12   4    0.109852    0.775798    0.565387    11.00000    0.03969    0.06265 = 
         0.07533    0.00862    0.02277    0.00262 
SI12  9    0.092276    0.648933    0.579146    11.00000    0.05815    0.09041 = 
         0.07933    0.01166    0.02713   -0.01325 
SI22  9    0.075768    0.890936    0.568998    11.00000    0.06188    0.10080 = 
         0.07832   -0.00762    0.01911    0.03164 
C12   1    0.149068    0.559542    0.591603    11.00000    0.08735    0.05887 = 
         0.09517    0.01407    0.01978   -0.00257 
AFIX 137 
H12D  2    0.166592    0.554172    0.566483    11.00000   -1.50000 
H12E  2    0.138469    0.487330    0.599498    11.00000   -1.50000 
H12F  2    0.171689    0.590615    0.615309    11.00000   -1.50000 
AFIX   0 
C22   1    0.049888    0.583105    0.535024    11.00000    0.07358    0.10731 = 
         0.11531   -0.00124    0.02454   -0.04290 
AFIX 137 
H22A  2    0.017861    0.622000    0.530429    11.00000   -1.50000 
H22B  2    0.043918    0.507845    0.542620    11.00000   -1.50000 
H22C  2    0.065659    0.584951    0.508887    11.00000   -1.50000 
AFIX   0 
C32   1    0.061356    0.647339    0.628981    11.00000    0.07851    0.16455 = 
         0.08346    0.02348    0.03543   -0.01142 
AFIX 137 
H32A  2    0.085046    0.673763    0.652943    11.00000   -1.50000 
H32B  2    0.051235    0.573290    0.634819    11.00000   -1.50000 
H32C  2    0.031676    0.694133    0.625150    11.00000   -1.50000 
AFIX   0 
C42   1    0.092434    0.993545    0.531212    11.00000    0.09715    0.06581 = 
         0.11327   -0.00366   -0.00291    0.02678 
AFIX 137 
H42A  2    0.128041    1.012109    0.538024    11.00000   -1.50000 
H42B  2    0.071987    1.058443    0.533300    11.00000   -1.50000 
H42C  2    0.086146    0.964706    0.502196    11.00000   -1.50000 
AFIX   0 
C52   1    0.006990    0.865160    0.553611    11.00000    0.05597    0.15142 = 
         0.13256    0.01034    0.02941    0.03441 
AFIX 137 
H52A  2    0.001767    0.825823    0.526546    11.00000   -1.50000 
H52B  2   -0.010969    0.934257    0.550490    11.00000   -1.50000 
H52C  2   -0.005766    0.821932    0.575756    11.00000   -1.50000 
AFIX   0 
C62   1    0.086157    0.950008    0.624134    11.00000    0.19216    0.19306 = 
         0.08085   -0.03669    0.00276    0.12255 
AFIX 137 
H62A  2    0.072371    0.901033    0.643939    11.00000   -1.50000 
H62B  2    0.069294    1.020260    0.624144    11.00000   -1.50000 
H62C  2    0.122219    0.959514    0.633050    11.00000   -1.50000 
AFIX   0 
PART 2 
O1B   7    0.187717    0.330435    0.506361   -21.00000    0.14687    0.10254 = 
         0.13453    0.02213   -0.04598    0.00210 
C2B   1    0.136432    0.362846    0.497037   -21.00000    0.14707    0.10258 = 
         0.13453    0.02212   -0.04630    0.00227 
AFIX  23 
H2BA  2    0.121912    0.343054    0.467706   -21.00000   -1.20000 
H2BB  2    0.132127    0.441361    0.501440   -21.00000   -1.20000 
AFIX   0 
C3B   1    0.114836    0.297118    0.529565   -21.00000    0.14693    0.10253 = 
         0.13491    0.02213   -0.04657    0.00183 
AFIX  23 
H3BA  2    0.096024    0.234762    0.515884   -21.00000   -1.20000 
H3BB  2    0.091522    0.341585    0.543973   -21.00000   -1.20000 
AFIX   0 
C4B   1    0.157462    0.258487    0.561084   -21.00000    0.14717    0.10263 = 
         0.13476    0.02228   -0.04640    0.00195 
AFIX  23 
H4BA  2    0.169208    0.315451    0.582006   -21.00000   -1.20000 
H4BB  2    0.148250    0.193140    0.576334   -21.00000   -1.20000 
AFIX   0 
C5B   1    0.195721    0.233901    0.532541   -21.00000    0.14693    0.10261 = 
         0.13452    0.02226   -0.04618    0.00205 
AFIX  23 
H5BA  2    0.230127    0.230126    0.548134   -21.00000   -1.20000 
H5BB  2    0.188000    0.166753    0.515955   -21.00000   -1.20000 
AFIX   0 
O6B   7    0.480812    0.581344    0.735561   -41.00000    0.15742    0.13939 = 
         0.08822    0.03016    0.01697    0.08124 
C7B   1    0.490529    0.505357    0.703544   -41.00000    0.15739    0.13934 = 
         0.08827    0.03008    0.01685    0.08126 
AFIX  23 
H7BA  2    0.524650    0.512927    0.695388   -41.00000   -1.20000 
H7BB  2    0.465098    0.508312    0.677928   -41.00000   -1.20000 
AFIX   0 
C8B   1    0.485299    0.408842    0.729773   -41.00000    0.15757    0.13947 = 
         0.08842    0.03032    0.01654    0.08118 
AFIX  23 
H8BA  2    0.509691    0.353588    0.723023   -41.00000   -1.20000 
H8BB  2    0.451209    0.378569    0.722043   -41.00000   -1.20000 
AFIX   0 
C9B   1    0.493498    0.430080    0.776524   -41.00000    0.15755    0.13944 = 
         0.08849    0.03032    0.01661    0.08120 
AFIX  23 
H9BA  2    0.478021    0.374578    0.793140   -41.00000   -1.20000 
H9BB  2    0.529359    0.439647    0.787863   -41.00000   -1.20000 
AFIX   0 
C10B  1    0.465172    0.533413    0.772992   -41.00000    0.15749    0.13946 = 
         0.08831    0.03028    0.01667    0.08127 
AFIX  23 
H10A  2    0.428498    0.520543    0.769249   -41.00000   -1.20000 
H10B  2    0.474442    0.579489    0.798359   -41.00000   -1.20000 
AFIX   0 
  
O11B  7    0.361710    1.054723    0.762045   -31.00000    0.24860    0.07335 = 
         0.13161   -0.00696    0.03223    0.02664 
C15B  1    0.351509    1.146337    0.733587   -31.00000    0.24857    0.07329 = 
         0.13152   -0.00672    0.03222    0.02666 
AFIX  23 
H15D  2    0.329759    1.128663    0.706764   -31.00000   -1.20000 
H15E  2    0.382050    1.185320    0.727808   -31.00000   -1.20000 
AFIX   0 
C14B  1    0.324460    1.200139    0.765879   -31.00000    0.24851    0.07343 = 
         0.13137   -0.00662    0.03245    0.02679 
AFIX  23 
H14D  2    0.347682    1.248109    0.784129   -31.00000   -1.20000 
H14E  2    0.296580    1.244624    0.751544   -31.00000   -1.20000 
AFIX   0 
C13B  1    0.304462    1.115363    0.792218   -31.00000    0.24848    0.07374 = 
         0.13164   -0.00675    0.03238    0.02660 
AFIX  23 
H13A  2    0.267551    1.122130    0.790512   -31.00000   -1.20000 
H13B  2    0.319313    1.123103    0.822364   -31.00000   -1.20000 
AFIX   0 
C12B  1    0.318054    1.007169    0.775260   -31.00000    0.24852    0.07366 = 
         0.13161   -0.00691    0.03240    0.02659 
AFIX  23 
H12G  2    0.325463    0.951140    0.797515   -31.00000   -1.20000 
H12H  2    0.293619    0.980281    0.751438   -31.00000   -1.20000 
AFIX   0 
  
PART 1 
O1A   7    0.196969    0.376088    0.517703    21.00000    0.14697    0.10256 = 
         0.13457    0.02211   -0.04610    0.00219 
C2A   1    0.145801    0.342282    0.505024    21.00000    0.14704    0.10259 = 
         0.13454    0.02209   -0.04631    0.00219 
AFIX  23 
H2AA  2    0.143960    0.293969    0.479965    21.00000   -1.20000 
H2AB  2    0.124282    0.406072    0.497218    21.00000   -1.20000 
AFIX   0 
C3A   1    0.127895    0.283372    0.541833    21.00000    0.14702    0.10258 = 
         0.13472    0.02226   -0.04645    0.00198 
AFIX  23 
H3AA  2    0.109705    0.333454    0.558747    21.00000   -1.20000 
H3AB  2    0.105007    0.223661    0.531334    21.00000   -1.20000 
AFIX   0 
C4A   1    0.173861    0.239626    0.568549    21.00000    0.14703    0.10264 = 
         0.13469    0.02228   -0.04642    0.00208 
AFIX  23 
H4AA  2    0.179070    0.271732    0.597408    21.00000   -1.20000 
H4AB  2    0.173462    0.159762    0.570592    21.00000   -1.20000 
AFIX   0 
C5A   1    0.210897    0.279155    0.541401    21.00000    0.14701    0.10264 = 
         0.13460    0.02225   -0.04618    0.00209 
AFIX  23 
H5AA  2    0.243107    0.292355    0.559739    21.00000   -1.20000 
H5AB  2    0.216712    0.221233    0.521064    21.00000   -1.20000 
AFIX   0 
  
O11A  7    0.374413    1.042972    0.762547    31.00000    0.24843    0.07326 = 
         0.13162   -0.00704    0.03221    0.02683 
C12A  1    0.346570    1.039097    0.796940    31.00000    0.24850    0.07349 = 
         0.13155   -0.00678    0.03248    0.02651 
AFIX  23 
H12I  2    0.359533    0.982348    0.817548    31.00000   -1.20000 
H12J  2    0.310645    1.025024    0.787084    31.00000   -1.20000 
AFIX   0 
C13A  1    0.353872    1.148219    0.816078    31.00000    0.24863    0.07380 = 
         0.13143   -0.00667    0.03239    0.02658 
AFIX  23 
H13C  2    0.325297    1.166817    0.831448    31.00000   -1.20000 
H13D  2    0.385055    1.150059    0.836572    31.00000   -1.20000 
AFIX   0 
C14A  1    0.357150    1.224331    0.782191    31.00000    0.24837    0.07307 = 
         0.13117   -0.00669    0.03250    0.02674 
AFIX  23 
H14F  2    0.377301    1.288755    0.792003    31.00000   -1.20000 
H14G  2    0.323647    1.247116    0.768232    31.00000   -1.20000 
AFIX   0 
C15A  1    0.382574    1.155835    0.755173    31.00000    0.24858    0.07351 = 
         0.13161   -0.00663    0.03226    0.02655 
AFIX  23 
H15F  2    0.370537    1.172993    0.725035    31.00000   -1.20000 
H15G  2    0.419032    1.171107    0.760304    31.00000   -1.20000 
AFIX   0 
  
O6A   7    0.475170    0.594444    0.728161    41.00000    0.15731    0.13938 = 
         0.08811    0.03027    0.01692    0.08139 
C7A   1    0.491821    0.493502    0.713031    41.00000    0.15738    0.13928 = 
         0.08826    0.03009    0.01688    0.08129 
AFIX  23 
H7AA  2    0.524001    0.506956    0.701959    41.00000   -1.20000 
H7AB  2    0.467232    0.471303    0.688499    41.00000   -1.20000 
AFIX   0 
C8A   1    0.499352    0.401404    0.741966    41.00000    0.15761    0.13949 = 
         0.08854    0.03026    0.01655    0.08115 
AFIX  23 
H8AA  2    0.535207    0.382846    0.749873    41.00000   -1.20000 
H8AB  2    0.480096    0.336708    0.731052    41.00000   -1.20000 
AFIX   0 
C9A   1    0.477145    0.456979    0.777102    41.00000    0.15762    0.13950 = 
         0.08856    0.03027    0.01661    0.08108 
AFIX  23 
H9AA  2    0.442867    0.428542    0.777950    41.00000   -1.20000 
H9AB  2    0.497500    0.438893    0.804559    41.00000   -1.20000 
AFIX   0 
C10A  1    0.474420    0.576583    0.772720    41.00000    0.15752    0.13945 = 
         0.08825    0.03037    0.01667    0.08112 
AFIX  23 
H10C  2    0.443117    0.604939    0.781865    41.00000   -1.20000 
H10D  2    0.503527    0.611578    0.789813    41.00000   -1.20000 
AFIX   0 
HKLF 4 
  
REM  007b-22038 
REM R1 =  0.0849 for    4619 Fo > 4sig(Fo)  and  0.1712 for all    9196 data 
REM    676 parameters refined using    662 restraints 
  
END 
  
WGHT      0.1031     28.8551 
  
REM Highest difference peak  0.754,  deepest hole -0.433,  1-sigma level  0.083 
Q1    1   0.2478  0.5136  0.4844  11.00000  0.05    0.75 
Q2    1   0.2500  0.4658  0.5000  10.50000  0.05    0.72 
Q3    1   0.3061  1.1547  0.7605  11.00000  0.05    0.62 
Q4    1   0.3178  1.0666  0.7712  11.00000  0.05    0.56 
Q5    1   0.3991  1.1082  0.7991  11.00000  0.05    0.54 
Q6    1   0.1091  0.6784  0.6158  11.00000  0.05    0.43 
Q7    1   0.3196  0.7974  0.6012  11.00000  0.05    0.29 
Q8    1   0.1155  0.2978  0.5605  11.00000  0.05    0.28 
Q9    1   0.3182  0.7646  0.5215  11.00000  0.05    0.26 
Q10   1   0.2019  0.2104  0.5397  11.00000  0.05    0.25 
Q11   1   0.1951  0.8845  0.4832  11.00000  0.05    0.25 
Q12   1   0.3057  0.6961  0.5006  11.00000  0.05    0.25 
Q13   1   0.1790  0.1867  0.5249  11.00000  0.05    0.24 
Q14   1   0.1170  0.3191  0.4990  11.00000  0.05    0.24 
Q15   1   0.4596  0.6431  0.7813  11.00000  0.05    0.23 
Q16   1   0.3025  1.3024  0.6207  11.00000  0.05    0.23 
Q17   1   0.4413  0.5277  0.7219  11.00000  0.05    0.23 
Q18   1   0.1226  0.7848  0.5983  11.00000  0.05    0.22 
Q19   1   0.2376  0.6651  0.5593  11.00000  0.05    0.22 
Q20   1   0.4976  0.7144  0.7795  11.00000  0.05    0.22 
Q21   1   0.4034  0.6651  0.7191  11.00000  0.05    0.21 
Q22   1   0.0170  0.8970  0.5935  11.00000  0.05    0.21 
Q23   1   0.2620  0.3565  0.6798  11.00000  0.05    0.21 
; 
_shelx_res_checksum    8556 
  
_shelx_hkl_file 
; 
   0   0   2 1697.26  141.38 
   0   0   2 1633.12  141.26 
   0   0  -2 1617.94  141.27 
   0   0  -2 1573.64  141.26 
   0   0   2 1386.20  141.36 
   0   0  -2 1284.45  141.16 
   0   0  -2 1518.23  141.16 
   0   0   2 1485.36  141.19 
   0   0   2 1526.72  141.38 
   0   0   2 1484.88  141.34 
   0   0   2 1676.27  141.38 
   0   0   4   22.31   11.80 
   0   0   4    5.87    9.32 
   0   0  -4   13.25    9.64 
   0   0  -4    9.15    8.61 
   0   0   4    5.01   12.68 
   0   0   4   14.36    9.28 
   0   0   4   25.73   12.25 
   0   0   4   18.34   11.33 
   0   0  -4    5.86    6.26 
   0   0   6  172.72   24.14 
   0   0  -6  148.27   15.35 
   0   0  -6  145.52   23.48 
   0   0   6  138.44   15.75 
   0   0   6  146.49   21.65 
   0   0  -6  172.10   20.76 
   0   0   6  180.76   21.35 
   0   0   6  128.46   25.11 
   0   0   6  147.32   24.06 
   0   0   6  139.28   23.27 
   0   0  -6  176.53   18.27 
   0   0   8    3.32   21.57 
   0   0  -8   13.83   19.56 
   0   0   8    0.38   17.31 
   0   0  -8    6.00    6.17 
   0   0   8    5.56   17.64 
   0   0   8    9.34    6.68 
   0   0  -8    9.44   16.37 
   0   0   8   -5.22   25.05 
   0   0   8    0.42   23.44 
   0   0   8   26.35   21.79 
   0   0  -8   -2.55   11.60 
   0   0  10  308.23   38.41 
   0   0 -10  288.81   36.18 
   0   0  10  307.28   35.22 
   0   0  10  313.56   34.89 
   0   0  10  262.75   39.60 
   0   0 -10  314.77   34.15 
   0   0 -10  291.84   31.47 
   0   0  10  309.33   38.28 
   0   0  10  303.46   37.99 
   0   0  12    4.42   24.49 
   0   0  12    5.70   19.52 
   0   0 -12    2.90   22.04 
   0   0  12    7.15   19.46 
   0   0  12   -1.81   28.30 
   0   0 -12  -12.62   18.41 
   0   0  12   11.92   24.87 
   0   0 -12   12.67   13.46 
   0   0  12   -1.13   25.58 
   0   0  14  524.80   57.21 
   0   0  14  521.10   57.03 
   0   0  14  461.53   57.29 
   0   0 -14  396.48   48.44 
   0   0  14  557.13   52.69 
   0   0 -14  457.06   53.79 
   0   0  14  506.25   59.51 
   0   0  14  569.58   52.54 
   0   0 -14  489.13   51.01 
   0   0  16  200.80   43.11 
   0   0  16  197.02   30.49 
   0   0 -16  225.97   29.24 
   0   0  16  222.83   20.74 
   0   0  16  185.90   19.94 
   0   0  16  186.62   37.49 
   0   0  16  187.24   39.06 
   0   0  16  184.36   19.42 
   0   0  16  177.84   38.02 
   0   0  16  284.44   32.77 
   0   0 -16  216.37   34.28 
   0   0 -16  158.80   24.66 
   0   0 -18  -29.31   28.84 
   0   0  18    1.46   26.42 
   0   0 -18  -14.18   22.06 
   0   0  18    6.65   39.12 
   0   0  18   12.64   24.10 
   0   0  18    3.14   10.19 
   0   0  18    5.39    8.50 
   0   0  18   -7.24   35.58 
   0   0  18    1.11   33.39 
   0   0  18    4.26    7.94 
   0   0  18   -8.37    7.68 
   0   0  18   -9.70    7.19 
   0   0  18  -17.16   34.06 
   0   0 -20  143.92   26.87 
   0   0  20  184.67   29.73 
   0   0  20  147.87   43.67 
   0   0  20   86.19   15.00 
   0   0  20  102.66   15.86 
   0   0  20  124.02   14.69 
   0   0  20  135.81   14.32 
   0   0  20  174.42   41.53 
   0   0  20   92.42   33.03 
   0   0 -20  168.82   35.44 
   0   0  20  190.41   41.03 
   0   0  20  124.39   42.86 
   0   0  22   51.77   45.33 
   0   0  22    1.28   12.28 
   0   0  22   -0.51   10.31 
   0   0  22  -10.04   41.31 
   0   0  22  -38.36   40.80 
   0   0  22   14.61    9.27 
   0   0  22    6.14   10.29 
   0   0  22   -8.37   38.70 
   0   0  22    6.19   32.91 
   0   0  24   37.33   47.60 
   0   0  24   -9.07   13.08 
   0   0  24   11.72   11.36 
   0   0  24   -3.77   11.29 
   0   0  24  -37.46   43.66 
   0   0  24   80.65   46.56 
   0   0  24    2.86   11.88 
   0   0  24   17.41   10.22 
   0   0  24   44.30   47.14 
   0   0  26   78.34   14.59 
   0   0  26   58.20   15.92 
   0   0  26   57.79   14.64 
   0   0  26   94.45   49.99 
   0   0  26   92.18   14.86 
   0   0  26   87.36   13.43 
   0   0  26   36.99   55.20 
   0   0  28    2.02   14.99 
   0   0  28    0.50   13.46 
   0   0  28   28.82   12.99 
   0   0  28  -44.18   58.28 
   0   0  28   92.58   55.37 
   0   0  28   21.89   13.01 
   0   0  28   33.76   12.12 
   0   0  28   27.69   10.40 
   0   0  28    9.86   58.07 
   0   0  30   16.26   12.91 
   0   0  30   18.96   12.72 
   0   0  30   -5.26   14.49 
   0   0  30    8.36   10.53 
   0   0  32   -6.85   12.06 
   0   0  32    2.93   13.65 
   0   0  32   -2.45   10.52 
   0   0  34   -4.20    9.62 
   0   0  34   -2.62   10.36 
   0   0  36   -6.06    7.89 
   0   0  36    0.54    8.26 
   0  -1  -1    7.55    7.11 
   0   1   1    3.99    7.53 
   0  -1   1    6.26    4.92 
   0  -1   1    5.70    4.94 
   0   1  -1    9.16    6.49 
   0   1   1    9.27    5.88 
   0   1  -1    7.18    6.57 
   0   1   1    3.89    6.07 
   0  -1   1   12.04    6.35 
   0   1  -1    5.11    4.37 
   0   1   1    9.00    6.29 
   0  -1   1    2.24    7.41 
   0  -1  -1    4.14    6.47 
   0  -1  -1   13.15    4.86 
   0   1   1   14.11    5.52 
   0   1   1    5.92    8.03 
   0   1  -1    6.67    7.12 
   0   1  -1   14.09    7.15 
   0  -1   1    5.30    7.56 
   0  -1  -1    9.12    6.24 
   0   1   1   10.72    6.62 
   0  -1  -3   17.99    8.74 
   0  -1   3   16.51   10.04 
   0   1   3   27.78   10.08 
   0   1   3   19.03   10.45 
   0  -1   3   20.21    9.22 
   0   1   3   10.50   11.18 
   0  -1  -3   17.37    7.13 
   0  -1   3   16.47   10.20 
   0   1  -3   21.29    7.07 
   0  -1   3   13.58   11.08 
   0   1   3   19.70   11.45 
   0   1   3   23.53    9.74 
   0  -1   3   28.94    9.67 
   0  -1   3   22.76    9.58 
   0  -1  -3   30.29    8.51 
   0   1   3   21.93    8.97 
   0   1  -3   22.38   11.41 
   0   1  -3   20.06    9.03 
   0   1   3    6.24   11.91 
   0   1   5    6.20   16.54 
   0   1   5   -8.52   16.56 
   0   1   5   16.10   17.76 
   0  -1  -5    3.41   14.58 
   0  -1   5    5.16   15.45 
   0  -1   5   -0.70   16.49 
   0  -1  -5    0.85    7.04 
   0   1   5   10.41    8.92 
   0  -1   5    4.11   15.92 
   0  -1   5   11.64   12.39 
   0   1  -5   -4.53   12.64 
   0  -1  -5   -4.76   15.88 
   0   1   5   21.08   16.41 
   0  -1   5    9.58   16.11 
   0   1   5   -4.46   13.19 
   0   1   5    2.09   19.57 
   0  -1  -5    0.96   12.28 
   0   1  -5   11.72   13.74 
   0  -1   5   13.71   19.00 
   0  -1   5    6.87   15.28 
   0  -1  -7   44.51   17.96 
   0   1   7   36.57   22.29 
   0   1   7   72.83   24.78 
   0   1   7   57.35   24.65 
   0  -1   7   37.32   22.23 
   0  -1   7   20.75   20.43 
   0  -1  -7   55.87   21.81 
   0  -1   7   30.64   14.77 
   0   1   7   32.24   13.28 
   0   1  -7    2.73   16.60 
   0  -1   7   61.47   22.50 
   0   1   7   27.88   21.30 
   0  -1   7   30.21   21.50 
   0  -1   7   56.74   19.51 
   0  -1   7   25.79   24.90 
   0  -1  -7   45.87   16.77 
   0   1  -7   35.37   17.27 
   0   1   7   38.91   16.73 
   0   1   7   35.80   25.49 
   0  -1  -9 1423.80  150.84 
   0   1   9 1605.65  152.78 
   0   1   9 1104.43  152.21 
   0   1   9 1592.08  152.54 
   0  -1   9 1649.03  152.18 
   0  -1   9 1523.20  152.43 
   0  -1   9 1742.46  150.09 
   0   1  -9 1398.43  151.19 
   0  -1   9 1800.04  152.22 
   0   1   9 1758.93  150.71 
   0  -1  -9 1529.87  152.29 
   0  -1   9 1659.12  152.32 
   0   1   9 1690.74  152.59 
   0   1  -9 1732.12  151.33 
   0   1   9 1648.93  151.23 
   0  -1   9 1387.74  152.76 
   0  -1  -9 1658.67  150.90 
   0   1   9 1498.54  152.98 
   0  -1   9 1727.98  151.59 
   0   1  11  360.03   41.63 
   0   1 -11  288.93   32.06 
   0  -1  11  357.12   41.39 
   0  -1 -11  317.20   36.83 
   0  -1  11  376.15   41.79 
   0   1  11  373.80   42.68 
   0   1 -11  305.99   37.60 
   0  -1  11  381.93   34.34 
   0  -1  11  395.37   40.97 
   0  -1 -11  342.69   40.45 
   0   1  11  346.83   37.07 
   0  -1  11  349.45   41.56 
   0   1  11  358.40   41.52 
   0  -1  11  340.06   43.69 
   0   1  11  341.09   44.07 
   0   1 -11  367.70   37.82 
   0   1  11  358.68   37.67 
   0  -1 -11  388.90   36.89 
   0  -1  11  389.68   38.51 
   0  -1  13   -3.24   26.85 
   0   1  13  -15.21   28.76 
   0  -1 -13   -2.50   18.26 
   0  -1  13   16.77   27.02 
   0   1  13   36.08   28.02 
   0  -1  13    4.17   31.41 
   0   1 -13    0.63   18.90 
   0  -1 -13   12.29   19.01 
   0   1  13    0.60   20.28 
   0   1  13    3.60   32.04 
   0  -1  13   27.09   21.11 
   0   1  13   15.77   19.41 
   0  -1 -13  -11.30   25.80 
   0  -1  13   -9.78   23.11 
   0   1 -13  -12.25   21.87 
   0  -1  13    4.46   11.56 
   0   1 -13   -1.92    6.22 
   0  -1  13    4.16   27.39 
   0   1  13   11.60   27.58 
   0  -1  15   62.86   11.14 
   0  -1  15   55.15   10.07 
   0   1  15   85.50   32.32 
   0  -1 -15   73.29   20.11 
   0  -1 -15   88.19   21.19 
   0   1  15   82.85   23.97 
   0   1 -15   84.77   23.73 
   0  -1  15   55.07   24.74 
   0   1  15   58.16    9.38 
   0  -1  15   60.03    9.99 
   0   1  15   75.26    9.46 
   0  -1  15   58.58    9.00 
   0   1  15   72.70    9.67 
   0   1  15   70.91   32.47 
   0   1  15   87.55   23.56 
   0   1 -15   67.24   25.18 
   0  -1  15  101.72   27.05 
   0  -1 -15   74.14   30.59 
   0  -1  17   67.59   27.55 
   0  -1 -17   90.70   30.65 
   0   1  17   70.75   25.66 
   0  -1 -17   28.77   21.86 
   0  -1  17   78.18   11.69 
   0  -1  17   57.99   10.74 
   0   1  17  106.70   36.62 
   0  -1  17   76.15   34.05 
   0   1  17   73.08   34.63 
   0  -1  17   62.27   32.28 
   0   1  17   53.31   37.82 
   0  -1  17   47.57   24.28 
   0  -1 -17  121.93   22.17 
   0   1  17  124.38   24.80 
   0  -1  17   29.08   35.52 
   0   1 -17   50.75   22.83 
   0  -1  17   64.15   10.33 
   0   1  17   57.32    9.77 
   0   1  17   63.26    9.85 
   0   1  17   63.28   10.32 
   0  -1  17   62.78    9.45 
   0  -1  17   74.31    9.75 
   0  -1  17  126.38   35.40 
   0   1  17   74.38   33.23 
   0  -1  19   45.10   30.07 
   0   1  19   16.30   24.74 
   0  -1 -19  -10.09   31.45 
   0  -1  19   37.10    9.74 
   0  -1  19   34.88   10.50 
   0  -1  19   13.80   35.63 
   0   1  19   24.11   37.58 
   0   1  19   34.85   34.18 
   0  -1  19   17.77   33.33 
   0  -1  19   17.65   39.56 
   0  -1  19   66.02   25.77 
   0   1  19   21.53   37.13 
   0   1  19   27.06   24.23 
   0   1 -19   34.95   22.58 
   0  -1 -19   16.97   21.58 
   0   1  19   18.02    8.39 
   0   1  19   26.96    9.30 
   0  -1  19   30.05    9.11 
   0   1  19   31.99    8.82 
   0  -1  19   29.99    8.27 
   0  -1  19   53.76   34.31 
   0   1  19   28.77   35.70 
   0  -1  21    6.87   32.69 
   0  -1 -21   45.46   34.24 
   0   1  21   26.49   28.48 
   0   1 -21   20.02   24.82 
   0  -1  21   42.44   41.97 
   0  -1  21   22.46   27.62 
   0   1  21    6.86   40.42 
   0   1  21   18.05   10.38 
   0  -1  21    7.18    9.76 
   0   1  21   16.78   11.85 
   0  -1  21   13.14   11.39 
   0  -1  21  -11.66   39.62 
   0   1  21   35.05   40.39 
   0  -1  21    7.76   35.62 
   0   1  21   24.02   39.93 
   0   1  21   21.96    9.80 
   0  -1  21   30.35    9.90 
   0   1  21   26.93    9.28 
   0  -1  21    9.23    8.90 
   0  -1  21   53.57   38.07 
   0   1  21   -7.06   40.07 
   0  -1 -23   31.18   36.66 
   0  -1  23   44.15   38.62 
   0   1  23  -48.81   47.20 
   0  -1  23   -9.18   11.14 
   0  -1  23    1.31   12.65 
   0   1  23    0.36   10.60 
   0   1  23    7.65   13.15 
   0  -1  23   15.81   10.27 
   0   1  23  -14.54   43.51 
   0  -1  23  -31.86   42.31 
   0  -1  23   23.64   42.83 
   0   1  23   24.49   43.14 
   0  -1  23   -3.00   10.65 
   0   1  23   12.29   10.07 
   0   1  23   12.17   10.47 
   0  -1  23   -0.67   10.25 
   0   1  23   17.71   44.23 
   0  -1  23  -23.11   44.64 
   0  -1  25   -4.99   44.85 
   0   1  25   26.71   50.26 
   0   1  25    3.07   14.30 
   0  -1  25    5.66   11.75 
   0  -1  25    7.90   14.00 
   0   1  25    1.50   11.93 
   0  -1  25    4.84   12.14 
   0   1  25    4.18   11.14 
   0   1  25  -35.47   47.71 
   0  -1  25   29.25   44.79 
   0   1  25  -59.24   45.86 
   0  -1  25   50.51   49.85 
   0  -1  25   11.75   12.30 
   0   1  25    7.43   11.75 
   0   1  25   13.27   10.81 
   0  -1  25   12.08   10.58 
   0   1  25    3.52   46.65 
   0  -1  25  -12.82   49.21 
   0   1  27  -64.82   57.52 
   0   1 -27  -41.27   54.61 
   0  -1  27   -5.01   12.49 
   0   1  27   -1.88   12.72 
   0  -1  27   17.36   14.06 
   0   1  27   15.21   14.58 
   0   1  27    4.87   11.88 
   0  -1  27   34.17   13.28 
   0  -1  27   22.52   47.21 
   0   1  27  -13.06   51.60 
   0   1  27   45.27   49.60 
   0  -1  27   -4.39   51.85 
   0  -1  27   -0.85   12.38 
   0   1  27   -4.31   12.26 
   0   1  27   -1.03    9.28 
   0  -1  27   11.38   11.78 
   0   1  27   -9.14   11.25 
   0   1  27   18.29   49.03 
   0   1  29   -9.42   11.43 
   0  -1  29   -8.10   13.09 
   0  -1  29   -4.88   10.71 
   0   1  29   -4.96   12.13 
   0  -1  31   -0.78   12.78 
   0   1  31   19.45   12.02 
   0   1  31   -0.15   11.84 
   0  -1  31    8.13   12.35 
   0   1  31   16.19   14.58 
   0   1  31   23.45   12.62 
   0  -1  31   13.34   12.67 
   0  -1  31   12.51   10.44 
   0   1  31    9.00   11.80 
   0  -1  31    9.06   11.61 
   0   1  33    7.91   11.13 
   0  -1  33   -1.63   10.94 
   0   1  33   18.97   13.51 
   0   1  33   -0.33   11.79 
   0   1  33    2.80    9.73 
   0  -1  33   -6.45   10.02 
   0  -1  33    0.11    9.07 
   0   1  35   -4.05    8.40 
   0  -1  35   18.55    8.38 
   0   1  35   -7.08    9.38 
   0  -1  35    3.91    9.28 
   0  -1  37    6.40    6.63 
   0   1  37   -1.47    6.55 
   0   1  37    7.33    7.14 
   0   2   0  410.49   40.84 
   0   2   0  400.48   43.11 
   0   2   0  442.19   42.03 
   0  -2   0  419.06   41.76 
   0  -2   0  462.28   41.03 
   0  -2   0  418.91   42.90 
   0   2   0  410.11   41.20 
   0   2   0  417.33   42.10 
   0  -2   0  438.73   41.80 
   0   2   0  408.66   42.37 
   0   2   0  414.52   41.42 
   0   2   2 2047.27  204.03 
   0  -2   2 2155.70  204.01 
   0   2  -2 2209.73  204.69 
   0   2   2 2262.04  204.52 
   0   2  -2 2068.47  204.76 
   0   2   2 2178.62  205.07 
   0  -2   2 2322.31  204.95 
   0  -2  -2 2320.62  204.41 
   0  -2  -2 2237.15  204.51 
   0  -2   2 2175.34  204.81 
   0   2   2 2285.90  203.34 
   0   2   2 2237.52  204.50 
   0  -2  -2 2235.61  203.26 
   0   2  -2 2093.25  203.72 
   0  -2   2 2188.57  204.51 
   0  -2  -2 2312.70  204.82 
   0   2  -2 2132.48  204.18 
   0   2   2 2134.58  204.80 
   0   2   2 2091.50  204.29 
   0  -2   2 2244.43  204.02 
   0   2   2 2267.01  204.57 
   0   2  -2 2148.19  204.55 
   0   2  -2 2046.05  204.54 
   0   2   4  245.90   31.13 
   0  -2   4  235.74   30.89 
   0  -2   4  313.47   33.70 
   0   2  -4  271.93   33.65 
   0  -2  -4  260.16   31.45 
   0   2   4  261.99   35.35 
   0   2   4  275.24   31.55 
   0   2  -4  301.63   32.65 
   0   2  -4  263.68   28.44 
   0  -2   4  306.57   34.08 
   0   2   4  275.77   33.49 
   0  -2  -4  279.05   30.62 
   0  -2   4  278.76   33.64 
   0   2  -4  283.46   32.85 
   0   2   4  252.43   33.26 
   0  -2   4  305.36   27.70 
   0   2   4  262.42   32.05 
   0   2  -4  249.81   32.00 
   0   2   4  285.12   34.69 
   0  -2   4  324.48   31.12 
   0  -2  -4  246.83   31.99 
   0  -2   6   34.68   19.35 
   0   2   6   45.40   18.92 
   0   2   6   22.55   17.62 
   0   2  -6   20.58   21.75 
   0  -2   6   33.48   20.27 
   0   2  -6   44.21   18.16 
   0  -2  -6   35.26   18.30 
   0   2   6   37.48   24.63 
   0  -2  -6   25.23   13.84 
   0  -2  -6   41.03   21.99 
   0  -2   6   40.67   20.37 
   0  -2   6   37.66   19.28 
   0   2  -6   23.55   12.93 
   0   2   6   35.64   21.85 
   0  -2   6   25.89   18.34 
   0   2   6    9.37   23.50 
   0  -2  -6   24.55   18.42 
   0   2   6   43.32   20.48 
   0  -2   6   39.87   21.16 
   0  -2   8  340.25   43.57 
   0   2   8  432.71   44.00 
   0   2  -8  389.98   45.53 
   0  -2  -8  440.43   41.59 
   0   2   8  397.82   42.13 
   0   2   8  373.85   46.05 
   0  -2   8  390.79   42.90 
   0   2  -8  367.40   42.31 
   0  -2   8  449.07   41.91 
   0   2   8  415.38   38.43 
   0  -2   8  390.57   43.08 
   0   2  -8  341.90   40.47 
   0  -2  -8  449.73   38.84 
   0  -2  -8  381.27   45.08 
   0   2   8  367.85   45.44 
   0   2   8  388.16   45.24 
   0  -2   8  357.99   44.02 
   0  -2  -8  323.17   42.02 
   0   2   8  417.30   44.57 
   0  -2   8  344.37   42.85 
   0  -2  10  104.41   25.14 
   0   2  10  125.04   26.49 
   0  -2  10  129.93   23.47 
   0   2 -10   84.54   21.82 
   0   2  10  105.36   21.46 
   0  -2 -10  100.00   19.98 
   0   2  10  126.62   29.87 
   0  -2  10  103.22   20.24 
   0  -2 -10  106.65   12.35 
   0  -2  10  140.00   26.16 
   0   2  10  113.44   15.19 
   0  -2 -10   74.57   25.83 
   0   2  10  112.47   28.79 
   0  -2 -10   72.00   22.52 
   0  -2  10   62.20   25.40 
   0   2  10  100.78   25.99 
   0   2  10  117.96   26.24 
   0  -2  10  103.53   23.86 
   0  -2  12  -12.26   25.95 
   0   2  12   18.28   26.32 
   0   2  12   -1.10   27.23 
   0  -2  12   19.89   26.36 
   0  -2  12   16.31   24.48 
   0   2  12   15.80   26.80 
   0   2  12   -1.32   30.34 
   0  -2 -12    5.45   20.10 
   0  -2 -12   -5.63   18.43 
   0   2  12   20.98   20.18 
   0   2  12   -7.89   32.28 
   0  -2  12  -11.58   21.25 
   0   2 -12  -16.28   20.24 
   0  -2  12  -30.49   26.21 
   0  -2 -12    7.47   26.82 
   0  -2  12   -5.63   17.87 
   0   2  12    4.73   13.61 
   0   2  14   73.85   29.85 
   0  -2  14   34.14   30.28 
   0   2  14   37.35   33.29 
   0  -2  14   22.53   31.43 
   0  -2 -14   46.09   22.98 
   0  -2  14   74.45   29.52 
   0   2  14   13.87   30.98 
   0   2  14   53.39    8.29 
   0  -2  14   43.32    9.07 
   0  -2  14   42.54   26.65 
   0  -2 -14   81.99   30.29 
   0   2  14   47.80   17.37 
   0  -2  14   58.89   19.26 
   0   2  14   64.79   22.62 
   0  -2  14   49.86   25.37 
   0  -2 -14   53.63   21.13 
   0   2 -14   42.73   22.23 
   0  -2  16    2.04   28.43 
   0  -2 -16    5.88   30.37 
   0   2  16  -15.51   18.81 
   0   2  16   78.01   37.86 
   0   2  16   36.85   23.18 
   0  -2  16    1.93   25.65 
   0   2 -16    6.85   23.02 
   0  -2 -16    0.42   20.50 
   0  -2  16   22.56    9.37 
   0  -2  16   -0.25    8.41 
   0   2  16   21.42    7.67 
   0  -2 -16   32.95   23.35 
   0  -2  16   -7.84   31.62 
   0   2  16  -15.17   31.42 
   0  -2  16  -26.72   32.76 
   0   2  16    2.63    8.17 
   0   2  16    9.53    7.46 
   0  -2  16   13.47    7.83 
   0   2  16    9.79    8.13 
   0  -2  16   13.22    7.87 
   0  -2  16   12.42    7.27 
   0  -2  16   25.15   31.54 
   0   2  16  -23.52   30.45 
   0  -2  18  101.75   35.42 
   0  -2 -18   44.58   32.91 
   0  -2 -18  100.91   23.50 
   0   2 -18   74.92   25.88 
   0   2  18  105.81   25.58 
   0   2  18   85.01   39.75 
   0  -2  18   85.74   26.81 
   0  -2  18   62.85   12.48 
   0  -2  18   66.00   11.28 
   0  -2  18   75.32   35.99 
   0   2  18   35.78   36.16 
   0  -2 -18   53.75   25.33 
   0  -2  18   30.18   32.36 
   0  -2  18   75.08   11.07 
   0   2  18   72.40   10.92 
   0   2  18   65.69   11.43 
   0   2  18   73.82   10.80 
   0  -2  18   75.95    8.72 
   0  -2  18   73.69   10.43 
   0   2 -18   78.20    8.77 
   0  -2  18   61.92   34.81 
   0   2  18   50.87   34.58 
   0  -2 -20   60.70   35.52 
   0   2 -20   24.74   25.87 
   0  -2 -20   -6.96   25.82 
   0  -2  20   61.22   35.67 
   0   2  20   39.71   42.04 
   0  -2 -20   25.72   24.26 
   0   2  20  -14.13   26.96 
   0   2 -20  -11.97   38.47 
   0   2 -20    7.79   24.17 
   0  -2  20   -6.81   27.42 
   0  -2  20   17.79    9.79 
   0  -2  20   13.24   11.03 
   0  -2  20   11.79   10.23 
   0   2  20   24.77   37.18 
   0  -2  20   11.61   36.20 
   0   2  20   11.60   41.37 
   0  -2  20   46.54   36.15 
   0   2  20    6.68    8.70 
   0   2  20   13.28    9.72 
   0  -2  20   12.56    9.25 
   0   2  20   13.60    9.12 
   0  -2  20   16.79    8.66 
   0   2  20   11.47   35.59 
   0  -2  20    2.58   36.25 
   0   2 -20   15.06    6.09 
   0  -2  22   10.04   39.03 
   0  -2 -22   67.45   38.86 
   0   2 -22   20.02   28.15 
   0  -2  22   38.30   31.07 
   0   2 -22   80.19   44.02 
   0   2  22   38.21   48.22 
   0   2  22    9.38   11.19 
   0  -2  22   27.35   10.89 
   0  -2  22   15.72   12.14 
   0  -2  22   25.76   10.03 
   0   2  22   58.04   45.74 
   0   2  22   11.91   40.68 
   0  -2  22   66.76   39.40 
   0  -2  22   -0.27   39.76 
   0   2  22   24.17    9.86 
   0   2  22   -0.40   10.74 
   0  -2  22   15.85   10.59 
   0  -2  22    8.05    9.86 
   0   2  22   28.39   39.86 
   0  -2  22   58.70   41.33 
   0  -2  24   45.17   45.14 
   0  -2 -24    1.29   40.15 
   0   2 -24  -25.62   45.98 
   0   2  24   -3.62   51.83 
   0  -2  24    1.24   11.31 
   0  -2  24   -4.03   13.32 
   0   2  24    9.32   14.36 
   0   2  24    2.36   12.11 
   0  -2  24   18.82   12.19 
   0  -2  24   24.73   43.00 
   0   2  24   -5.03   46.48 
   0  -2  24  -13.06   44.57 
   0   2  24   15.96   45.88 
   0   2  24   -2.67   11.41 
   0  -2  24   12.84   11.49 
   0   2  24    2.69   11.42 
   0  -2  24   15.72   11.06 
   0   2  24   14.50   46.15 
   0  -2  24   89.27   49.66 
   0  -2  26   86.83   51.10 
   0  -2 -26   62.94   49.72 
   0   2 -26   51.51   53.02 
   0   2  26   62.12   55.75 
   0  -2  26   44.15   15.00 
   0   2  26   32.62   15.91 
   0   2  26   52.33   13.57 
   0  -2  26   36.41   13.07 
   0   2  26   27.15   12.22 
   0  -2  26   60.56   12.73 
   0   2  26   29.32   50.51 
   0  -2  26   22.27   53.20 
   0  -2  26  113.93   51.64 
   0   2  26   77.51   54.85 
   0  -2  26   67.83   13.40 
   0   2  26   62.80   14.12 
   0   2  26   56.08   13.41 
   0  -2  26   59.15   12.12 
   0   2  26   65.64   51.52 
   0  -2  26  109.15   50.42 
   0   2 -28   57.83   59.34 
   0   2  28  -33.31   52.75 
   0   2  28    9.51   15.40 
   0  -2  28   30.88   12.61 
   0   2  28   27.47   12.79 
   0   2  28   29.01   12.27 
   0  -2  28   32.98   13.53 
   0  -2  28   54.03   54.21 
   0   2  28   66.36   60.28 
   0   2  28  135.50   60.47 
   0  -2  28   51.94   14.34 
   0   2  28   32.48   13.29 
   0  -2  28   40.34   12.45 
   0   2  28   46.58   12.12 
   0  -2  28   49.61   12.80 
   0   2  28   18.61   58.88 
   0  -2  28   96.82   56.24 
   0   2  30   -8.36   11.33 
   0  -2  30   10.61   13.04 
   0   2  30    2.13   12.21 
   0   2  30  -10.20   12.42 
   0   2  30    9.18   14.83 
   0   2  30   16.39   11.84 
   0  -2  30   20.24   11.41 
   0  -2  30   -0.65   10.86 
   0  -2  32    6.95   11.38 
   0   2  32   11.00   11.81 
   0   2  32    0.05   13.81 
   0   2  32    9.45   12.00 
   0  -2  32   -1.71   10.31 
   0   2  32  -16.79   10.39 
   0  -2  32   11.61   10.48 
   0   2  34   -1.73    9.89 
   0   2  34    0.90   12.03 
   0   2  34    1.43   10.33 
   0  -2  34   -0.63    9.34 
   0   2  34    9.32    9.44 
   0  -2  34   29.20    9.20 
   0   2  36   -4.18    7.34 
   0  -2  36   -4.32    7.17 
   0   2  36   10.01    7.90 
   0   3  -1  357.32   42.53 
   0   3   1  385.41   40.70 
   0   3   1  377.65   41.88 
   0  -3  -1  358.97   42.98 
   0   3   1  377.81   42.21 
   0  -3   1  391.11   40.89 
   0   3  -1  363.92   39.90 
   0   3  -1  370.80   41.66 
   0   3   1  432.81   44.26 
   0   3  -1  403.10   43.42 
   0   3  -1  418.02   42.21 
   0   3   1  410.05   42.60 
   0  -3   1  392.95   41.97 
   0  -3  -1  404.75   42.16 
   0  -3  -1  412.43   38.62 
   0  -3   1  380.69   40.54 
   0   3   1  345.69   40.92 
   0  -3   1  436.53   45.25 
   0   3  -1  389.61   39.95 
   0  -3  -1  427.99   44.45 
   0   3  -1  395.79   39.47 
   0   3   1  374.30   39.42 
   0   3  -3   25.91   18.76 
   0  -3   3   13.89   14.43 
   0  -3  -3    2.12   20.45 
   0   3   3   12.76   17.73 
   0   3  -3   18.99   19.46 
   0   3   3    1.73   20.80 
   0  -3   3   -2.17   14.46 
   0   3  -3    6.26   14.94 
   0   3   3   10.35   19.91 
   0  -3  -3   24.48   18.15 
   0   3  -3   28.74   20.22 
   0   3   3   14.16   24.11 
   0   3   3   13.16   18.42 
   0  -3   3   10.94   22.72 
   0   3  -3   41.01   21.38 
   0  -3  -3   15.50   21.52 
   0   3   3    8.92    7.47 
   0  -3   3    9.05   21.23 
   0   3  -3   27.92   11.92 
   0  -3   3    1.17   18.82 
   0  -3  -3   15.10    6.44 
   0   3   3   14.23   19.50 
   0   3   3   11.61   15.50 
   0  -3  -5   44.32   22.61 
   0   3  -5   25.50   19.36 
   0  -3   5   27.05   16.80 
   0   3  -5   16.82   19.85 
   0   3   5   26.35   20.48 
   0  -3   5   26.51   11.42 
   0   3   5   25.77   22.40 
   0   3   5   30.00   19.13 
   0   3   5   41.88   18.71 
   0   3   5   18.81   23.93 
   0   3  -5   41.11   22.43 
   0  -3  -5   30.09   17.78 
   0  -3   5   25.97   20.29 
   0   3  -5   42.47   18.95 
   0  -3   5    9.07   21.35 
   0   3   5   38.56   19.98 
   0   3  -5   20.61   11.56 
   0  -3   5   25.62   18.32 
   0  -3  -5   33.01   17.03 
   0   3   5   46.41   17.90 
   0  -3   5   28.74   16.99 
   0  -3   7  401.12   38.43 
   0   3   7  393.40   45.19 
   0   3   7  360.10   44.47 
   0  -3   7  383.07   42.94 
   0   3  -7  383.88   44.90 
   0   3   7  404.10   46.43 
   0  -3  -7  417.57   43.93 
   0   3  -7  386.23   45.22 
   0   3  -7  357.09   43.89 
   0  -3  -7  429.58   43.00 
   0   3   7  412.49   43.57 
   0   3  -7  363.32   45.45 
   0   3   7  408.33   47.27 
   0  -3   7  430.85   44.84 
   0  -3  -7  439.44   41.79 
   0  -3   7  410.39   44.63 
   0   3  -7  411.86   40.13 
   0  -3   7  415.71   45.41 
   0  -3  -7  399.48   45.37 
   0  -3   7  405.91   43.55 
   0   3   7  431.22   43.48 
   0   3   9  179.18   29.32 
   0  -3   9  166.51   27.33 
   0   3   9  190.41   30.38 
   0  -3  -9  162.85   25.82 
   0   3   9  168.37   32.75 
   0  -3   9  178.85   27.62 
   0   3   9  133.46   33.17 
   0   3   9  166.56   26.48 
   0   3  -9  172.91   27.03 
   0   3  -9  154.71   30.77 
   0  -3  -9  147.00   25.04 
   0  -3  -9  202.50   22.31 
   0  -3   9  170.99   27.10 
   0  -3  -9  145.75   30.53 
   0  -3   9  167.79   26.79 
   0   3  -9  166.23   21.60 
   0   3   9  182.29   27.47 
   0  -3   9  164.19   27.47 
   0  -3  11   53.56   27.28 
   0   3  11   31.20   26.51 
   0  -3  11   48.72   24.94 
   0   3  11   33.44   30.85 
   0  -3 -11   44.93   21.75 
   0   3  11   59.09   29.44 
   0   3  11   60.59   25.50 
   0  -3  11   20.82   23.73 
   0  -3 -11   58.96   13.31 
   0  -3  11   38.47   22.13 
   0  -3 -11   69.06   28.77 
   0   3 -11   31.41   16.24 
   0  -3  11   44.28   23.69 
   0   3 -11   28.12   27.96 
   0  -3 -11   19.96   20.70 
   0  -3  11   34.73   25.11 
   0   3 -11    7.90   22.49 
   0   3  11   24.49   32.15 
   0   3  11   30.49   22.30 
   0   3  13   50.74   24.47 
   0  -3 -13   84.55   23.60 
   0  -3  13   86.26   26.40 
   0   3 -13   71.00   24.97 
   0   3 -13    4.48   31.42 
   0   3  13   45.89   28.02 
   0  -3  13  116.19   30.10 
   0  -3 -13   34.56   25.47 
   0   3  13   91.41   32.91 
   0   3  13   62.39   30.95 
   0  -3  13   90.39   28.42 
   0  -3  13   62.14   30.50 
   0  -3  13   63.20    9.65 
   0   3  13   60.93    9.89 
   0   3  13   59.63    9.02 
   0   3  13   61.63    8.93 
   0  -3  13   57.87    8.87 
   0  -3  13   28.41   28.35 
   0   3 -13   61.15   20.05 
   0  -3  13   58.21   24.95 
   0  -3 -15  164.49   37.04 
   0  -3  15  173.88   27.77 
   0  -3  15  227.12   37.46 
   0   3 -15  140.12   25.28 
   0   3  15  248.24   43.26 
   0  -3  15  221.04   32.84 
   0   3 -15  173.33   37.59 
   0   3  15  239.83   30.11 
   0  -3 -15  180.79   27.69 
   0  -3  15  153.91   17.46 
   0  -3  15  151.11   16.85 
   0  -3  15  171.96   16.90 
   0  -3  15  129.18   17.10 
   0   3  15  157.60   16.63 
   0   3  15  115.93   39.11 
   0  -3  15  114.72   33.00 
   0   3  15  111.47   34.93 
   0  -3  15  194.43   37.41 
   0   3  15  240.75   41.06 
   0   3  15  178.57   16.65 
   0  -3  15  142.37   16.41 
   0   3  15  163.63   16.55 
   0  -3  15  154.66   16.54 
   0  -3  15  146.72   34.81 
   0   3  15  182.49   35.40 
   0  -3 -17  -17.40   33.96 
   0   3 -17  -18.27   20.93 
   0  -3  17  -35.32   29.50 
   0   3  17   -3.78   24.73 
   0   3 -17   17.13   24.90 
   0   3  17   -9.10   40.10 
   0   3 -17   11.21   35.99 
   0  -3  17    2.54   26.78 
   0  -3 -17  -23.56   23.95 
   0  -3  17    1.07    8.41 
   0  -3  17    7.10    9.69 
   0  -3  17    1.18    9.01 
   0  -3  17  -24.85   32.70 
   0   3  17   32.22   37.36 
   0  -3  17  -22.75   31.31 
   0   3  17  -46.25   33.21 
   0  -3 -17   17.27   25.71 
   0   3  17    9.96    7.89 
   0   3  17   11.93    8.39 
   0  -3  17   -1.38    8.63 
   0   3  17   10.20    8.80 
   0  -3  17   16.08    7.57 
   0  -3  17  -21.89   33.00 
   0   3 -17   -0.26    5.78 
   0  -3  17    4.76    5.72 
   0   3  17   24.62   32.68 
   0  -3  19   43.66   37.40 
   0  -3 -19  -11.21   35.87 
   0  -3  19   65.75   29.75 
   0   3 -19   82.05   27.09 
   0   3  19   30.97   26.87 
   0   3  19   72.33   42.96 
   0   3 -19    4.83   38.46 
   0  -3 -19   68.89   24.98 
   0  -3  19   18.42   11.52 
   0  -3  19   23.84   10.28 
   0  -3  19   45.56   10.71 
   0   3  19   87.45   41.79 
   0  -3  19   65.79   36.90 
   0  -3  19   67.34   36.44 
   0   3  19   39.45   38.31 
   0  -3 -19   73.72   30.41 
   0   3  19   36.58   10.55 
   0   3  19   51.93   10.42 
   0  -3  19   39.94   10.20 
   0   3  19   43.20    9.93 
   0  -3  19   48.88    9.52 
   0  -3  19   77.17   38.58 
   0   3 -19   55.15    7.57 
   0  -3  19   59.05    7.43 
   0   3  19   94.44   36.53 
   0  -3 -21   13.27   29.23 
   0  -3  21   73.00   41.57 
   0  -3 -21   -5.73   37.88 
   0   3  21    6.12   46.41 
   0   3 -21   45.49   28.46 
   0  -3  21   30.00   31.94 
   0   3 -21   -2.18   42.34 
   0  -3  21   29.44   10.53 
   0  -3  21   34.21   12.19 
   0  -3  21   39.63   11.46 
   0   3  21   20.94   41.24 
   0   3  21   81.37   47.63 
   0  -3  21   72.14   39.23 
   0  -3  21   39.62   38.21 
   0   3  21   42.79   10.87 
   0   3  21   20.33   10.73 
   0   3  21   38.80    9.96 
   0  -3  21   39.00   10.85 
   0  -3  21   26.90    9.62 
   0   3 -21   28.29    7.51 
   0   3  21   76.22   41.66 
   0  -3  21   12.76   41.21 
   0  -3  21   47.94    7.29 
   0  -3  23   12.27   45.38 
   0  -3 -23   44.48   44.16 
   0   3  23   36.45   49.57 
   0   3 -23   11.84   43.99 
   0  -3  23   13.17   11.00 
   0   3  23  -21.37   11.99 
   0  -3  23    8.34   12.03 
   0   3  23  -29.79   48.07 
   0  -3  23    9.10   42.90 
   0   3  23   -7.62   43.18 
   0   3  23   -2.06   11.26 
   0   3  23    7.21   10.74 
   0   3  23    9.63   10.22 
   0  -3  23   -5.90   11.66 
   0  -3  23    4.16   10.59 
   0  -3  23   -9.49   46.21 
   0   3  23   49.79   47.18 
   0  -3 -25  -47.28   49.70 
   0  -3  25   36.54   51.65 
   0   3 -25   12.69   48.51 
   0   3  25   30.88   58.78 
   0   3  25   36.91   15.63 
   0  -3  25   52.65   12.80 
   0   3  25   31.25   12.94 
   0   3  25   22.99   11.58 
   0  -3  25   45.38   12.05 
   0  -3  25   37.70   44.81 
   0   3  25   20.46   48.57 
   0   3  25   48.06   12.58 
   0  -3  25   45.39   13.37 
   0   3  25   38.15   12.78 
   0  -3  25   46.54   11.88 
   0   3  25   48.97   53.60 
   0  -3  25   55.41   48.78 
   0  -3  27  -29.52   58.55 
   0  -3 -27   70.12   45.34 
   0   3  27   19.88   51.06 
   0   3 -27  -17.70   54.03 
   0   3  27    5.03   14.95 
   0   3  27   15.91   12.55 
   0   3  27   -2.97   11.03 
   0  -3  27   24.29   13.49 
   0   3  27   44.35   54.89 
   0  -3  27    3.54   50.78 
   0   3 -27   43.31   55.68 
   0   3  27   22.95   13.19 
   0  -3  27   19.35   12.65 
   0   3  27   19.11   12.46 
   0  -3  27   25.19   11.38 
   0  -3  27   10.07   11.32 
   0  -3  27   45.97   53.61 
   0   3  27  -27.70   54.65 
   0   3  29   20.41   11.25 
   0  -3  29   46.44   11.40 
   0  -3  29   40.66   12.37 
   0   3  29   14.09   12.80 
   0   3  29   15.50   15.56 
   0   3  29   20.51   12.60 
   0   3  29   25.53   12.29 
   0  -3  29   48.77   13.72 
   0   3  31  -16.44   10.33 
   0   3  31    5.12   11.62 
   0  -3  31   29.93   11.89 
   0   3  31    6.25   12.22 
   0   3  31   28.28   13.92 
   0  -3  31   29.09   10.43 
   0   3  31   37.37   10.75 
   0  -3  31   46.43   11.50 
   0   3  33   -7.16   10.71 
   0   3  33    2.65   10.59 
   0   3  33    7.63   13.34 
   0  -3  33   12.11    9.11 
   0   3  33   12.61    9.81 
   0  -3  33    8.34    9.69 
   0   3  35    3.80    8.41 
   0   3  35    3.31    7.79 
   0  -3  35   12.17    8.43 
   0  -3  35   -1.19    7.73 
   0   3  35   -1.72    9.06 
   0  -3  35  -14.37    9.25 
   0   3  35  -12.02   11.17 
   0   4   0  187.68   27.22 
   0   4   0  160.33   26.20 
   0  -4   0  158.72   25.73 
   0   4   0  193.86   23.66 
   0   4   0  163.46   22.02 
   0   4   0  164.83   23.97 
   0  -4   0  140.84   27.04 
   0  -4   0  166.63   22.43 
   0  -4   0  204.00   27.29 
   0   4   0  183.71   28.07 
   0   4   0  164.42   29.53 
   0   4  -2  194.49   29.48 
   0  -4   2  225.73   26.78 
   0  -4  -2  172.23   29.41 
   0   4   2  204.53   29.95 
   0   4  -2  207.19   26.58 
   0   4   2  209.95   27.70 
   0   4  -2  202.59   28.35 
   0   4   2  219.32   28.26 
   0   4   2  202.71   24.81 
   0   4  -2  223.97   25.27 
   0  -4   2  180.19   26.89 
   0  -4  -2  228.35   31.68 
   0   4  -2  185.97   23.81 
   0   4   2  215.48   27.60 
   0  -4  -2  195.78   22.05 
   0  -4   2  180.73   31.09 
   0   4   2  242.63   29.26 
   0   4  -2  215.86   30.39 
   0   4  -2  211.89   31.97 
   0   4   2  223.86   32.37 
   0  -4   2  188.96   29.16 
   0  -4  -2  187.78   27.72 
   0  -4   4    6.54   14.42 
   0  -4  -4   -2.82   21.62 
   0  -4   4    2.04   14.68 
   0   4  -4   15.74   20.27 
   0   4   4    7.33   18.08 
   0   4   4   -4.58   24.07 
   0   4  -4   -6.34   17.16 
   0   4  -4    3.49   19.94 
   0   4   4    4.78   20.53 
   0   4   4   14.60   15.85 
   0  -4   4    0.56   21.75 
   0  -4  -4   13.71   20.14 
   0   4  -4    7.54   12.89 
   0   4   4   -5.28   20.32 
   0  -4   4    9.63   19.38 
   0  -4  -4   26.07   19.23 
   0   4   4   -8.78   19.75 
   0   4  -4   19.19   23.70 
   0   4   4    1.31   26.40 
   0   4  -6  126.07   24.12 
   0   4   6  137.84   26.57 
   0  -4   6  139.93   24.04 
   0   4   6  157.67   30.84 
   0   4  -6  136.61   26.73 
   0  -4   6  127.02   19.11 
   0   4   6  186.85   25.99 
   0   4  -6  163.36   27.47 
   0  -4  -6  103.26   27.60 
   0   4   6  134.86   22.73 
   0  -4   6  110.89   26.46 
   0  -4  -6  140.89   24.55 
   0  -4   6  123.58   26.94 
   0   4  -6  158.86   18.75 
   0   4  -6  133.38   29.29 
   0  -4   6  165.95   28.32 
   0   4   6  137.31   25.49 
   0  -4  -6  139.47   25.03 
   0   4  -6  157.09   26.71 
   0   4   6  173.58   32.63 
   0   4   8   40.57   28.49 
   0  -4   8   10.84   21.27 
   0   4   8   15.64   23.42 
   0   4  -8    0.53   23.49 
   0  -4  -8   77.48   25.82 
   0  -4   8    8.28    9.62 
   0  -4   8   -1.51   20.58 
   0   4  -8   17.89   24.40 
   0   4   8   26.12   25.26 
   0   4   8   24.87   21.18 
   0  -4   8   16.52   22.63 
   0  -4   8  -11.19   25.87 
   0  -4  -8   13.88   18.41 
   0   4  -8   22.08   12.81 
   0  -4  -8    1.88   24.97 
   0   4  -8   27.12   23.48 
   0   4   8   38.20   21.56 
   0   4  -8   27.71   27.57 
   0  -4  -8   28.00   20.66 
   0   4   8   12.77   31.49 
   0  -4   8   31.81   24.84 
   0   4  10   -2.36   32.10 
   0  -4 -10   14.38   26.85 
   0   4  10   10.74   28.32 
   0  -4  10   -6.82   22.65 
   0   4  10   26.07   27.66 
   0   4 -10    7.52   27.15 
   0   4 -10   17.25   25.50 
   0  -4  10   17.35   26.26 
   0   4  10   18.97   22.44 
   0   4 -10   15.78   29.33 
   0   4 -10    3.19   23.79 
   0  -4 -10   -7.10   22.40 
   0   4  10   23.50   35.45 
   0   4  10   22.93   25.01 
   0  -4  10    9.34   23.83 
   0  -4  10    0.16   26.16 
   0  -4 -10   -2.40   30.30 
   0  -4 -10   -0.44   17.90 
   0  -4  10   -1.86   24.20 
   0   4 -10    1.24   13.82 
   0  -4 -12  -13.50   32.36 
   0   4 -12   18.31   15.63 
   0  -4  12   -5.53   26.00 
   0  -4  12   -0.53   26.94 
   0  -4 -12   40.70   16.62 
   0   4 -12   23.99   25.54 
   0   4 -12    6.98   30.14 
   0   4  12   18.72   23.71 
   0  -4 -12   -2.27   22.26 
   0  -4  12   -4.82   28.90 
   0   4  12    6.56    9.79 
   0  -4  12    4.19   27.58 
   0   4  12   79.63   34.60 
   0   4  12   14.53   29.52 
   0   4  12   35.71   29.93 
   0   4 -12   38.01   28.41 
   0   4  12   13.85    7.54 
   0   4  12   16.79    7.44 
   0   4  12   10.95    7.35 
   0  -4  12   14.37    7.21 
   0  -4  12   10.90    6.98 
   0   4  12  -14.38   28.14 
   0  -4  12   -7.92   26.52 
   0   4 -14   34.61   17.29 
   0  -4  14  -32.52   27.36 
   0  -4  14   -3.95   26.87 
   0  -4  14   67.39   29.12 
   0   4 -14   18.71   26.05 
   0   4  14   59.08   25.12 
   0  -4 -14   20.71   22.79 
   0   4 -14   12.70   31.23 
   0  -4  14   15.11    7.64 
   0  -4  14   12.27    7.88 
   0  -4  14   -2.17   27.76 
   0   4  14   68.44   36.26 
   0   4  14   24.08   31.56 
   0   4  14   71.11   33.93 
   0  -4 -14   20.58   26.52 
   0   4 -14    7.02   32.53 
   0   4 -14   18.98   29.69 
   0   4  14   17.12    8.50 
   0   4  14   21.57    7.82 
   0  -4  14    7.31    7.70 
   0   4  14   24.33    7.84 
   0  -4  14    9.36    7.61 
   0   4 -14   26.74    6.04 
   0  -4  14    1.71   28.59 
   0  -4  14   24.22    6.01 
   0   4  14   39.60   29.16 
   0  -4 -16   83.75   35.58 
   0  -4  16  105.65   35.99 
   0  -4  16   54.76   28.28 
   0   4  16   88.34   42.15 
   0   4  16   47.13   27.21 
   0   4 -16   79.21   28.17 
   0   4 -16   89.71   35.68 
   0  -4  16   24.64   30.12 
   0  -4  16   38.62    9.01 
   0   4  16   37.38    8.31 
   0  -4  16   25.47    8.92 
   0   4  16   36.64   32.94 
   0  -4 -16   54.87   29.89 
   0   4 -16   11.97   32.54 
   0   4  16   94.96   39.50 
   0   4  16   34.04   35.37 
   0  -4  16   54.47   29.92 
   0   4 -16   89.12   36.18 
   0   4  16   30.32    9.18 
   0   4  16   41.85    8.84 
   0  -4  16   28.13    9.35 
   0   4  16   37.62    9.04 
   0  -4  16   34.07    8.62 
   0   4  16   47.66   31.29 
   0  -4  16   48.25    7.08 
   0  -4  16   88.71   34.05 
   0   4 -16   35.69    7.20 
   0  -4  18   34.73   38.90 
   0  -4 -18  -52.05   38.14 
   0   4 -18   28.03   37.83 
   0  -4  18   -6.98   29.39 
   0  -4 -18   -2.86   23.02 
   0   4  18    2.87   44.60 
   0   4 -18   -3.42   27.96 
   0   4  18   27.03   27.31 
   0  -4  18   12.42    8.98 
   0  -4  18    6.90    9.61 
   0   4 -18  -43.11   38.66 
   0   4  18  -11.49   36.70 
   0   4 -18   32.13   36.11 
   0   4  18  -26.17   42.70 
   0  -4 -18    0.65   30.11 
   0  -4  18  -16.08   32.26 
   0   4  18   -4.55    9.39 
   0  -4  18   -3.98    9.50 
   0   4  18    7.96    9.04 
   0   4  18    1.25    9.00 
   0  -4  18   -4.83    8.37 
   0  -4  18    6.10    6.34 
   0  -4  18    8.77   34.41 
   0   4 -18   14.81    6.40 
   0   4  18   52.61   36.13 
   0  -4  20  -32.85   39.64 
   0  -4 -20   12.76   37.33 
   0   4 -20   27.38   41.14 
   0   4  20   27.64   50.26 
   0   4 -20    3.23   29.65 
   0  -4  20  -80.13   33.43 
   0  -4  20    4.19   10.04 
   0  -4  20   13.43   10.38 
   0  -4  20   -6.61   35.94 
   0   4 -20   60.85   39.97 
   0   4 -20   11.59   39.72 
   0   4  20  -11.60   48.31 
   0   4  20  -13.03   41.87 
   0  -4 -20  -60.96   34.49 
   0  -4  20   13.72   10.38 
   0   4  20   -3.61    9.84 
   0   4  20   -1.71   10.69 
   0   4  20   -1.13   10.23 
   0  -4  20    4.40    9.54 
   0  -4  20    7.30   39.34 
   0   4 -20   -0.35    6.86 
   0  -4  20    4.33    6.51 
   0   4  20  -49.52   39.11 
   0   4 -22   -5.57   46.97 
   0   4 -22  -28.59   33.01 
   0  -4  22  -27.60   36.22 
   0   4  22   -0.87   49.52 
   0  -4  22    8.60   41.03 
   0   4  22  -10.50   43.74 
   0  -4  22    6.60    7.23 
   0   4 -22    4.68    7.44 
   0  -4  22    7.33   11.45 
   0  -4  22    7.06   40.67 
   0   4  22   -3.02   47.87 
   0   4 -22   34.77   44.65 
   0   4 -22   -9.46   44.49 
   0   4  22  -33.29   44.16 
   0   4  22    8.77   11.50 
   0   4  22    7.10   11.55 
   0  -4  22   -4.40   11.25 
   0   4  22   13.38   10.77 
   0  -4  22   10.12   10.22 
   0  -4 -22   25.71   41.51 
   0  -4  22   56.22   43.65 
   0  -4 -22   59.51   35.98 
   0  -4  24  107.64   54.27 
   0  -4 -24   67.46   49.88 
   0   4  24   85.70   59.26 
   0   4 -24   31.45   47.55 
   0   4  24    6.93   12.56 
   0   4  24   14.04   10.64 
   0  -4  24   17.69   12.70 
   0   4 -24  -27.54   45.10 
   0   4  24   42.89   57.66 
   0  -4  24   63.74   47.74 
   0   4  24   32.88   48.43 
   0   4 -24   45.75   50.36 
   0   4  24   17.74   12.44 
   0   4  24   20.88   12.02 
   0   4  24   42.50   11.44 
   0  -4  24   24.14   13.09 
   0  -4  24   27.06   11.48 
   0  -4  24   32.61   45.27 
   0   4  24  128.71   53.24 
   0  -4  26  117.33   60.56 
   0  -4 -26   13.13   52.74 
   0   4 -26  -11.49   51.63 
   0   4  26   10.28   53.34 
   0   4  26   19.53   12.38 
   0   4  26   22.75   16.28 
   0   4  26    2.00   10.55 
   0   4 -26   33.54   47.92 
   0   4 -26   65.02   58.38 
   0   4  26   82.23   60.13 
   0  -4  26   76.53   51.36 
   0   4  26   44.69   55.12 
   0  -4  26   43.75   53.12 
   0   4  26   53.48   12.61 
   0  -4  26   33.33   14.24 
   0   4  26   29.67   12.95 
   0  -4  26   39.33   11.94 
   0  -4  26   48.52   11.47 
   0   4  26   89.91   58.99 
   0   4  28    6.49   10.71 
   0   4  28   27.73   13.41 
   0   4  28   59.67   12.90 
   0   4  28   24.14   15.45 
   0   4  28   27.71   12.84 
   0  -4  28   28.65   11.72 
   0  -4  28   28.80   11.35 
   0   4  30    6.28   11.53 
   0   4  30    8.21   10.86 
   0   4  30    4.24   14.73 
   0   4  30   10.45   12.03 
   0  -4  30    6.86   10.70 
   0  -4  30   -3.60   11.32 
   0   4  32    8.71   10.47 
   0   4  32  -10.36   13.09 
   0   4  32    1.17   10.58 
   0  -4  32    1.90   10.46 
   0  -4  32    1.63    9.41 
   0   4  32   -4.29    9.84 
   0   4  34   -4.47    8.79 
   0  -4  34   -4.36    8.84 
   0  -4  34    4.31    8.38 
   0   4  34   -3.78    8.27 
   0   4  34   -8.40    9.30 
   0  -4  34  -10.16    9.03 
   0  -5  -1   61.85   24.16 
   0  -5   1   29.46   20.73 
   0   5   1   37.37   23.19 
   0   5  -1   63.99   23.96 
   0   5   1   61.30   20.74 
   0   5  -1   48.82   20.25 
   0   5   1   32.14   25.18 
   0   5  -1   52.94   25.24 
   0   5  -1   47.49   17.05 
   0   5   1   55.05   17.17 
   0  -5   1   26.41   23.52 
   0   5  -1   68.26   19.17 
   0  -5  -1   33.85   15.06 
   0  -5  -1   85.52   28.30 
   0  -5   1   29.08   16.87 
   0   5   1   48.93   20.92 
   0  -5  -1   21.37   22.95 
   0   5   1   56.57   24.83 
   0   5   1   73.98   29.06 
   0   5  -1   43.07   28.04 
   0  -5   1   31.43   24.09 
   0   5  -1   49.07   24.12 
   0  -5  -3   77.75   26.34 
   0   5  -3   44.66   23.78 
   0   5   3   97.22   23.71 
   0   5  -3   97.69   25.33 
   0   5   3   50.99   24.90 
   0   5  -3   47.18   20.75 
   0  -5   3   88.27   20.86 
   0   5   3   91.90   27.07 
   0   5  -3   64.35   17.68 
   0   5   3   85.76   19.04 
   0  -5   3   52.17   20.92 
   0   5   3   56.10   22.84 
   0  -5   3   84.53   25.73 
   0   5  -3   74.17   18.13 
   0  -5  -3   51.60   11.94 
   0  -5  -3   58.12   27.24 
   0   5  -3   50.91   25.42 
   0   5  -3   41.47   28.71 
   0  -5  -3   65.43   24.07 
   0   5   3   51.21   24.09 
   0  -5   3   59.52   25.81 
   0   5   3  113.51   31.84 
   0   5   5   -3.01   25.03 
   0  -5  -5   -8.38   26.83 
   0  -5   5   19.12   18.85 
   0   5   5   14.83   28.95 
   0   5  -5   38.95   25.01 
   0   5   5   51.17   24.76 
   0   5  -5   32.84   25.98 
   0   5  -5   21.20   20.66 
   0   5   5   42.19   20.24 
   0   5  -5   30.45   16.81 
   0   5  -5   32.18   14.76 
   0  -5   5   21.30   22.32 
   0  -5   5   41.85   28.07 
   0  -5  -5   66.84   25.24 
   0   5   5    3.18   31.34 
   0  -5   5   19.37   26.54 
   0   5  -5   38.67   26.82 
   0  -5  -5   40.89   23.68 
   0   5  -5   56.90   28.13 
   0   5   5   33.90   25.15 
   0   5  -7   59.95   26.79 
   0  -5   7   19.46   16.12 
   0  -5  -7    5.61   27.37 
   0  -5   7   22.27   21.93 
   0   5   7    8.89   29.97 
   0   5   7   12.18   27.88 
   0   5  -7   31.19   21.65 
   0   5   7   -0.63   24.32 
   0   5  -7   25.81   25.63 
   0   5  -7    5.97   29.60 
   0  -5  -7    6.70   23.99 
   0   5   7   26.37   33.25 
   0   5   7   17.99   24.02 
   0   5   7   35.92   22.49 
   0  -5   7   20.18   28.80 
   0  -5   7   42.65   27.15 
   0  -5  -7   21.42   24.54 
   0  -5  -7   24.34   27.03 
   0   5  -7   39.05   14.36 
   0  -5   9  -22.28   29.91 
   0  -5  -9    7.16   22.11 
   0   5  -9    7.63   13.30 
   0  -5  -9   -8.45   29.46 
   0   5   9   -1.29    9.52 
   0   5   9  -30.90   32.62 
   0  -5  -9   35.14   30.59 
   0   5  -9   20.11   23.11 
   0   5   9  -12.24   26.27 
   0  -5   9    7.12   24.13 
   0   5  -9    5.14   26.79 
   0   5  -9    2.61   28.21 
   0   5   9   39.27   34.93 
   0   5   9   -9.56   24.94 
   0   5  -9   12.91   30.03 
   0  -5   9   -6.07   29.63 
   0  -5  -9   10.55   24.73 
   0   5   9    6.32    7.33 
   0   5   9    1.79    6.68 
   0  -5   9   11.70    6.97 
   0   5   9   -6.67   24.49 
   0  -5   9    3.89    5.77 
   0   5  -9    0.04    5.53 
   0  -5 -11   40.77   31.24 
   0  -5  11   82.99   29.01 
   0  -5  11   53.63   31.99 
   0  -5 -11   57.21   22.82 
   0   5  11   35.26   27.04 
   0   5 -11   64.06   33.02 
   0   5 -11   40.97   28.26 
   0  -5  11   49.69   31.08 
   0   5  11   70.18   38.11 
   0  -5 -11  101.59   27.52 
   0   5  11   64.67   11.55 
   0   5 -11   53.35   28.81 
   0   5 -11   58.19   29.52 
   0   5  11   45.16   35.05 
   0  -5 -11   26.07   27.12 
   0  -5  11   59.28   26.62 
   0   5  11   37.85   31.57 
   0   5  11   28.09   28.78 
   0   5  11   58.73    9.17 
   0   5  11   62.23    9.21 
   0   5  11   61.82    8.99 
   0  -5  11   64.00    8.88 
   0   5  11   49.41   25.57 
   0   5 -11   51.45    8.16 
   0  -5  11   52.48    7.89 
   0  -5 -13   28.74   33.22 
   0  -5  13   65.86   29.53 
   0  -5  13   13.62   29.38 
   0   5  13   -1.09   26.02 
   0   5 -13   40.93   28.56 
   0  -5  13   17.35   29.76 
   0   5 -13   35.50   33.45 
   0  -5 -13   21.77   24.42 
   0   5  13   72.25   41.10 
   0   5  13   14.23   11.02 
   0  -5  13   29.49    8.22 
   0  -5  13   12.55   27.90 
   0   5  13   52.49   35.40 
   0  -5  13   63.08   27.19 
   0   5  13   45.14   33.79 
   0   5 -13   19.19   31.88 
   0  -5 -13   42.54   30.84 
   0   5 -13   35.75   31.40 
   0   5  13   62.71   31.21 
   0   5  13   23.00    8.40 
   0   5  13   34.73    8.55 
   0   5  13   30.63    8.88 
   0   5  13   27.08    6.37 
   0  -5  13   33.53    8.10 
   0  -5 -13   28.75    6.65 
   0   5 -13   32.53    7.07 
   0  -5  13   39.91    7.24 
   0   5  13   12.10   26.74 
   0   5 -15   13.76   29.06 
   0   5 -15   41.88   37.02 
   0  -5 -15   43.48   26.40 
   0   5  15   14.21   28.07 
   0  -5  15   -6.54   31.65 
   0   5  15   30.63   31.24 
   0   5 -15   12.35    6.95 
   0  -5 -15   14.28    6.16 
   0  -5  15   21.09    6.92 
   0  -5  15   10.53    8.54 
   0   5 -15   45.26   33.37 
   0   5  15   13.66   33.52 
   0  -5 -15   64.41   33.73 
   0  -5  15   25.47   29.12 
   0   5  15    2.74   39.68 
   0   5  15   44.46   36.19 
   0   5 -15    3.42   33.62 
   0  -5  15   39.92   31.01 
   0   5  15   10.54    8.65 
   0   5  15   -6.13    8.87 
   0   5  15   11.38    7.79 
   0   5  15    6.83    5.83 
   0  -5  15   10.85    8.08 
   0  -5  15    5.11   30.99 
   0  -5 -15    6.12   34.88 
   0  -5  15   63.67   31.26 
   0   5 -17  -11.04   30.65 
   0   5 -17   -7.95   38.27 
   0   5  17   41.05   29.47 
   0  -5 -17    0.38   25.30 
   0  -5  17  -11.89   33.12 
   0   5  17    1.73   34.39 
   0  -5  17    8.23    6.69 
   0   5 -17   -0.37    7.01 
   0  -5  17   -7.10    9.38 
   0   5  17   86.21   45.16 
   0   5 -17  -11.20   35.76 
   0   5  17   -5.49   38.02 
   0   5  17   23.65   37.22 
   0  -5  17  -34.91   35.16 
   0   5 -17  -26.99   36.13 
   0  -5 -17    4.55   34.89 
   0  -5  17   -8.88   31.63 
   0   5  17    1.60    9.39 
   0   5  17   -3.94    9.64 
   0   5  17   -7.28    9.59 
   0  -5  17   -3.30    8.88 
   0  -5  17   17.63   30.86 
   0   5 -19   59.96   43.38 
   0  -5  19   38.03   34.04 
   0   5 -19   59.91   33.15 
   0   5  19   40.62   50.93 
   0   5  19   39.33   38.35 
   0  -5  19   57.98    8.72 
   0   5 -19   66.57    8.69 
   0  -5  19   21.37   10.70 
   0   5  19   46.58   11.56 
   0   5  19   62.96   11.22 
   0   5  19   27.18   11.72 
   0  -5  19   56.19   46.84 
   0  -5 -19    4.30   42.03 
   0  -5  19   29.76   11.01 
   0   5 -19   24.60   39.53 
   0  -5 -19   54.39   35.83 
   0   5  19   11.93   40.73 
   0   5 -19   47.89   41.67 
   0  -5  19   17.17   37.24 
   0   5  19   69.60   47.22 
   0  -5  19   86.23   38.91 
   0   5  21  -16.09   49.98 
   0   5 -21   30.15   44.64 
   0   5 -21    5.52    7.55 
   0  -5  21    9.41    7.61 
   0   5  21   26.33   41.69 
   0   5  21  -14.48   44.00 
   0  -5  21   54.18   42.02 
   0   5  21   55.32   52.46 
   0  -5  21  -12.36   40.07 
   0   5 -21   22.53   44.86 
   0   5 -21   20.80   42.19 
   0   5  21   -7.86   11.16 
   0   5  21   18.69   10.24 
   0   5  21   -4.62   11.12 
   0  -5  21  -16.21   11.07 
   0  -5  21  -35.12   41.49 
   0  -5 -21   44.57   39.71 
   0  -5 -21  -44.90   47.51 
   0  -5 -23   77.03   50.32 
   0  -5 -23   29.93   43.29 
   0  -5  23  106.69   57.90 
   0   5  23   73.90   55.39 
   0   5 -23   -2.07   52.81 
   0   5  23   46.75   13.01 
   0  -5  23   18.59   13.69 
   0   5 -23  104.79   50.66 
   0   5  23   41.07   54.32 
   0   5  23    7.29   51.72 
   0  -5  23   54.79   45.14 
   0   5 -23    7.23   50.48 
   0  -5  23   67.49   45.59 
   0   5  23   59.47   13.96 
   0   5  23   43.94   12.91 
   0   5  23   48.36   13.64 
   0  -5  23   43.35   11.93 
   0   5  23   79.02   51.94 
   0  -5  23   66.57    9.54 
   0   5 -23   63.66    9.64 
   0  -5  25  105.56   61.99 
   0  -5 -25  131.79   47.67 
   0   5 -25  143.74   54.23 
   0   5  25  -16.67   64.06 
   0   5  25   66.62   16.75 
   0   5  25  108.57   16.72 
   0   5  25  137.46   16.47 
   0  -5  25   54.89   53.96 
   0   5 -25  111.79   60.14 
   0   5  25  144.34   65.56 
   0  -5  25  129.18   52.06 
   0   5  25   71.28   53.69 
   0   5 -25   60.01   53.30 
   0  -5  25  138.43   16.77 
   0  -5  25  128.77   15.89 
   0   5  25   72.18   56.84 
   0  -5  27  100.46   13.74 
   0  -5  27   84.75   14.18 
   0   5  27   62.97   14.20 
   0   5  27   50.69   16.79 
   0   5  27   93.81   14.20 
   0   5  27   54.66   14.40 
   0  -5  29   59.46   11.62 
   0  -5  29   41.95   11.81 
   0   5  29   34.33   15.69 
   0   5  29   40.33   12.75 
   0   5  29   44.73   13.04 
   0   5  29   63.07   12.74 
   0   5  31   26.49   10.64 
   0  -5  31    8.14   10.12 
   0  -5  31   22.16   10.37 
   0   5  31    0.22   13.39 
   0  -5  31    4.25   10.19 
   0   5  31    3.93   10.43 
   0   5  31   13.83   11.04 
   0  -5  33   -7.60    9.82 
   0  -5  33   31.75    9.75 
   0   5  33  -11.74    8.75 
   0   5  33   -6.00   11.43 
   0   5  33   -4.75    8.85 
   0  -5  33    9.43    8.82 
   0   5  33    5.74    8.78 
   0  -5  35   12.73    7.57 
   0   5  35  -10.38    6.93 
   0  -5  35   -1.54    7.91 
   0   5  35    4.49    6.66 
   0   5  35  -20.70    9.66 
   0  -6   0   46.88    7.30 
   0   6   0   64.75   20.06 
   0   6   0   50.65    7.46 
   0   6   0   55.46    8.68 
   0   6   0   59.19    8.40 
   0   6   0   41.62   25.93 
   0   6   0   51.60   29.22 
   0  -6   0   71.01   25.99 
   0   6   0   47.77   23.47 
   0   6   0   81.71   33.57 
   0   6   0   77.65   30.30 
   0   6   0   67.86   21.70 
   0  -6   0   41.40   19.01 
   0  -6   2   -3.35    6.30 
   0   6  -2   13.69   18.76 
   0   6   2   10.50   18.57 
   0   6   2    3.56    5.60 
   0  -6  -2    7.63    5.38 
   0   6  -2   -0.29    6.38 
   0   6   2    0.74    7.14 
   0   6  -2    3.70    6.84 
   0   6  -2   -2.24    6.45 
   0   6   2   -0.16    6.74 
   0   6   2    0.86   24.42 
   0   6  -2   10.11   23.02 
   0  -6   2    4.45   24.01 
   0   6   2   40.39   29.68 
   0   6   2   28.01   27.54 
   0   6  -2    7.36   25.87 
   0   6  -2  -34.52   27.43 
   0  -6  -2   61.46   28.72 
   0   6  -2   16.27   28.78 
   0   6  -2  -28.57   31.68 
   0   6   2    6.11   28.18 
   0   6   2   21.00   35.10 
   0  -6   2   23.86   28.08 
   0   6   2   54.64   22.43 
   0  -6   2   32.50   20.63 
   0  -6   2   -6.81   31.33 
   0  -6  -2    9.45   14.32 
   0   6  -2   22.31   18.79 
   0   6   4   40.23   19.52 
   0   6  -4    3.38   19.63 
   0   6  -4   14.32    6.03 
   0  -6  -4   20.01    6.51 
   0  -6   4   19.50    5.90 
   0   6   4   20.23    6.38 
   0   6  -4   30.69   28.60 
   0   6   4   40.67   27.56 
   0   6   4   44.55   24.24 
   0   6   4   37.86   30.73 
   0  -6   4   32.42   22.71 
   0   6  -4   -3.16   23.01 
   0   6  -4   32.44   27.70 
   0  -6  -4    5.32   27.16 
   0   6  -4   17.68    7.68 
   0   6   4   20.01    7.44 
   0   6   4   14.78    7.48 
   0  -6  -4   20.11   26.17 
   0  -6   4   31.67   23.72 
   0   6  -4   39.10   17.77 
   0  -6   4  -28.81   28.58 
   0   6   4   19.04   26.99 
   0   6  -4   48.03   32.58 
   0   6   4   34.42   35.69 
   0   6  -6  290.17   31.61 
   0  -6  -6  217.69   40.37 
   0  -6   6  283.10   39.56 
   0  -6   6  292.61   44.28 
   0  -6  -6  260.43   39.83 
   0   6  -6  326.69   43.63 
   0   6  -6  266.36   41.54 
   0  -6  -6  332.08   39.72 
   0   6   6  318.69   46.46 
   0   6   6  360.86   40.28 
   0  -6   6  287.05   41.07 
   0   6   6  303.43   27.66 
   0   6  -6  277.00   26.86 
   0   6   6  317.82   26.86 
   0   6  -6  274.18   39.58 
   0  -6   6  286.56   34.71 
   0   6   6  378.55   40.58 
   0  -6  -6  280.57   42.59 
   0   6  -6  254.53   36.76 
   0   6   6  304.79   41.17 
   0   6   6  370.07   44.54 
   0   6   6  277.39   26.85 
   0  -6   6  276.28   27.39 
   0  -6  -6  246.33   26.37 
   0  -6   6  262.68   26.44 
   0   6  -6  296.08   35.58 
   0   6   6  261.99   26.41 
   0   6   6  338.76   35.66 
   0   6  -6  282.09   26.50 
   0  -6  -8  200.78   39.74 
   0  -6  -8  223.78   38.68 
   0  -6   8  281.94   42.45 
   0  -6   8  287.78   39.41 
   0  -6   8  247.10   38.96 
   0  -6  -8  285.40   37.99 
   0   6   8  232.15   45.92 
   0   6  -8  250.29   40.12 
   0   6   8  261.12   38.55 
   0   6  -8  288.81   44.20 
   0  -6   8  248.49   25.21 
   0   6   8  245.18   25.58 
   0   6   8  272.70   24.73 
   0   6  -8  231.74   38.67 
   0  -6   8  196.05   30.31 
   0   6  -8  219.12   34.76 
   0   6   8  293.50   41.24 
   0   6   8  241.81   43.95 
   0  -6  -8  245.87   40.84 
   0   6  -8  285.12   38.31 
   0   6   8  305.33   37.81 
   0   6   8  269.17   24.51 
   0   6   8  245.80   24.71 
   0  -6   8  254.30   24.99 
   0  -6   8  248.46   24.36 
   0   6  -8  237.92   24.33 
   0   6   8  282.10   35.46 
   0  -6  -8  249.69   24.17 
   0  -6  10  173.33   37.61 
   0  -6 -10  115.79   29.20 
   0  -6 -10   57.62   33.54 
   0  -6  10  187.14   35.36 
   0   6  10  184.25   32.34 
   0   6 -10   94.29   35.65 
   0   6  10  144.72   41.77 
   0   6 -10  108.16   32.09 
   0  -6 -10   98.87   28.99 
   0  -6  10   46.44   30.49 
   0   6  10  114.05   13.13 
   0  -6  10   90.72   12.72 
   0   6  10  124.88   15.31 
   0  -6  10  101.81   14.05 
   0   6  10  130.47   13.43 
   0   6 -10  113.70   32.83 
   0  -6 -10  140.28   36.22 
   0   6 -10   78.20   32.39 
   0   6  10  166.07   39.58 
   0   6  10  135.16   34.81 
   0   6  10  125.09   33.38 
   0   6 -10   68.34   27.31 
   0   6  10  123.23   13.37 
   0   6  10  115.21   13.65 
   0  -6  10  145.21   13.95 
   0   6  10  113.97   12.35 
   0  -6  10  124.09   12.88 
   0   6  10  145.79   27.86 
   0  -6 -10  117.15   12.56 
   0   6 -10  109.51   12.75 
   0  -6  12    9.44   32.65 
   0  -6 -12    7.50   25.64 
   0  -6 -12    9.38   34.40 
   0  -6  12   64.57   34.11 
   0  -6  12   12.35    7.27 
   0   6  12   24.96   11.38 
   0   6 -12   20.87   30.90 
   0   6 -12   19.53   32.15 
   0   6  12   87.23   40.03 
   0  -6  12   -4.32   27.61 
   0  -6 -12   35.50   34.01 
   0   6 -12   -9.16   27.07 
   0   6  12   -0.06   31.25 
   0   6  12   35.44   34.63 
   0   6 -12    3.82   35.98 
   0  -6  12   82.44   31.63 
   0   6  12   10.00   41.67 
   0  -6 -12   11.88   27.95 
   0   6 -12   12.61   32.02 
   0   6  12  -32.34   28.29 
   0   6  12   11.66    8.58 
   0   6  12   11.48    8.71 
   0   6  12   13.35    7.68 
   0   6  12   10.22    6.41 
   0  -6  12   10.78    8.42 
   0  -6  12    4.14    7.77 
   0  -6  12   15.23    6.87 
   0  -6 -12   13.10    6.60 
   0   6  12    7.77   26.12 
   0   6 -12   12.92    6.95 
   0  -6  14   23.90   38.17 
   0  -6  14  -15.95   35.35 
   0  -6 -14   45.18   38.02 
   0   6  14    4.39   12.03 
   0  -6  14   -0.26    8.32 
   0  -6  14   14.51   30.48 
   0   6 -14   31.18   34.96 
   0   6 -14   18.78   31.60 
   0   6 -14   -8.51   34.93 
   0   6  14   14.64   36.80 
   0   6  14   11.38   42.16 
   0   6  14   -4.79   35.02 
   0  -6 -14   -3.30   34.75 
   0  -6  14   46.03   33.06 
   0  -6 -14   52.20   28.38 
   0   6 -14  -11.65   31.86 
   0   6 -14  -10.34   38.30 
   0   6  14   -1.89   29.37 
   0   6  14   12.44   43.46 
   0   6  14   17.07    9.07 
   0   6  14   -2.40    8.83 
   0   6  14    6.88    9.38 
   0  -6  14    2.62    8.67 
   0   6  14   -0.78    6.20 
   0  -6  14    9.35    7.13 
   0  -6 -14   -1.14    6.26 
   0   6 -14    1.69    7.14 
   0   6  14    0.23   29.63 
   0  -6  16  -13.91   40.29 
   0  -6 -16   25.52   41.03 
   0  -6  16   54.70   36.77 
   0  -6  16    7.00    9.19 
   0   6  16  -16.60   37.50 
   0   6 -16  -11.09   37.78 
   0  -6 -16   31.85   31.41 
   0   6 -16   12.96   35.88 
   0   6  16   42.92   45.89 
   0   6  16   86.19   41.99 
   0  -6  16   31.83   35.19 
   0   6 -16   -0.75   32.98 
   0   6 -16   -8.85   41.08 
   0   6  16   18.04   46.31 
   0  -6  16   23.63   34.20 
   0   6 -16   17.28   34.79 
   0  -6 -16    1.32   28.81 
   0   6  16    5.39   32.19 
   0   6  16    7.35    9.04 
   0   6  16    9.07   10.10 
   0   6  16   12.13   10.40 
   0  -6  16   11.33    8.98 
   0  -6  16   13.92    7.35 
   0   6 -16    5.95    7.75 
   0   6  16  -16.44   35.61 
   0  -6  18  -16.87   44.56 
   0  -6 -18  -37.64   45.36 
   0  -6  18   14.08    9.64 
   0   6 -18  -24.83   40.62 
   0  -6  18  -12.74   37.95 
   0   6  18  -13.87   44.18 
   0   6 -18    1.68   37.84 
   0   6  18   64.64   49.57 
   0  -6 -18  -14.22   34.47 
   0   6 -18   50.21   39.70 
   0   6  18   26.17   42.51 
   0   6 -18   28.45   43.14 
   0  -6  18   17.90   36.09 
   0   6 -18  -13.67   36.68 
   0   6  18    9.05   10.55 
   0   6  18   19.40   11.16 
   0   6  18   25.16   11.65 
   0  -6  18   13.62   10.64 
   0   6 -18   16.16    8.00 
   0  -6  18   19.49    7.97 
   0   6  18  -34.48   39.33 
   0  -6 -20    4.68   49.82 
   0  -6  20  -11.35   10.35 
   0  -6  20   -6.18   41.59 
   0   6 -20   47.50   43.08 
   0   6 -20    9.95   42.73 
   0   6  20   10.27   45.68 
   0   6  20    1.41   54.35 
   0   6 -20   13.95   47.00 
   0  -6 -20  -22.68   40.14 
   0   6 -20   -6.09   46.65 
   0  -6  20   -2.69   39.26 
   0   6 -20    6.23   41.84 
   0   6  20   -3.07   11.62 
   0   6  20    3.67   11.72 
   0   6  20   23.48   12.01 
   0  -6  20   -1.65   11.03 
   0  -6  20    5.69    8.54 
   0   6  20   12.61   43.30 
   0   6 -20    6.68    8.66 
   0  -6 -22   69.30   52.88 
   0  -6 -22  -32.46   46.93 
   0  -6  22   -1.06   46.74 
   0   6  22   -3.30   61.21 
   0   6 -22   13.71   48.72 
   0   6 -22   33.03   45.72 
   0  -6  22   51.27   44.68 
   0  -6  22   15.04   11.33 
   0   6  22   29.19   57.02 
   0   6 -22   27.75   45.26 
   0   6 -22   89.51   53.09 
   0  -6  22   86.43   47.07 
   0   6 -22  -21.44   47.46 
   0   6  22  -22.42   51.54 
   0   6  22   12.70   12.14 
   0   6  22   24.40   12.13 
   0   6  22   18.56   11.18 
   0  -6  22    8.83   11.91 
   0  -6  22   -0.81   12.01 
   0   6 -22    6.17    8.65 
   0  -6  22    6.23    8.65 
   0  -6  24   55.41   62.75 
   0  -6 -24  -57.51   56.25 
   0   6 -24   19.62   60.74 
   0   6  24   12.00   57.35 
   0  -6  24   -8.96   11.16 
   0   6  24   13.61   12.32 
   0  -6  24   -6.22   12.70 
   0   6  24   -5.81   12.81 
   0   6  24    7.49   12.47 
   0   6  24   25.07   12.15 
   0   6 -24   46.17   57.85 
   0   6  24   17.52   54.50 
   0   6 -24  104.31   61.49 
   0   6  24   64.99   58.91 
   0   6 -24  136.39   60.52 
   0  -6  24    3.57   49.54 
   0  -6  24   -9.17   12.64 
   0  -6  24    9.31   11.18 
   0  -6  24  -25.48    8.01 
   0   6 -24    1.29    7.81 
   0  -6  26    7.98   11.08 
   0  -6  26    4.11   11.27 
   0   6  26   -3.48   11.52 
   0  -6  26    4.23   10.99 
   0   6  26    7.20   12.98 
   0   6  26    6.95   12.67 
   0  -6  28   16.29   10.43 
   0  -6  28   17.64   12.00 
   0   6  28   -1.95   14.98 
   0  -6  28  -17.01   10.61 
   0   6  28  -11.63   11.13 
   0   6  28   21.06   12.31 
   0   6  28   -4.18   11.90 
   0  -6  30   11.11   10.43 
   0  -6  30    1.87    9.72 
   0   6  30    2.57   10.54 
   0   6  30   -3.79   13.36 
   0   6  30  -15.18   10.09 
   0   6  30    2.21   10.72 
   0  -6  32   13.96    9.15 
   0  -6  32    4.17    9.02 
   0   6  32   12.76    8.89 
   0   6  32   -4.79    8.67 
   0  -6  32    9.96    8.27 
   0   6  32  -10.89   11.69 
   0  -6  32   -6.55    9.21 
   0   6  32   -5.00    8.77 
   0  -6  34    5.46    7.90 
   0   6  34    9.09    6.76 
   0   6 -34   -5.25    7.03 
   0   6  34   -9.57    6.84 
   0  -6  34    9.42    8.04 
   0   7  -1  649.92   68.65 
   0   7   1  679.63   72.53 
   0  -7   1  711.02   68.34 
   0   7  -1  676.50   71.29 
   0  -7  -1  713.65   67.94 
   0   7   1  700.64   68.98 
   0   7   1  614.08   57.22 
   0   7   1  703.46   62.63 
   0   7  -1  582.68   57.17 
   0   7  -1  665.56   62.95 
   0   7   1  630.13   57.41 
   0   7  -1  598.46   57.36 
   0   7   1  761.01   67.94 
   0   7  -1  675.20   67.12 
   0  -7  -1  535.00   66.56 
   0   7  -1  587.38   64.73 
   0   7   1  668.80   65.58 
   0   7  -1  751.22   70.12 
   0   7   1  720.63   69.70 
   0  -7   1  620.63   66.88 
   0   7  -1  579.09   57.36 
   0   7   1  598.09   57.36 
   0  -7   1  621.33   57.59 
   0  -7   1  634.01   57.24 
   0  -7  -1  620.16   57.21 
   0  -7   1  655.75   69.65 
   0   7  -1  612.21   64.00 
   0  -7  -1  566.03   70.49 
   0  -7   1  483.98   63.07 
   0  -7   3  163.06   35.73 
   0  -7  -3  229.06   36.80 
   0   7  -3  178.41   40.30 
   0   7   3  229.06   43.88 
   0   7  -3  164.47   36.47 
   0   7   3  284.09   37.97 
   0   7  -3  177.85   18.45 
   0   7  -3  143.05   27.52 
   0   7   3  168.32   18.22 
   0   7   3  249.89   28.58 
   0   7  -3  183.65   18.73 
   0   7   3  207.15   18.79 
   0   7   3  203.73   35.72 
   0   7  -3  185.56   38.02 
   0   7  -3  199.43   35.48 
   0  -7  -3  209.02   36.59 
   0   7   3  140.32   38.96 
   0   7   3  228.01   33.09 
   0   7  -3  226.50   30.90 
   0  -7   3  158.53   31.70 
   0   7  -3  178.41   18.73 
   0   7   3  203.21   18.91 
   0   7   3  191.04   18.23 
   0  -7   3  169.62   18.48 
   0  -7   3  180.09   19.78 
   0  -7  -3  173.98   18.17 
   0  -7   3  159.49   31.25 
   0  -7  -3  160.70   31.60 
   0  -7  -3  134.37   37.79 
   0   7  -3  129.57   27.45 
   0  -7  -5    3.32   32.93 
   0  -7   5   19.31   25.29 
   0  -7  -5   41.71   27.81 
   0  -7   5   49.03   37.61 
   0   7   5   27.77   10.50 
   0   7  -5   -9.54   23.71 
   0  -7   5   72.88   24.48 
   0   7   5   50.73   27.67 
   0   7  -5   28.23   31.55 
   0   7   5   46.12   34.62 
   0   7  -5   28.49   29.31 
   0  -7  -5   12.21   26.09 
   0   7   5   30.95   31.07 
   0   7  -5  -13.81   36.57 
   0  -7   5    1.18   30.88 
   0  -7  -5    8.19   28.78 
   0   7  -5   12.83   32.20 
   0   7   5   27.80   39.50 
   0   7   5   39.42   30.90 
   0   7  -5   26.38    8.07 
   0   7   5   33.28    8.15 
   0   7   5   28.68    8.28 
   0   7   5   30.13    7.06 
   0  -7  -5   20.99    8.31 
   0  -7   5   37.07   10.19 
   0   7   5   25.77   21.86 
   0   7  -5    9.42    7.05 
   0  -7  -5   21.22    6.80 
   0  -7   5   15.83    7.36 
   0   7  -5   10.31   22.33 
   0   7   5   14.78    6.95 
   0  -7   7  -27.42   29.39 
   0  -7  -7   43.67   30.81 
   0  -7   7   70.80   40.42 
   0  -7  -7   13.57   30.94 
   0   7   7   17.17   10.51 
   0   7  -7    4.36   26.54 
   0   7  -7   -8.70   32.88 
   0  -7  -7   -0.49   34.93 
   0   7  -7   18.23   30.92 
   0   7   7    5.11   35.19 
   0   7   7   36.22   29.59 
   0   7   7  -35.80   31.91 
   0   7   7   17.28   29.21 
   0   7   7   -0.08   39.77 
   0  -7  -7   29.22   29.20 
   0   7  -7   21.40   32.14 
   0  -7   7   65.19   30.73 
   0   7  -7  -27.16   37.47 
   0   7   7   -0.20    8.11 
   0   7  -7    8.82    8.12 
   0   7   7    4.22    8.42 
   0   7   7    6.91    7.22 
   0  -7  -7    4.65    8.47 
   0  -7   7    8.07    9.34 
   0   7  -7   -1.70    7.44 
   0  -7   7    7.40    7.26 
   0   7  -7    3.70   21.53 
   0  -7  -9   24.82   33.57 
   0  -7   9   21.57   30.26 
   0  -7  -9  -24.30   29.68 
   0  -7   9   50.94   34.52 
   0   7  -9    6.78   36.82 
   0   7   9    2.58   42.12 
   0   7  -9   29.08   34.76 
   0  -7  -9  -15.72   28.33 
   0   7   9   15.83   30.78 
   0  -7   9    6.23   32.28 
   0  -7   9   11.14   10.09 
   0   7   9    2.31   11.16 
   0   7   9  -57.12   39.86 
   0   7   9   34.33   31.66 
   0   7  -9   42.10   31.66 
   0   7   9   34.84   33.76 
   0   7  -9  -29.15   31.18 
   0   7  -9  -22.99   27.86 
   0  -7  -9  -18.37   35.64 
   0   7   9    0.98    7.57 
   0   7   9   -3.44    8.59 
   0   7   9   -1.29    8.46 
   0   7  -9    3.43    8.52 
   0  -7  -9   -5.49    7.96 
   0  -7   9    0.74    7.34 
   0   7   9   -2.07    6.34 
   0  -7   9    6.15    9.97 
   0  -7  -9   -4.52    6.86 
   0  -7   9    8.32    7.19 
   0   7  -9    9.01    7.54 
   0   7  -9   -6.94   26.01 
   0  -7  11   23.38   32.43 
   0  -7 -11   38.41   30.59 
   0  -7  11   38.92   39.67 
   0  -7 -11  -20.25   35.38 
   0  -7  11  -28.36   32.57 
   0  -7 -11   19.79   30.99 
   0   7  11   19.03   31.90 
   0   7 -11   46.43   33.31 
   0   7  11   12.99   44.84 
   0   7 -11   -1.68   39.38 
   0   7  11   10.65   11.69 
   0  -7  11   15.12   10.44 
   0   7 -11    3.14    9.07 
   0   7  11   23.38   41.16 
   0   7  11  -19.47   33.03 
   0   7 -11   48.32   34.37 
   0   7 -11   47.16   33.41 
   0   7  11   23.85   35.75 
   0   7 -11   17.01   28.73 
   0  -7 -11  -85.35   39.96 
   0   7  11   17.00    9.19 
   0   7  11    9.66    9.65 
   0   7  11   15.91    8.54 
   0  -7 -11    4.44    7.94 
   0  -7  11   -2.52    9.90 
   0  -7  11   15.90    7.84 
   0   7  11   12.11    6.86 
   0  -7  11   11.87    7.81 
   0  -7 -11    6.47    7.41 
   0   7 -11   -7.88   26.93 
   0   7 -11   12.89    8.03 
   0  -7  13   48.94   40.89 
   0  -7 -13   21.60   38.22 
   0  -7  13   95.66   38.43 
   0  -7  13   29.93    9.25 
   0   7  13   44.36   13.34 
   0  -7  13   20.82   11.18 
   0   7  13   61.95   35.60 
   0   7 -13   49.47   38.01 
   0   7 -13   40.08   33.13 
   0   7 -13   24.84   35.55 
   0   7  13   43.14   39.36 
   0   7  13   33.71   45.84 
   0  -7 -13   17.60   39.99 
   0  -7 -13   51.19   33.05 
   0   7  13   65.10   34.79 
   0   7 -13  115.66   39.28 
   0   7  13   33.68   46.23 
   0  -7  13   10.91   37.16 
   0   7 -13   98.09   42.77 
   0   7  13   35.14   11.06 
   0   7  13   40.68   10.37 
   0   7  13   32.92    9.58 
   0  -7  13   38.85    9.63 
   0   7  13   48.21    8.08 
   0  -7 -13   43.53    8.49 
   0  -7  13   36.26    8.84 
   0   7 -13   37.27    8.96 
   0  -7 -15  135.13   42.86 
   0  -7  15   68.50   42.54 
   0  -7  15   30.39   42.53 
   0  -7  15   82.85   14.06 
   0  -7  15   74.62   11.94 
   0   7 -15   69.25   37.34 
   0   7 -15   50.87   40.29 
   0  -7 -15   53.16   40.30 
   0   7  15   67.53   42.84 
   0   7  15   44.44   47.43 
   0   7 -15   32.16   41.09 
   0   7  15   58.12   42.77 
   0   7  15   41.42   36.24 
   0  -7  15   83.52   39.81 
   0  -7 -15   54.36   33.54 
   0   7  15   95.92   49.82 
   0   7 -15  130.70   41.22 
   0   7 -15   75.24   43.90 
   0   7  15   78.42   12.44 
   0   7  15  104.39   13.88 
   0   7  15   84.43   13.22 
   0  -7  15   87.05   12.45 
   0  -7  15   94.76   11.69 
   0   7  15   90.34   10.99 
   0   7 -15   83.76   11.99 
   0  -7 -15   88.16   11.26 
   0  -7  17   72.63   46.98 
   0  -7 -17   24.12   42.41 
   0  -7  17   15.75   46.33 
   0  -7  17   17.71    9.73 
   0  -7  17   32.97   12.50 
   0   7 -17   -5.02   44.58 
   0  -7 -17   -4.48   41.18 
   0  -7  17  -40.36   39.03 
   0   7 -17   49.27   44.77 
   0   7  17   70.46   45.59 
   0   7  17   51.76   44.81 
   0   7  17   55.41   53.04 
   0   7 -17   54.31   40.86 
   0   7 -17   43.61   41.57 
   0   7 -17   37.22   46.89 
   0  -7  17   -6.94   40.48 
   0   7  17   -1.78   51.85 
   0   7  17   27.18   12.24 
   0   7  17   46.85   11.71 
   0   7  17   31.88   11.90 
   0  -7  17   52.85   11.47 
   0  -7  17   32.60    9.45 
   0   7 -17   29.69    9.62 
   0  -7  19   29.82   52.69 
   0  -7 -19  -53.99   45.41 
   0  -7  19   12.41   10.55 
   0   7  19   10.46   52.01 
   0   7  19   -2.83   47.05 
   0  -7  19   12.67   41.90 
   0  -7 -19   99.77   47.66 
   0   7 -19  -15.73   44.61 
   0   7  19   73.40   50.99 
   0   7 -19  -45.97   46.01 
   0   7 -19   -6.27   48.21 
   0   7 -19   10.05   51.41 
   0  -7  19  -20.48   38.91 
   0   7  19   41.03   58.15 
   0   7 -19  -18.75   38.37 
   0   7  19   18.21   11.89 
   0   7  19   17.50   11.68 
   0   7  19    8.72   12.25 
   0  -7  19   18.53   10.81 
   0  -7  19   26.60    9.15 
   0   7 -19    4.26    9.11 
   0  -7 -21   13.21   45.23 
   0  -7  21   33.36   50.36 
   0  -7 -21   -7.86   46.08 
   0  -7  21   33.56   42.52 
   0   7 -21   -9.96   57.10 
   0   7 -21   16.46   43.10 
   0  -7  21    9.77   10.98 
   0   7 -21   76.86   47.62 
   0   7  21   28.44   55.42 
   0   7 -21   27.31   54.79 
   0   7  21   90.92   60.53 
   0   7  21    8.44   11.03 
   0   7  21   38.76   12.43 
   0   7  21   19.42   12.49 
   0  -7  21   22.52   11.05 
   0  -7  21   12.16    8.97 
   0   7 -21    0.76    8.86 
   0  -7  23   39.33   15.19 
   0   7  23   25.92   12.16 
   0  -7  23   68.34    9.73 
   0  -7  25    9.73   13.36 
   0   7  25   20.69   11.59 
   0  -7  25   26.09   11.60 
   0   7  25   43.11   12.88 
   0   7  25   48.54   13.63 
   0  -7  25   29.04   11.90 
   0  -7  25   18.13   14.16 
   0  -7  25   63.71   13.00 
   0   7 -25   67.96    8.89 
   0  -7  25   68.23    8.92 
   0  -7  27   31.16   11.61 
   0  -7  27   39.77   11.49 
   0  -7  27   49.45   10.58 
   0   7  27    4.49   11.26 
   0  -7  27   28.24   12.41 
   0   7  27   53.58   14.67 
   0   7  27   38.78   12.10 
   0   7  27   61.31   12.50 
   0   7 -29   38.03   10.41 
   0  -7  29   26.82   10.36 
   0  -7  29   37.06   11.25 
   0  -7  29    7.10   11.28 
   0  -7  29   26.60    9.68 
   0   7  29   21.78    9.95 
   0   7  29    1.40   13.20 
   0   7  29   43.97   10.76 
   0   7  29   15.53   10.19 
   0  -7  31   16.25    8.71 
   0   7  31   -4.87    8.39 
   0   7 -31   -1.11    8.77 
   0   7  31    3.37    8.52 
   0  -7  31    3.40    9.33 
   0   7  31   11.08   11.07 
   0  -8   0   10.43    7.36 
   0   8   0    3.42    7.43 
   0  -8   0   -3.85   32.04 
   0   8   0   34.09   32.53 
   0   8   0   14.44   35.49 
   0   8   0   40.75   28.75 
   0   8   0   -0.08   42.18 
   0   8   0  -50.16   36.99 
   0  -8   0   42.39   33.48 
   0   8   0   -1.79    8.86 
   0   8   0   -2.20    9.22 
   0  -8   0   15.64   10.56 
   0  -8   0   -0.10   25.05 
   0  -8   0   38.92   37.81 
   0   8   2   17.68    7.80 
   0  -8   2    8.44    7.60 
   0   8  -2    3.90    7.69 
   0  -8  -2   -2.27    7.78 
   0   8  -2   -9.99   26.58 
   0   8   2   -4.45   36.35 
   0  -8  -2  -30.24   31.08 
   0   8  -2   -8.51   32.79 
   0   8   2    9.93   32.85 
   0   8  -2   17.94   36.20 
   0  -8   2  -23.10   30.80 
   0   8   2    0.73   29.85 
   0  -8  -2    3.47   31.76 
   0  -8   2   -2.94   33.86 
   0   8   2  -23.22   32.62 
   0   8  -2  -11.59   40.29 
   0   8  -2  -29.06   35.91 
   0   8   2   14.39   41.54 
   0   8   2    2.94    9.11 
   0   8  -2    0.78    8.77 
   0   8   2    1.08    7.09 
   0   8   2   -1.87    9.00 
   0   8  -2   -7.16    8.89 
   0  -8   2   10.11    8.70 
   0  -8  -2    9.70   10.62 
   0  -8  -2  -17.76   26.47 
   0  -8  -2   33.32   37.40 
   0  -8   2  -20.79   34.81 
   0  -8  -4   36.27   36.29 
   0  -8   4   42.81   27.25 
   0  -8  -4   10.99   30.09 
   0   8   4   26.56   11.72 
   0   8   4   44.71   28.96 
   0   8  -4   -1.93   32.73 
   0   8   4   63.94   33.30 
   0  -8  -4   40.44   32.20 
   0   8  -4   83.17   36.99 
   0  -8   4   75.64   28.91 
   0   8   4   80.18   39.55 
   0   8  -4   15.17   30.22 
   0  -8   4   65.88   34.83 
   0   8  -4    8.58   36.73 
   0   8   4   18.96   34.06 
   0   8  -4  119.15   42.48 
   0  -8  -4   75.25   34.03 
   0   8   4   46.08   42.07 
   0   8   4   35.06    9.94 
   0   8   4   51.18    9.71 
   0   8  -4   35.38    9.82 
   0   8  -4   25.94    9.80 
   0   8   4   40.89    7.95 
   0  -8  -4   43.70   10.53 
   0  -8   4   35.03   10.92 
   0   8   4   37.03    8.20 
   0   8  -4   41.91    8.70 
   0  -8   4   33.11    8.27 
   0  -8  -4   32.40    8.32 
   0  -8   6   29.94   31.23 
   0  -8  -6    2.59   34.58 
   0  -8   6  -65.38   45.95 
   0  -8  -6  -20.89   32.06 
   0   8   6    9.26   11.62 
   0   8   6    3.24   31.98 
   0   8   6  -41.09   40.44 
   0   8  -6    3.21   27.15 
   0   8  -6   12.23   38.13 
   0   8   6   -8.98   34.82 
   0   8  -6  -15.69   34.52 
   0  -8  -6  -20.02   37.95 
   0   8  -6   40.14   41.07 
   0   8  -6  -28.89   34.70 
   0  -8   6   -7.62   35.26 
   0   8   6  -15.85   44.21 
   0   8   6  -48.38   37.41 
   0  -8  -6    7.46   33.03 
   0   8   6    7.78    9.33 
   0   8   6    4.31    7.34 
   0   8   6    8.27    9.17 
   0   8  -6    1.58    9.39 
   0   8  -6    3.36    8.86 
   0  -8   6    2.08   10.49 
   0  -8  -6    3.86    9.73 
   0   8  -6    3.93    7.95 
   0  -8   6   -1.07    8.31 
   0  -8  -8   24.86   34.94 
   0  -8  -8   31.57   36.34 
   0  -8   8  125.52   45.22 
   0  -8   8   -3.50   32.89 
   0   8   8   38.37   12.59 
   0   8   8   63.09   36.04 
   0  -8  -8   60.74   37.34 
   0   8   8   69.41   44.13 
   0   8  -8   -7.58   35.97 
   0   8  -8   39.52   35.34 
   0   8   8   -2.56   36.90 
   0   8  -8   54.66   29.81 
   0   8   8   46.29   45.49 
   0   8  -8   20.10   43.05 
   0  -8   8   35.07   34.68 
   0  -8  -8   76.30   34.57 
   0   8  -8   49.40   34.77 
   0   8   8   41.82   36.30 
   0   8   8   39.07   10.48 
   0   8  -8   28.33   10.69 
   0   8   8   64.62    9.02 
   0   8   8   42.75   10.47 
   0   8   8   33.16    8.37 
   0  -8   8   28.81   10.54 
   0  -8  -8   22.97   10.52 
   0  -8   8   45.65    9.37 
   0   8  -8   34.19    9.26 
   0  -8  -8   43.58    8.68 
   0  -8  10   26.68   43.26 
   0  -8  10   86.51   37.86 
   0  -8 -10   24.31   36.38 
   0  -8 -10   20.35   36.78 
   0   8  10   39.17   13.24 
   0  -8 -10  106.27   44.80 
   0   8 -10   62.19   36.33 
   0   8  10   34.43   37.76 
   0   8 -10   28.22   34.79 
   0   8 -10   47.55   38.21 
   0   8  10   20.22   37.47 
   0   8  10   67.19   44.85 
   0   8 -10   13.51   42.80 
   0   8 -10   69.68   38.12 
   0   8  10   69.26   48.49 
   0  -8  10   69.28   36.88 
   0   8  10   45.90   35.52 
   0  -8 -10  -20.79   33.50 
   0   8  10   44.93   10.97 
   0   8 -10   26.73   10.75 
   0   8  10   32.77    9.77 
   0   8  10   44.64   10.95 
   0  -8  10   38.24    8.65 
   0  -8  10   27.83   11.40 
   0  -8 -10   35.60    9.70 
   0   8  10   37.08    8.62 
   0  -8  10   40.51    9.55 
   0   8 -10   43.58    9.43 
   0  -8 -10   41.08    8.87 
   0  -8  12  -31.63   40.78 
   0  -8 -12    9.25   43.46 
   0  -8  12    9.62   43.20 
   0   8  12   30.88   13.91 
   0  -8  12   22.89   11.61 
   0   8  12   34.42   48.20 
   0   8  12    5.03   41.77 
   0   8 -12   34.05   39.88 
   0   8 -12    2.60   37.99 
   0   8  12  -28.97   40.63 
   0   8 -12   57.79   42.59 
   0  -8  12    6.64   40.57 
   0   8 -12   47.50   44.26 
   0   8  12   28.52   38.16 
   0  -8 -12   -4.21   35.60 
   0   8  12    0.63   50.48 
   0   8  12   28.47    9.81 
   0   8 -12   12.28   11.06 
   0   8  12    3.24   10.80 
   0   8  12    9.36   10.83 
   0  -8  12   20.79    8.74 
   0   8  12   20.23    8.11 
   0  -8  12    2.77    9.05 
   0  -8 -12   19.35    8.55 
   0   8 -12   10.24    9.01 
   0  -8  14   58.44   42.20 
   0  -8  14  -22.82   45.54 
   0  -8 -14   15.10   45.12 
   0   8  14   15.24   14.23 
   0  -8  14  -15.62   12.09 
   0  -8 -14   47.56   43.20 
   0   8  14   44.92   42.13 
   0   8 -14   90.43   42.95 
   0   8 -14   28.93   46.55 
   0   8  14   24.72   51.32 
   0   8  14   21.50   41.83 
   0   8 -14   88.42   44.09 
   0  -8 -14  -14.65   36.75 
   0   8  14   31.56   56.35 
   0  -8  14  -28.94   43.84 
   0   8  14   63.82   40.51 
   0   8 -14   -7.53   45.67 
   0   8  14   21.74   10.03 
   0   8 -14   10.53   11.71 
   0   8  14   29.05   11.81 
   0   8  14   13.58   11.59 
   0  -8  14   28.97    9.72 
   0   8  14   31.33    8.47 
   0  -8  14   40.88    9.60 
   0   8 -14   43.02   10.13 
   0  -8 -14   30.05    8.76 
   0  -8  16   85.96   51.88 
   0  -8  16   84.11   53.07 
   0  -8 -16  -40.66   45.37 
   0   8 -16  -21.61   48.07 
   0  -8  16  115.33   46.48 
   0   8  16   26.51   61.68 
   0   8 -16   62.22   46.48 
   0  -8  16   13.22   12.38 
   0   8 -16   16.00   44.97 
   0   8  16    3.12   46.43 
   0  -8 -16   12.69   48.75 
   0   8  16   42.73   56.31 
   0   8  16   60.71   50.43 
   0   8 -16   69.07   49.27 
   0   8  16   16.95   12.33 
   0   8  16   24.68   10.86 
   0   8  16   35.71   12.12 
   0   8 -16   15.71   12.62 
   0  -8  16   17.00   10.51 
   0   8  16   21.20    8.24 
   0  -8 -16   24.93    8.68 
   0  -8  16   23.09    9.87 
   0   8 -16    7.34   10.08 
   0  -8  18  -42.86   54.12 
   0  -8 -18  -46.40   47.90 
   0   8 -18   11.10   47.58 
   0   8  18   41.39   61.73 
   0   8 -18  -33.27   55.52 
   0  -8  18   15.12   44.27 
   0  -8  18    9.22   13.46 
   0   8 -18   -7.63   11.98 
   0  -8  18   20.44    9.85 
   0   8 -18   43.91   52.05 
   0   8 -18   57.57   55.96 
   0   8  18  -13.28   51.54 
   0  -8 -18    3.49   44.72 
   0   8  18   -3.42   55.42 
   0   8  18   13.69   11.49 
   0   8  18    1.55   12.80 
   0   8  18    1.73   13.04 
   0  -8  18    2.12   11.37 
   0   8 -18    2.96    9.51 
   0  -8  18   -5.26    9.56 
   0  -8  20  -26.18   58.94 
   0  -8 -20  -43.53   54.60 
   0  -8 -20  -84.97   53.02 
   0   8  20  -37.01   56.98 
   0  -8  20   19.78   52.57 
   0   8 -20    5.93   61.57 
   0   8 -20  -34.70   54.02 
   0  -8  20   -4.97   12.67 
   0   8 -20    4.77   12.37 
   0  -8  20   18.11   10.26 
   0   8 -20   25.34   54.38 
   0   8  20  -19.56   63.61 
   0   8  20    3.75   13.50 
   0   8  20    0.55   12.96 
   0   8  20    3.56   12.10 
   0  -8  20    0.17   11.25 
   0  -8  20   15.34    9.76 
   0   8 -20    4.39    9.69 
   0   8  22   13.45   10.84 
   0  -8  22   -7.65   13.46 
   0   8  22  -12.89   11.67 
   0   8  22    1.25   12.63 
   0   8  22   -4.39   13.01 
   0   8 -22    3.31   12.17 
   0  -8  22    2.47   10.27 
   0  -8  22   -2.52   11.19 
   0   8 -22    2.37    9.18 
   0  -8  22  -10.25    9.19 
   0  -8  24  -21.24   11.84 
   0   8  24   -3.36   11.86 
   0   8  24   -2.55   11.57 
   0   8  24    3.75   10.65 
   0   8 -24    2.48   12.23 
   0  -8  24    8.06   10.27 
   0  -8  24    8.37   13.76 
   0  -8  24   15.00   11.01 
   0  -8  24    4.15    8.02 
   0   8 -24  -12.19    7.88 
   0  -8  26    7.60   11.43 
   0  -8  26  -14.38    9.67 
   0  -8  26    1.24   11.13 
   0  -8  26  -11.20   10.99 
   0   8  26    1.43   10.72 
   0   8 -26   19.19   11.11 
   0   8  26  -12.92   10.60 
   0  -8  28   -5.06    8.99 
   0  -8  28    3.34    9.82 
   0   8  28    3.38   12.34 
   0   8  28  -13.74    9.54 
   0   8 -28  -14.32   10.14 
   0   8  28   -4.79    9.75 
   0  -8  30   12.71    7.69 
   0   8  30    0.36    7.85 
   0   8  30   -6.10    7.97 
   0   8 -30   -1.26    8.47 
   0  -8  30   -4.16    8.49 
   0   8  30    5.23   10.55 
   0  -9  -1  389.95   62.85 
   0   9   1  586.97   67.26 
   0   9  -1  702.43   74.65 
   0   9   1  563.58   70.93 
   0  -9   1  583.36   65.39 
   0   9  -1  543.51   67.19 
   0   9   1  497.02   47.04 
   0   9  -1  479.25   47.03 
   0   9  -1  462.08   47.38 
   0   9   1  494.33   47.34 
   0   9   1  680.60   65.08 
   0   9   1  581.32   68.12 
   0   9  -1  627.13   63.69 
   0  -9   1  490.72   63.12 
   0  -9  -1  384.64   62.88 
   0   9  -1  576.54   68.05 
   0   9  -1  477.42   47.52 
   0   9   1  504.37   47.40 
   0  -9   1  505.17   47.50 
   0  -9   1  498.20   47.05 
   0  -9  -1  480.16   47.01 
   0  -9  -1  580.93   47.83 
   0  -9  -1  415.90   65.53 
   0  -9   1  378.76   64.33 
   0  -9  -3  266.47   52.08 
   0  -9  -3  269.83   45.25 
   0  -9   3  350.12   58.87 
   0   9   3  239.75   48.49 
   0   9   3  394.20   61.80 
   0   9  -3  348.30   50.49 
   0  -9  -3  190.86   46.58 
   0  -9   3  305.15   49.08 
   0   9  -3  430.07   59.08 
   0   9   3  237.49   29.56 
   0   9  -3  274.06   29.05 
   0   9   3  292.45   29.06 
   0  -9   3  238.30   48.29 
   0   9   3  340.65   54.25 
   0  -9  -3  257.45   52.05 
   0   9   3  374.83   49.98 
   0   9  -3  332.16   50.02 
   0   9  -3  369.08   54.48 
   0   9  -3  261.12   28.87 
   0   9   3  296.40   29.26 
   0  -9   3  280.75   28.52 
   0  -9  -3  277.46   28.42 
   0  -9   3  297.39   29.78 
   0  -9  -3  318.39   29.23 
   0   9   3  309.82   28.44 
   0   9  -3  307.35   28.52 
   0  -9   5   20.27   38.18 
   0  -9  -5   19.61   37.38 
   0  -9  -5   52.76   44.00 
   0   9  -5  107.75   47.62 
   0  -9  -5   38.38   39.25 
   0   9  -5   15.64   43.77 
   0   9   5   52.10   41.79 
   0   9   5    3.06   49.64 
   0  -9   5   72.80   41.96 
   0   9   5   37.10   13.92 
   0   9   5   98.99   46.44 
   0  -9  -5   77.31   43.80 
   0   9  -5   85.93   42.67 
   0   9   5   34.84   38.88 
   0   9  -5   92.28   38.04 
   0   9   5   48.38   11.29 
   0   9  -5   39.79   11.13 
   0   9   5   49.63   11.33 
   0   9  -5   27.15   11.78 
   0   9   5   37.92    9.21 
   0  -9   5   45.81   12.20 
   0  -9  -5   50.04   11.62 
   0  -9   5   40.04   10.10 
   0   9  -5   29.53   10.18 
   0  -9   7  215.89   50.25 
   0  -9   7   73.58   43.86 
   0  -9  -7  237.70   44.29 
   0  -9  -7  170.88   48.48 
   0   9   7  226.92   48.80 
   0  -9  -7   71.68   44.25 
   0   9  -7  154.89   47.79 
   0   9   7  183.42   57.58 
   0  -9   7  143.27   47.36 
   0   9  -7  252.63   53.57 
   0   9   7  229.52   23.10 
   0   9   7  215.57   21.65 
   0   9  -7  182.35   22.02 
   0   9  -7  205.50   49.46 
   0   9   7  251.14   54.03 
   0  -9  -7  129.55   51.02 
   0   9  -7  206.71   46.50 
   0   9   7  239.74   47.30 
   0   9   7  195.29   20.70 
   0   9   7  247.84   21.75 
   0   9  -7  169.59   21.59 
   0  -9   7  188.79   20.90 
   0  -9  -7  227.31   21.46 
   0  -9   7  182.36   22.28 
   0   9  -7  181.27   21.02 
   0  -9   9   53.77   47.74 
   0  -9  -9   21.29   42.86 
   0  -9   9  113.43   40.81 
   0  -9  -9   78.40   42.09 
   0   9   9   42.69   14.50 
   0   9  -9   18.01   44.28 
   0  -9  -9   19.71   44.81 
   0   9   9  105.34   51.51 
   0   9   9  101.90   43.61 
   0   9  -9   68.98   43.49 
   0   9   9   66.08   55.71 
   0  -9   9   85.26   45.05 
   0   9  -9   18.69   52.58 
   0   9   9   28.93   42.24 
   0  -9  -9   38.37   40.49 
   0   9  -9   76.09   46.73 
   0   9   9   65.17   12.24 
   0   9   9   53.41   12.97 
   0   9  -9   39.28   12.11 
   0   9   9   44.77   10.81 
   0   9  -9   36.78   12.39 
   0  -9  -9   44.38   11.11 
   0   9   9   62.06    9.75 
   0   9  -9   52.13   11.17 
   0  -9   9   44.04   10.77 
   0  -9  -9   45.98   10.62 
   0  -9 -11   39.96   45.44 
   0  -9  11  -13.42   56.30 
   0  -9  11   40.91   44.05 
   0   9  11   19.06   14.63 
   0   9  11  -31.61   46.58 
   0  -9 -11    6.10   39.01 
   0   9  11   -5.51   52.95 
   0   9 -11  -36.44   47.39 
   0   9 -11  -32.62   44.37 
   0   9  11  -24.16   54.12 
   0   9 -11  -31.25   46.22 
   0  -9  11   -8.19   42.44 
   0  -9 -11  -64.77   41.43 
   0   9 -11  -28.43   48.91 
   0   9  11   25.01   44.81 
   0   9  11   10.15   12.64 
   0   9 -11    3.89   12.39 
   0   9 -11   -7.86   11.25 
   0   9  11    9.89   11.34 
   0   9  11   10.85    9.87 
   0   9  11  -13.81    8.92 
   0  -9  11   -3.89   10.03 
   0  -9 -11  -12.70    9.24 
   0   9 -11  -13.25    9.95 
   0  -9  13   95.13   50.06 
   0  -9 -13    3.12   47.42 
   0  -9  13   14.12   56.79 
   0   9  13   12.34   14.95 
   0  -9 -13   49.80   41.47 
   0   9 -13   57.40   51.29 
   0   9  13   41.96   56.84 
   0   9 -13   20.31   46.67 
   0   9  13    4.63   48.60 
   0  -9  13    9.81   10.26 
   0  -9 -13   10.02    8.90 
   0   9 -13    6.38   10.61 
   0   9 -13   16.01   12.84 
   0   9  13   13.52   10.13 
   0   9  13   27.91   12.20 
   0   9  13    8.43   12.17 
   0  -9  13    5.84    9.39 
   0   9  13   16.16    8.80 
   0  -9  13   41.62   47.23 
   0   9 -13  -22.16   49.58 
   0   9  13   -6.14   43.97 
   0   9 -13   11.90   50.44 
   0  -9 -13   28.26   39.17 
   0   9  13   -4.07   55.78 
   0   9 -15   87.73   56.22 
   0   9 -15  113.02   50.78 
   0   9  15   92.59   67.15 
   0  -9  15  -31.48   50.56 
   0   9 -15   47.68   50.38 
   0  -9 -15   13.24   50.32 
   0   9  15   56.85   56.42 
   0   9  15  -14.17   48.96 
   0   9 -15    3.78   10.55 
   0  -9 -15   19.22    8.36 
   0  -9  15   -8.28   10.19 
   0   9 -15   14.07   13.10 
   0   9  15   20.80   12.43 
   0   9  15   16.00   12.80 
   0   9  15   19.61   11.21 
   0   9  15    6.08    8.29 
   0  -9  15   -1.06   10.16 
   0  -9 -15  106.21   52.94 
   0  -9  15   44.06   49.55 
   0  -9  15   -4.11   59.77 
   0   9 -17  -41.90   61.83 
   0   9 -17   25.38   54.13 
   0   9  17   -1.79   65.46 
   0  -9  17  -15.72   51.51 
   0  -9  17    9.59   10.34 
   0   9 -17    3.00   10.32 
   0   9  17   -1.98   13.14 
   0   9  17    4.09   11.36 
   0   9 -17  -10.86   12.50 
   0   9  17    1.81   13.80 
   0   9  17   32.90   65.12 
   0   9  17  -26.56   56.42 
   0  -9  17    2.73   11.00 
   0  -9  17   -1.14   10.40 
   0  -9 -17  132.57   60.29 
   0  -9  17    4.69   57.62 
   0  -9 -17   31.49   57.54 
   0   9  19   -0.27   11.42 
   0   9 -19    0.26   13.31 
   0   9  19    6.30   12.64 
   0  -9  19    6.65    9.65 
   0   9 -19   13.82    9.49 
   0  -9  19  -11.82   10.64 
   0   9 -21   10.23   12.86 
   0   9  21  -10.34   11.84 
   0   9  21   -8.02   10.72 
   0  -9  21   16.81   10.44 
   0  -9  21    3.32    9.18 
   0   9 -21    8.38    8.98 
   0   9  23   16.71   11.21 
   0   9  23   15.35   11.35 
   0   9 -23    6.89   11.54 
   0   9  23    5.08   10.21 
   0  -9  23   -0.25   13.36 
   0  -9  23  -21.12   10.54 
   0  -9  23    2.49    8.49 
   0   9 -23    1.54    8.40 
   0   9 -25   -7.50   10.80 
   0   9  25   -0.59   10.33 
   0   9  25   11.28    9.87 
   0  -9  25   11.93   12.26 
   0  -9  25   -6.59    9.71 
   0   9 -25   -9.17    6.94 
   0  -9  25    0.52    7.19 
   0   9  27    8.24    9.00 
   0   9 -27    4.23    9.32 
   0   9  27    3.02    8.99 
   0   9  27    7.82   11.30 
   0  -9  27    7.35    9.18 
   0   9 -29    0.28    7.77 
   0   9  29   24.15    7.32 
   0   9  29   29.91    7.46 
   0   9 -29  -14.65    6.87 
   0  -9  29  -21.01    7.93 
   0   9  29   -1.91    9.73 
   0 -10   0   33.35   52.08 
   0  10   0   82.91   53.19 
   0 -10   0   50.78   40.17 
   0  10   0  107.38   42.03 
   0  10   0   32.20   14.38 
   0  10   0  -13.46   51.60 
   0  10   0   20.98   42.18 
   0 -10   0   66.25   47.59 
   0  10   0   39.91   12.81 
   0  10   0   21.84   12.49 
   0 -10   0   41.56   11.55 
   0  10   0   47.99   11.02 
   0 -10   0   39.07   10.95 
   0 -10  -2  172.22   60.20 
   0 -10   2  113.92   61.82 
   0  10  -2  293.78   54.49 
   0  10  -2  251.34   62.67 
   0  10   2  212.88   50.57 
   0 -10  -2  184.73   47.44 
   0  10   2  211.91   60.84 
   0 -10   2  305.38   54.57 
   0  10   2  207.79   26.74 
   0  10  -2  225.13   26.40 
   0  10   2  252.19   26.16 
   0  10  -2  316.39   52.66 
   0  10  -2  287.24   59.31 
   0  10   2  319.21   63.39 
   0  10   2  372.73   53.97 
   0 -10  -2  193.92   55.22 
   0  10  -2  230.94   26.16 
   0  10   2  252.31   26.30 
   0 -10  -2  259.58   25.85 
   0 -10   2  258.65   25.59 
   0 -10   2  264.45   27.02 
   0 -10  -2  248.26   25.38 
   0  10   2  290.12   25.44 
   0  10  -2  228.33   25.45 
   0 -10   4   90.42   56.35 
   0 -10  -4   86.20   54.34 
   0  10   4  129.04   20.34 
   0 -10  -4  180.62   48.71 
   0  10   4   95.67   46.46 
   0  10  -4  222.68   54.40 
   0  10   4  247.57   57.52 
   0  10  -4  232.97   46.96 
   0 -10   4  199.11   48.55 
   0  10   4  103.76   46.56 
   0  10  -4  185.18   53.97 
   0 -10  -4  106.85   46.78 
   0  10  -4  209.95   58.67 
   0  10   4  181.17   62.77 
   0  10  -4  129.22   19.00 
   0  10   4  161.44   19.41 
   0  10   4  156.06   19.11 
   0  10  -4  126.77   18.77 
   0 -10   4  180.22   17.89 
   0 -10  -4  185.91   19.47 
   0 -10   4  139.57   19.23 
   0  10  -4  156.86   17.81 
   0 -10   6  175.29   65.10 
   0 -10  -6    3.80   52.51 
   0  10   6    7.47   13.77 
   0  10  -6   21.66   44.35 
   0 -10  -6   -3.48   44.06 
   0  10   6   57.37   53.27 
   0  10  -6   58.16   52.01 
   0  10   6  104.22   48.39 
   0 -10  -6   -1.61   44.91 
   0  10  -6   -4.24   54.72 
   0  10   6   -3.05   54.39 
   0  10   6  101.29   49.43 
   0  10   6   -7.46   11.83 
   0  10  -6   -1.27   12.88 
   0  10   6  -20.53   12.06 
   0  10  -6    3.29   11.61 
   0 -10  -6   -3.81   11.20 
   0  10   6   -2.83    9.93 
   0 -10   6    2.26   10.89 
   0  10  -6    4.02   10.72 
   0 -10  -6   -4.62   10.03 
   0 -10  -8   53.54   49.41 
   0 -10   8   82.29   62.52 
   0  10   8   -4.87   15.05 
   0  10  -8    0.82   47.31 
   0  10   8   10.53   46.25 
   0  10   8   26.83   57.78 
   0 -10  -8  -64.70   51.83 
   0 -10   8   56.29   50.05 
   0  10   8  111.66   48.73 
   0  10  -8   12.36   58.35 
   0  10  -8  -18.19   51.55 
   0  10   8   10.46   61.21 
   0 -10  -8  -43.05   45.06 
   0  10   8    9.55   13.49 
   0  10   8    6.34    9.31 
   0  10  -8   10.37   12.50 
   0  10  -8    4.15   12.72 
   0  10   8    9.04   12.08 
   0  10   8    1.54    9.45 
   0 -10   8   -2.85   11.22 
   0 -10  -8    1.13   10.27 
   0  10  -8    6.34   10.99 
   0 -10  10   65.93   62.42 
   0 -10 -10  -43.43   54.34 
   0  10  10    7.81   14.60 
   0  10  10  175.92   53.06 
   0  10 -10  113.35   49.13 
   0  10  10   -0.21   58.66 
   0 -10 -10  -59.99   53.75 
   0 -10  10  -33.92   42.01 
   0 -10 -10   12.98   45.43 
   0  10  10   74.15   56.52 
   0  10 -10  -31.70   54.65 
   0  10 -10   15.36   46.67 
   0  10  10   53.79   49.90 
   0  10 -10    7.01   12.08 
   0  10 -10   10.55   13.19 
   0  10  10   32.00   12.55 
   0  10  10   19.31   12.86 
   0  10  10    2.70    9.70 
   0  10  10    4.96    9.30 
   0 -10 -10   27.08   10.04 
   0 -10  10    9.08   11.00 
   0  10 -10    8.27   10.89 
   0 -10 -12    3.85   56.57 
   0 -10  12  -32.76   59.35 
   0 -10  12   27.19   53.53 
   0  10 -12  -27.90   56.07 
   0  10  12  -60.54   67.15 
   0  10 -12  103.20   56.43 
   0  10  12   -8.82   15.61 
   0 -10 -12   27.44   59.16 
   0  10  12    5.21   65.40 
   0  10  12  -24.91   53.92 
   0  10  12    3.73   12.53 
   0  10 -12   18.99   11.96 
   0  10 -12    6.38   12.86 
   0  10  12    6.78   13.43 
   0  10  12    3.13    9.96 
   0 -10  12    9.60   11.37 
   0  10 -12    2.59   11.09 
   0 -10 -12   -8.04    9.83 
   0  10  12   12.85    9.49 
   0  10  14   30.09   13.83 
   0  10 -14   11.96   12.40 
   0 -10  14   31.14   10.94 
   0  10  14   16.83    8.86 
   0  10  16    6.60   12.44 
   0  10 -16    0.80   12.98 
   0  10  16   11.88   12.04 
   0  10  16   10.87   10.39 
   0  10 -16   -0.36   12.13 
   0  10 -16    3.66   10.78 
   0 -10  16   -6.73   10.53 
   0 -10  16    2.57   11.60 
   0  10  18    1.65   12.89 
   0  10  18    3.98   12.21 
   0  10 -18   -3.08   11.84 
   0  10  18    0.86   10.45 
   0  10 -18   -4.61   12.76 
   0 -10  18    1.84   10.09 
   0 -10  18  -14.77   10.01 
   0  10 -18    4.57    9.93 
   0  10  20   -4.01   11.78 
   0  10  20    4.35   10.29 
   0  10 -20   -1.39   11.02 
   0  10  20    7.00   12.18 
   0  10 -20   -1.66   11.54 
   0 -10  20   -0.35   13.78 
   0 -10  20    1.33    9.35 
   0  10 -20    8.93    8.88 
   0 -10  20   26.94    9.12 
   0  10  22   -9.45   10.78 
   0  10 -22   -2.80   11.32 
   0  10 -22   -1.59   10.06 
   0 -10  22  -10.91   13.05 
   0 -10  22   -1.05    9.39 
   0  10 -22    9.91    7.88 
   0 -10  22  -24.08    8.16 
   0  10  24   -1.13    9.22 
   0  10 -24    4.10    8.71 
   0  10 -24   -7.97    9.86 
   0 -10  24   -8.46   12.05 
   0 -10  24    3.39    8.51 
   0  10 -24    8.02    6.67 
   0 -10  24   -9.38    6.71 
   0  10 -26    3.44    7.69 
   0  10 -26   -5.30    8.51 
   0  10  26   22.15    7.99 
   0  10  26   -3.68    8.12 
   0 -10  26    6.28    7.49 
   0  10  26   -4.63   10.67 
   0 -11   1  142.04   54.12 
   0  11  -1  155.42   59.73 
   0 -11  -1  241.21   54.46 
   0  11  -1   97.56   66.43 
   0  11   1  182.44   67.99 
   0  11   1  147.10   55.61 
   0  11  -1   82.10   18.25 
   0  11   1  121.11   18.51 
   0  11   1  116.43   17.49 
   0  11   1  102.87   16.55 
   0  11  -1  122.32   16.94 
   0  11  -1  124.31   17.74 
   0 -11  -1   64.88   63.40 
   0 -11   1  112.20   65.88 
   0  11  -1  135.59   15.89 
   0 -11  -1  115.43   15.56 
   0 -11   1  114.66   16.13 
   0 -11  -3   41.27   50.08 
   0  11   3  -94.55   69.06 
   0  11  -3  -28.75   43.06 
   0  11   3  -35.28   52.87 
   0  11  -3  111.06   64.92 
   0 -11   3   51.68   45.68 
   0  11   3    8.90   13.80 
   0  11  -3   -6.04   14.32 
   0  11   3    0.44   13.51 
   0  11  -3   -2.10   13.64 
   0  11  -3   -5.20   12.66 
   0  11   3    4.77   13.09 
   0  11  -3   -0.01   11.15 
   0 -11   3   -3.57   11.33 
   0 -11   3   75.79   57.41 
   0 -11  -3   10.13   55.93 
   0 -11  -3   49.87   53.30 
   0 -11  -5    4.73   59.60 
   0 -11  -5   -0.54   59.47 
   0  11   5  -12.69   67.45 
   0  11   5    2.86   57.56 
   0  11  -5   -1.84   52.50 
   0  11  -5    6.53   59.99 
   0 -11   5  139.92   47.45 
   0 -11  -5  -50.09   52.40 
   0  11   5   -4.93   14.03 
   0  11   5   42.04   13.55 
   0  11   5   38.56   12.56 
   0  11  -5   32.30   13.11 
   0  11  -5   26.50   13.06 
   0  11   5   26.44   10.84 
   0 -11  -5   18.70   11.51 
   0 -11   5   28.09   11.66 
   0  11  -5   14.87   11.22 
   0 -11   7   51.42   60.02 
   0  11  -7   22.55   66.91 
   0  11   7  -42.42   53.34 
   0  11   7   11.06   15.43 
   0  11   7   24.68   10.30 
   0 -11   7   29.61   11.46 
   0  11   7   35.88   13.11 
   0  11  -7   19.88   13.61 
   0  11   7   32.95   12.58 
   0  11  -7   14.33   13.22 
   0  11   9    6.00   14.48 
   0  11   9    3.36   12.46 
   0  11  -9   11.38   12.14 
   0  11  -9   -7.37   13.44 
   0  11   9   -4.46   13.67 
   0 -11   9   14.64   11.42 
   0  11  -9  -15.92   10.85 
   0 -11  -9   11.22    9.99 
   0  11   9    5.81   10.10 
   0  11  11   15.44   12.38 
   0  11 -11   16.15   12.66 
   0  11 -11    4.90   12.23 
   0  11  11   -6.70   12.72 
   0 -11 -11   -1.89    9.52 
   0  11 -11   10.70   11.26 
   0 -11  11   -3.86   11.51 
   0  11  11    6.59    9.70 
   0  11  13    7.22   12.08 
   0  11 -13   -2.92   12.01 
   0  11 -13   10.70   12.67 
   0  11  13  -14.51   13.29 
   0  11  13    7.35    9.84 
   0 -11  13   -3.10   10.92 
   0 -11 -13   -7.86    8.37 
   0  11 -13   10.55   10.93 
   0  11  13   -1.61    8.40 
   0  11  15  -19.21   11.68 
   0  11 -15   -8.53   12.11 
   0  11 -15    7.37   12.91 
   0  11  15   -7.39    9.53 
   0  11  15    7.35   11.90 
   0 -11  15    4.35   10.46 
   0  11 -15   -5.79   10.47 
   0 -11  15   12.58   11.29 
   0  11 -17    7.07   11.16 
   0  11  17   -5.28    9.35 
   0  11  17   -5.08   11.59 
   0  11  17    8.40   12.01 
   0  11 -17   -7.09   11.65 
   0 -11  17   -3.27   10.60 
   0  11 -17   19.19    9.42 
   0 -11  17   11.39    9.54 
   0 -11  19    4.50    8.67 
   0  11 -19    3.79    8.64 
   0  11 -19    0.45   10.97 
   0  11 -19    5.46   10.13 
   0  11  19   -0.45    9.17 
   0  11  19   -0.63   10.68 
   0  11  19    5.33   10.61 
   0 -11  19    0.37   13.03 
   0 -11  21   34.66    7.95 
   0  11 -21   16.27    7.52 
   0  11 -21   -2.07    9.45 
   0  11  21    2.12    9.63 
   0  11  21   23.41    9.68 
   0  11 -21   18.27    9.98 
   0 -11  21  -17.43   12.48 
   0  11 -23    2.40    8.52 
   0  11  23   -3.81    8.02 
   0  11 -23    3.12    7.85 
   0 -11  23    8.21   10.52 
   0  11  23    3.51    9.94 
   0  11 -23   13.89    6.19 
   0 -11  23   -6.56    6.33 
   0  12   0  154.57   19.25 
   0  12   0  118.69   19.63 
   0  12   2   18.43   13.23 
   0  12   2   28.62   11.02 
   0 -12  -2   65.90   11.71 
   0  12   2   37.18   12.80 
   0  12  -2   31.28   12.92 
   0  12  -2   40.50   13.44 
   0  12   2   45.70   12.87 
   0  12   4    5.99   12.82 
   0  12   4   -6.19   10.08 
   0 -12  -4    3.38   10.58 
   0  12  -4    9.19   11.54 
   0 -12   4   14.00   10.89 
   0  12   4    7.64   12.10 
   0  12  -4    0.60   12.85 
   0  12   4   11.02   12.28 
   0  12  -4   31.94   12.43 
   0  12   6    5.89   13.31 
   0  12   6  -12.16   10.03 
   0 -12  -6    2.59    9.98 
   0  12  -6   -7.36   11.29 
   0 -12   6    7.18   10.91 
   0  12   6   11.10   12.27 
   0  12  -6    6.68   12.91 
   0  12   6   14.79   11.82 
   0  12  -6    7.80   12.63 
   0  12   8    3.70   14.06 
   0  12   8    2.47   12.24 
   0  12  -8   -2.66   11.85 
   0  12  -8  -15.42   12.29 
   0  12   8   -7.05   12.26 
   0 -12   8    6.06   11.25 
   0 -12  -8    4.25    9.87 
   0  12   8   -6.21    9.73 
   0  12  10   20.60   11.58 
   0  12  10   15.18   12.68 
   0  12 -10    4.44   11.88 
   0  12 -10   -7.64   11.58 
   0 -12 -10  -21.34    9.33 
   0  12 -10   15.84   10.60 
   0 -12  10   -5.32   10.61 
   0  12  10   30.99    8.98 
   0  12 -12   11.28   11.33 
   0  12  12   -5.18   11.60 
   0  12  12   -4.45   11.18 
   0  12 -12  -14.68   11.11 
   0 -12  12  -15.44   12.20 
   0  12  12  -13.89    8.43 
   0 -12 -12    1.77    8.20 
   0  12 -12   -6.08    9.82 
   0 -12  12   -4.69   10.03 
   0  12 -14    1.35   10.85 
   0  12  14  -13.10   10.35 
   0  12  14   11.62   11.53 
   0  12 -14   -3.82   11.33 
   0 -12  14   10.23   14.69 
   0 -12  14    9.82   11.07 
   0  12 -14   22.23    9.41 
   0 -12  14   14.22    9.38 
   0  12 -16  -10.02   10.24 
   0  12 -16   -8.49   10.05 
   0  12  16   -1.16    9.86 
   0  12  16  -18.40   10.22 
   0 -12  16   31.56   12.74 
   0 -12  16   12.49    9.59 
   0 -12  16    0.14    8.93 
   0  12 -16   -0.21    8.63 
   0  12  18    6.07    9.32 
   0  12 -18   10.60    9.53 
   0  12  18   -8.04    8.86 
   0  12 -18   -0.78    9.18 
   0 -12  18   21.61   12.83 
   0 -12  18   -9.49    7.97 
   0  12 -18    0.11    7.75 
   0  12 -20    9.36    7.59 
   0  12  20   -2.58    8.35 
   0  12 -20   -3.17    8.25 
   0  12  20   -3.81    7.85 
   0  12 -20   -4.58    6.61 
   0 -12  20   11.07    6.91 
   0  13   1   -1.30   11.22 
   0  13  -1    3.16   11.13 
   0  13   1    4.88   11.23 
   0  13  -1    3.90   10.92 
   0 -13   1   -1.32   11.97 
   0  13   1    9.11    9.52 
   0  13  -1    4.82    9.84 
   0 -13   1   -1.41   10.33 
   0 -13  -1   -6.57   10.12 
   0  13   3    5.89   11.07 
   0  13   3    6.55   11.86 
   0  13  -3   10.28   11.52 
   0  13  -3   10.84   10.86 
   0 -13   3  -15.03   12.68 
   0  13  -3    3.08   10.07 
   0  13   3   -2.35    9.46 
   0 -13   3   -5.54   10.31 
   0 -13  -3   18.93    9.51 
   0  13  -5   -0.27   10.94 
   0  13   5  -10.90   10.59 
   0  13   5   -7.11   11.57 
   0  13  -5   -0.19   10.98 
   0 -13   5  -16.92   12.91 
   0  13   5   10.17    9.02 
   0 -13  -5  -17.27    9.14 
   0  13  -7   -8.61   10.35 
   0  13  -7   -9.09   11.18 
   0  13   7   21.15   10.51 
   0  13   7   -0.34   11.26 
   0 -13   7   18.18   13.30 
   0  13   7   -5.67    8.62 
   0 -13  -7   -2.69   10.21 
   0 -13   7  -11.90   12.54 
   0 -13  -7   10.34    8.53 
   0  13   9    3.15   10.32 
   0  13  -9   17.66   10.16 
   0  13  -9   -4.71   10.72 
   0  13   9   -0.03   10.04 
   0 -13   9    5.63   12.76 
   0 -13  -9   14.68    9.30 
   0 -13   9    4.85   10.88 
   0  13   9   -2.17    7.78 
   0 -13  -9    3.54    7.68 
   0  13  11   -5.87    9.44 
   0  13 -11  -23.69   10.52 
   0  13  11   16.04   10.13 
   0  13 -11   -4.48   10.13 
   0 -13  11    2.06   13.19 
   0  13  11  -26.28    7.15 
   0 -13  11  -16.96   11.19 
   0 -13  11  -15.76    9.04 
   0  13 -13   18.80    9.61 
   0  13  13    6.10    9.76 
   0  13  13   14.36    8.97 
   0  13 -13    9.72    9.05 
   0 -13  13   -7.30   12.48 
   0 -13  13    4.13    9.80 
   0 -13  13   -1.91    8.38 
   0 -13  15   -2.62    8.18 
   0  13  15    3.48    7.93 
   0  13 -15  -14.53    8.14 
   0  13  15   -5.18    8.53 
   0  13 -15    2.88    8.52 
   0 -13  15  -23.83   12.14 
   0  13 -17   -5.59    6.91 
   0  13  17   14.69    7.01 
   0  13  17   13.68    7.61 
   0  13 -17   -5.34    7.58 
   0  14   0   37.62    9.85 
   0  14   0   28.13    9.28 
   0 -14   0    5.04    8.48 
   0  14   0   29.48    8.32 
   0 -14   0   25.12   10.95 
   0  14   2  -11.11    9.17 
   0  14  -2   19.14    8.98 
   0  14   2    8.64    8.89 
   0  14  -2   -2.72    9.15 
   0 -14  -2    5.40    7.91 
   0 -14   2   -1.66    8.33 
   0  14   2    5.91    8.09 
   0  14  -2   10.94    8.43 
   0 -14  -2    8.50   10.43 
   0 -14   2   -8.18   11.03 
   0  14   4    1.39    8.78 
   0  14  -4   -2.84    8.82 
   0  14  -4   -6.00    8.81 
   0  14   4   13.03    8.98 
   0 -14  -4   12.20    9.27 
   0  14  -4   12.39    8.48 
   0  14   4   19.37    7.53 
   0 -14  -4    8.39    7.57 
   0 -14   4  -10.24    8.53 
   0  14  -6  -22.84    8.88 
   0  14   6    1.23    8.34 
   0  14   6    5.48    8.74 
   0  14  -6    0.96    8.37 
   0 -14   6   -1.07   10.21 
   0 -14  -6  -15.07    8.67 
   0  14   6  -10.15    7.17 
   0  14  -6    0.07    8.28 
   0 -14   6   11.99   10.75 
   0 -14  -6    0.39    6.87 
   0 -14   6   -9.33    8.16 
   0  14  -8   -0.34    7.97 
   0  14  -8  -12.42    8.39 
   0  14   8    1.67    8.02 
   0  14   8    1.60    8.37 
   0 -14   8  -13.50   10.12 
   0 -14   8   15.74   10.10 
   0  14  -8    6.29    7.21 
   0  14   8   -4.03    6.24 
   0 -14   8  -12.76    7.88 
   0  14  10    6.19    7.46 
   0  14 -10    2.08    7.39 
   0  14  10    4.38    7.93 
   0  14 -10   -8.81    7.70 
   0 -14  10  -17.34    9.95 
   0 -14  10   26.22    8.39 
   0  14 -10   11.71    6.98 
   0 -14  10  -11.44    7.24 
  -1   0  37   -1.63    6.85 
  -1   0  37  -16.10    7.93 
  -1   0  37   -0.51    7.56 
  -1   0  35   -2.09    9.61 
  -1   0  35   -5.42    8.99 
  -1   0  33    8.32   11.01 
  -1   0  33    0.47   10.16 
  -1   0  31    8.87   12.11 
  -1   0  31   -2.28   11.51 
  -1   0  31  -13.67    9.55 
  -1   0  31    1.19   12.73 
  -1   0  31   -6.37   14.54 
  -1   0  29    8.32   12.95 
  -1   0  29   13.70   14.78 
  -1   0  29   -3.14   12.74 
  -1   0  29  -41.12   57.16 
  -1   0  29    5.76   12.58 
  -1   0  29    2.33   10.14 
  -1   0  29  -10.51   12.42 
   1   0 -29  -15.01   56.82 
  -1   0  27   14.75   12.95 
  -1   0  27    6.76   15.00 
  -1   0  27    6.19   12.40 
  -1   0  27   -6.52   52.12 
  -1   0  27    8.45   49.26 
  -1   0  27    0.15   12.45 
  -1   0  27   -1.17   10.10 
  -1   0  27    3.51   12.04 
  -1   0  27   20.69   53.77 
  -1   0  25   18.96   46.96 
  -1   0  25    5.34   11.81 
  -1   0  25   13.00   13.91 
  -1   0  25   -0.78   10.74 
  -1   0  25  -20.28   46.36 
  -1   0  25   -6.22   11.80 
  -1   0  25   -3.20   10.51 
  -1   0  25  -33.99   50.46 
  -1   0  23  -24.71   34.48 
  -1   0  23   21.60   46.72 
  -1   0  23    1.00   10.46 
  -1   0  23   10.28   12.83 
  -1   0  23   -0.59   10.34 
  -1   0  23   -1.70   44.13 
  -1   0  23   12.70   10.52 
  -1   0  23    7.97    9.78 
  -1   0  23   34.68   41.58 
  -1   0  21   -7.99   42.96 
  -1   0  21  -31.78   39.63 
  -1   0  21    9.40   10.01 
  -1   0  21   -4.36   11.71 
  -1   0  21    2.01    9.62 
  -1   0  21   -1.75    8.87 
   1   0 -21  -12.54   30.24 
  -1   0  21   -7.41   31.58 
  -1   0  21   -9.79   40.11 
   1   0 -19   -2.28   21.36 
  -1   0  19    0.04   23.70 
  -1   0  19   14.87   39.16 
  -1   0  19  -13.40   36.68 
  -1   0  19   -3.78    8.84 
  -1   0  19   -5.14   10.24 
  -1   0  19    2.24    8.79 
  -1   0  19    5.33    7.77 
   1   0 -19    6.47   29.14 
  -1   0  19   16.76   27.38 
  -1   0  19   21.59   35.47 
  -1   0  17   -2.85   36.38 
  -1   0  17   -3.91   20.62 
   1   0 -17  -11.87   19.04 
  -1   0  17   -4.52   33.88 
  -1   0  17    1.32    7.37 
  -1   0  17   -3.67    7.26 
  -1   0  17   -6.89    7.94 
  -1   0  17    5.94   10.02 
  -1   0  17   15.45    8.62 
  -1   0  17    1.86   25.16 
  -1   0  17   11.79   32.51 
  -1   0  15  -13.62   20.27 
   1   0 -15   -7.65   17.62 
  -1   0  15    5.05    9.28 
  -1   0  15    6.65    8.17 
  -1   0  15    7.22    7.30 
  -1   0  15   -0.82   29.65 
   1   0 -15   -9.04   25.90 
  -1   0  15  -14.41   23.96 
   1   0 -15  -10.61   14.94 
  -1   0  13    2.79   26.56 
   1   0 -13    3.14   16.47 
  -1   0  13   -4.42   18.52 
  -1   0  13  -11.13   30.96 
  -1   0  13    1.94   20.97 
   1   0 -13   22.48   22.54 
   1   0 -13  -10.85   13.10 
  -1   0  13   -7.78   29.25 
  -1   0  13   -7.64   26.65 
  -1   0  11    2.17   23.22 
   1   0 -11   -5.41   14.42 
  -1   0  11   -7.76    8.09 
  -1   0  11    3.18   16.74 
  -1   0  11  -12.58   26.47 
  -1   0  11  -13.53   17.91 
   1   0 -11    0.47   20.28 
  -1   0  11    2.28   24.02 
  -1   0  11    2.64   22.48 
   1   0 -11   -0.32   11.47 
  -1   0   9    7.10   22.26 
  -1   0   9    1.48    9.09 
  -1   0   9   -6.87   14.40 
   1   0  -9    9.70   13.18 
  -1   0   9    8.00   24.67 
   1   0  -9  -22.50   18.81 
  -1   0   9   -0.04   16.61 
  -1   0   9    7.91   23.18 
  -1   0   9   18.34   20.53 
   1   0  -9   -7.54   11.19 
  -1   0   7   -7.15   21.80 
   1   0  -7   -5.01   14.22 
  -1   0   7    4.20   10.67 
  -1   0   7   -7.18   24.41 
  -1   0   7    4.17   15.46 
   1   0  -7   16.12   18.20 
  -1   0   7   -2.19   17.34 
   1   0  -7   -4.83   10.50 
  -1   0   7   13.13   22.36 
  -1   0   7   14.76   20.96 
  -1   0   5    2.12   13.91 
  -1   0   5    0.13   15.66 
  -1   0   5   -7.78    9.26 
   1   0  -5   14.45    8.59 
  -1   0   5   -2.13    8.24 
  -1   0   5   -3.35   11.23 
   1   0  -5    3.09   11.96 
   1   0  -5    2.63    7.60 
  -1   0   5   -0.93   15.02 
  -1   0   5    4.75   15.42 
  -1   0   5  -12.30   13.60 
  -1   0   3   -2.59    7.86 
   1   0  -3    3.88    4.32 
  -1   0   3    2.95    9.61 
   1   0  -3   -0.69    4.20 
  -1   0   3    0.63    4.10 
  -1   0   3   -1.63    4.42 
   1   0  -3   -2.56    5.68 
   1   0  -3    4.22    4.71 
  -1   0   3   -0.06    4.76 
  -1   0   3   -3.10    6.23 
  -1   0   3    1.33    6.83 
  -1   0   3   -2.01    5.87 
  -1   0   3    6.48    8.54 
  -1   0   3   -3.66    7.57 
  -1   0   3   -4.78    8.25 
   1   0  -1   -3.03    3.13 
  -1   0   1   -1.14    3.07 
  -1   0   1   -0.19    3.37 
  -1   0   1    2.58    3.42 
   1   0  -1   -2.12    3.37 
   1   0  -1   -0.12    2.50 
  -1   0   1   -1.37    2.94 
   1   0  -1    1.54    2.82 
   1   0  -1    0.55    2.93 
   1   0  -1   -0.37    3.89 
  -1   0   1    1.11    3.46 
  -1   0   1    2.31    2.71 
   1   0  -1   -1.21    2.81 
  -1   0   1   -2.13    3.01 
   1   0  -1   -0.64    3.03 
  -1   0   1    1.88    3.29 
   1   0   1    1.74    4.54 
  -1   0  -1    1.47    4.03 
   1   0   1   -1.62    3.73 
   1   0   1   -6.70    5.02 
  -1   0  -1   -1.78    3.80 
  -1   0  -1   -6.36    4.62 
  -1   0  -1    3.54    3.92 
  -1   0  -1   -2.47    4.87 
   1   0   1   -0.36    3.87 
   1   0   1   -0.90    4.51 
  -1   0  -1    1.70    3.54 
   1   0   1   -1.78    3.46 
   1   0   1    2.32    3.82 
   1   0   3    4.83    9.81 
  -1   0  -3    1.60    7.92 
   1   0   3   -5.37    9.20 
   1   0   3    2.71    8.56 
   1   0   3    1.01    8.02 
  -1   0  -3    5.05    6.41 
  -1   0  -3    7.82    9.22 
   1   0   3    2.00    8.42 
   1   0   3    5.80    8.64 
   1   0   5    9.54   15.14 
   1   0   5   10.48   17.13 
  -1   0  -5  -13.48   14.20 
   1   0   5    8.74   15.25 
   1   0   5   -5.20   12.87 
  -1   0  -5    0.83   15.59 
  -1   0  -5   10.57    9.86 
   1   0   5   -4.37   14.61 
   1   0   5   12.91   16.01 
   1   0   7   -4.06   21.89 
   1   0   7   -1.02   19.46 
  -1   0  -7    2.88   18.49 
   1   0   7    2.12   23.64 
   1   0   7    5.18   18.29 
  -1   0  -7   14.22   22.38 
   1   0   7    5.42   20.64 
   1   0   7   31.52   23.38 
  -1   0  -7   -1.68   14.07 
   1   0   9  -14.95   21.65 
   1   0   9   -0.66   19.04 
   1   0   9   -4.57   24.27 
  -1   0  -9    1.69   17.19 
  -1   0  -9  -12.47   20.51 
   1   0   9  -13.55   17.72 
  -1   0  -9   -6.66   13.14 
   1   0   9    3.35   22.53 
   1   0   9   -5.02   21.29 
   1   0  11   -3.31   23.51 
   1   0  11    5.53   19.98 
  -1   0 -11   23.20   18.57 
   1   0  11   24.85   26.31 
  -1   0 -11   -0.75   13.51 
  -1   0 -11   17.21   21.89 
   1   0  11   19.60   20.39 
   1   0  11    4.39   24.50 
   1   0  11   -0.60   23.24 
   1   0  13   10.78   29.55 
   1   0  13   16.27   26.87 
   1   0  13   10.36   29.16 
  -1   0 -13    4.98   20.03 
   1   0  13  -30.40   21.83 
   1   0  13    8.33   30.20 
  -1   0 -13    7.08   24.71 
   1   0  13    4.60   21.52 
  -1   0 -13   23.29   14.39 
   1   0  15  -29.45   30.61 
   1   0  15   -6.32    8.38 
   1   0  15   11.34    7.75 
  -1   0 -15   11.01   21.71 
   1   0  15   -4.37   23.32 
   1   0  15   -9.74   23.96 
  -1   0 -15   -8.44   14.99 
  -1   0 -15   23.49   27.28 
   1   0  17  -16.70   26.68 
  -1   0 -17   18.85   27.69 
   1   0  17    1.86    9.36 
   1   0  17  -26.18   33.59 
   1   0  17    4.64   33.85 
   1   0  17  -12.07   34.43 
  -1   0 -17    6.89   23.37 
   1   0  17   -9.69   26.29 
   1   0  17   -4.57    7.62 
   1   0  17   -3.11    7.16 
   1   0  17    7.08    7.22 
   1   0  17   16.54   34.15 
  -1   0 -19   20.15   30.74 
   1   0  19   -9.79   28.88 
   1   0  19  -13.02   10.65 
   1   0  19    2.70    9.39 
   1   0  19  -30.25   38.36 
   1   0  19  -20.10   34.52 
   1   0  19  -16.56   25.49 
  -1   0 -19  -10.28   23.32 
   1   0  19   -8.24   39.69 
   1   0  19    6.44    7.92 
   1   0  19   -1.50    8.76 
   1   0  19    7.78    7.72 
   1   0  19   -6.50   35.46 
   1   0  21   -5.36   11.43 
   1   0  21    2.71   10.23 
   1   0  21    6.33   37.96 
   1   0  21   -4.47   38.57 
   1   0  21   53.03   42.54 
   1   0  21   25.14   28.60 
  -1   0 -21   35.87   25.76 
   1   0  21    0.35    9.66 
   1   0  21   -3.41    9.04 
   1   0  21   50.51   38.83 
   1   0  21   21.75   31.96 
   1   0  23    8.73   37.17 
   1   0  23  -14.69   46.86 
   1   0  23  -31.24   42.12 
   1   0  23   44.78   45.04 
   1   0  23   13.28   10.84 
   1   0  23  -15.22   12.79 
   1   0  23    0.89   10.39 
   1   0  23   14.13    9.75 
   1   0  23   32.59   43.51 
   1   0  25   37.46   48.79 
   1   0  25   -7.52   13.41 
   1   0  25   -7.07   12.01 
   1   0  25   -8.63   51.03 
   1   0  25   47.91   44.63 
   1   0  25    2.42   11.63 
   1   0  25    1.16   10.59 
   1   0  25  -35.91   50.90 
   1   0  27    6.77   12.37 
   1   0  27    0.65   13.86 
   1   0  27   -1.46   12.63 
   1   0  27    9.94   46.23 
   1   0  27   37.53   52.35 
   1   0  27   -1.38   12.41 
   1   0  27   -3.11   10.99 
   1   0  29    3.55   10.07 
   1   0  29    0.44   12.71 
   1   0  31   -4.13   11.20 
   1   0  31   -5.61    9.62 
   1   0  31    6.90   10.55 
   1   0  31   -5.90   11.84 
   1   0  31    7.55   14.25 
   1   0  31    2.96   11.59 
   1   0  33    5.86   10.02 
   1   0  33   -7.73   12.82 
   1   0  33  -20.65   11.98 
   1   0  33   -8.14   10.62 
   1   0  35    7.62    8.41 
   1   0  35   -2.24    8.97 
   1   0  37   -4.58    6.18 
  -1  -1  36  -17.91    7.95 
  -1   1  36    5.29    7.63 
  -1   1  36   -6.28    8.60 
  -1  -1  36   11.11    8.59 
  -1   1  34    9.29    9.45 
  -1  -1  34   16.73    9.83 
  -1  -1  34   19.65    9.23 
  -1   1  34  -11.24   12.77 
  -1   1  34   -5.00   10.75 
  -1  -1  34    9.16   10.75 
  -1  -1  32    2.97   10.94 
  -1   1  32    7.56   11.16 
  -1  -1  32  -28.12   10.16 
  -1   1  32   -0.69   11.55 
  -1   1  32    6.65   14.07 
  -1   1  32    5.74   11.74 
  -1  -1  32   -8.72   12.19 
  -1  -1  30  -13.85   13.03 
  -1   1  30    1.23   12.09 
  -1  -1  30  -14.42   12.73 
  -1   1  30    3.97   13.40 
  -1  -1  30   -2.77   10.49 
  -1   1  30   -1.84   11.68 
  -1  -1  30    5.20   11.50 
  -1   1  30  -17.70   12.21 
  -1   1  30    1.35   14.59 
  -1  -1  30   -9.04   12.43 
  -1  -1  30  -14.28   14.16 
  -1   1  28   12.23   57.25 
   1   1 -28   50.46   59.31 
  -1  -1  28  -16.42   12.57 
  -1   1  28   -3.84   12.19 
  -1  -1  28    8.54   14.61 
  -1   1  28   11.49   14.61 
  -1  -1  28   -4.03   13.18 
  -1   1  28  -11.62   11.83 
  -1  -1  28   26.12   55.03 
  -1   1  28  -82.55   60.03 
  -1   1  28   42.27   57.14 
  -1  -1  28  107.76   57.44 
  -1   1  28    0.56   13.37 
  -1  -1  28    8.37   13.68 
  -1   1  28    3.69   11.38 
  -1  -1  28   -3.38   12.28 
  -1  -1  28    6.34   10.70 
  -1  -1  28  -25.72   55.50 
  -1   1  28   47.43   49.75 
   1   1 -26   55.43   48.15 
  -1   1  26  -20.82   54.43 
  -1   1  26   43.41   15.02 
  -1   1  26   43.52   12.90 
  -1  -1  26   21.93   13.28 
  -1  -1  26   25.16   14.57 
  -1  -1  26   56.21   13.22 
  -1   1  26   24.55   12.23 
  -1   1  26   56.69   54.44 
  -1   1  26   40.22   52.35 
  -1  -1  26   88.17   50.28 
  -1  -1  26    8.33   48.72 
  -1   1  26   43.29   13.27 
  -1  -1  26   54.23   12.97 
  -1   1  26   35.48   10.04 
  -1   1  26   54.39   12.01 
  -1  -1  26   49.47   12.26 
  -1  -1  26   28.65   11.20 
  -1   1  26   52.96   49.85 
  -1  -1  26   68.32   47.58 
   1  -1 -24   22.85   37.16 
  -1  -1  24   15.82   40.27 
  -1   1  24   40.84   49.35 
  -1  -1  24   11.04   11.22 
  -1   1  24    9.04   12.97 
  -1  -1  24   23.08   13.06 
  -1   1  24    6.92   11.47 
  -1   1  24   10.20   11.19 
  -1  -1  24    7.30   10.66 
  -1   1  24   -8.32   42.86 
  -1  -1  24   25.91   46.64 
  -1   1  24   36.95   49.05 
  -1  -1  24  -14.95   43.78 
  -1  -1  24   22.49   11.31 
  -1   1  24   19.03   10.37 
  -1   1  24   10.92   11.42 
  -1  -1  24   15.20   10.57 
  -1   1  24   50.23   48.30 
  -1  -1  24   47.34   47.71 
   1  -1 -22   25.19   34.89 
  -1  -1  22  -24.95   36.67 
  -1   1  22   12.00   45.47 
  -1  -1  22   18.17   12.18 
  -1   1  22   -0.44   10.45 
  -1  -1  22    6.63   10.65 
  -1   1  22    3.37   12.20 
  -1  -1  22    4.89   10.58 
  -1   1  22    1.81   42.35 
  -1  -1  22   -3.83   38.56 
  -1  -1  22   64.19   40.96 
  -1   1  22    5.70   40.88 
  -1   1  22   13.54    9.52 
  -1   1  22   -7.32   10.07 
  -1  -1  22    9.12    9.86 
  -1  -1  22   -1.55    9.35 
  -1   1  22    6.55   41.65 
  -1  -1  20    1.67   31.38 
  -1   1  20  -15.29   26.85 
   1  -1 -20  -13.47   32.45 
  -1  -1  20   -6.62    9.65 
  -1   1  20   15.85   11.40 
  -1  -1  20    1.80   10.84 
  -1   1  20    6.01    9.61 
  -1  -1  20   66.06   37.15 
  -1   1  20    3.05   35.91 
  -1  -1  20   14.05   38.10 
  -1   1  20   19.38   39.10 
  -1  -1  20    6.01   23.22 
  -1   1  20    4.07   41.16 
  -1  -1  20   28.38   40.82 
   1   1 -20   -7.61   20.99 
  -1   1  20   -5.16    8.47 
  -1  -1  20  -11.97    9.07 
  -1   1  20    8.37    8.75 
  -1   1  20    0.33    8.96 
  -1  -1  20    9.05    8.55 
  -1   1  20   36.33   35.79 
  -1  -1  18   11.98   27.83 
   1  -1 -18    7.88   29.55 
  -1   1  18   15.19   24.05 
   1  -1 -18    5.55   20.07 
  -1  -1  18    8.37    8.53 
  -1  -1  18    4.81   10.03 
  -1   1  18   -0.55    8.22 
  -1  -1  18   26.60   32.75 
  -1   1  18   11.78   35.35 
  -1  -1  18  -28.71   36.51 
  -1   1  18    5.04   33.39 
   1  -1 -18    9.17   20.24 
   1   1 -18  -10.17   20.38 
  -1   1  18   -3.21   22.09 
  -1   1  18   56.30   39.32 
  -1  -1  18   -1.72   22.35 
  -1  -1  18   15.00   37.54 
  -1   1  18    6.63    8.15 
  -1   1  18    4.10    7.67 
  -1  -1  18    0.36    8.42 
  -1   1  18   -6.68    8.37 
  -1  -1  18   -0.12    7.54 
  -1   1  18    0.33   32.15 
   1   1 -16    6.47   21.72 
  -1  -1  16   36.27   35.81 
   1  -1 -16   31.61   18.67 
  -1   1  16   33.72   35.28 
  -1  -1  16   48.49   22.85 
  -1   1  16   15.25   19.78 
  -1   1  16   33.75   31.64 
   1  -1 -16    3.75   19.90 
  -1  -1  16   33.14   30.29 
  -1  -1  16   36.12   33.04 
  -1  -1  16   54.88    8.90 
  -1  -1  16   69.58   10.19 
  -1   1  16   28.91    8.98 
  -1   1  16   31.02    8.15 
  -1  -1  16   42.89    8.81 
  -1   1  16   42.35    8.68 
  -1  -1  16   34.23    7.91 
  -1   1  16   48.31   32.08 
  -1   1  16   23.08   22.96 
  -1  -1  16  -21.04   26.71 
   1   1 -16  -27.92   24.34 
  -1   1  14  130.35   32.39 
  -1  -1  14  136.59   32.75 
  -1   1  14  117.98   22.59 
   1  -1 -14  104.63   21.16 
   1   1 -14   88.58   21.28 
  -1   1  14  132.51   36.79 
  -1  -1  14  120.19   23.02 
  -1  -1  14   93.46   16.98 
  -1  -1  14   89.22   35.31 
   1  -1 -14  105.26   29.54 
   1   1 -14   84.90   26.59 
  -1   1  14  100.58   22.34 
  -1  -1  14  135.16   29.46 
   1  -1 -14   81.90   21.77 
  -1  -1  14  105.83   33.26 
  -1   1  14   87.99   31.97 
  -1  -1  14  133.84   31.65 
  -1   1  14  129.78   33.63 
  -1   1  12  101.08   28.58 
  -1  -1  12  129.10   28.91 
   1   1 -12  141.56   21.81 
   1  -1 -12  115.58   20.85 
  -1   1  12  128.88   31.86 
  -1  -1  12  159.90   22.83 
  -1   1  12  142.48   22.32 
  -1  -1  12  115.48   32.18 
   1   1 -12  134.04   23.69 
  -1  -1  12  109.88   25.84 
  -1   1  12  131.33   21.72 
  -1  -1  12  118.89   18.74 
   1  -1 -12  130.01   27.24 
   1  -1 -12  120.20   20.70 
  -1   1  12  141.02   28.85 
  -1  -1  12  127.97   30.21 
  -1  -1  12  117.97   29.32 
  -1   1  12  150.18   31.81 
  -1  -1  10  -14.20   22.45 
  -1   1  10    2.54   21.41 
   1   1 -10    6.43   15.32 
  -1  -1  10    7.11   16.63 
  -1   1  10   15.55   25.19 
  -1  -1  10   14.34   26.04 
  -1   1  10    1.00   15.77 
   1  -1 -10    2.10   14.91 
  -1  -1  10    2.55   13.38 
   1  -1 -10    1.87    4.48 
  -1   1  10   -2.18   13.82 
   1  -1 -10    5.20    5.19 
   1   1 -10   17.57   16.06 
  -1  -1  10   -5.31   19.34 
   1  -1 -10   -3.81   21.47 
  -1  -1  10  -10.06   23.81 
  -1   1  10   -2.97   22.31 
  -1  -1  10   -3.93   21.07 
   1  -1 -10   -5.64   15.77 
  -1   1  10   10.38   24.57 
  -1   1  10    0.99   24.89 
  -1   1   8  547.43   54.45 
  -1  -1   8  515.22   54.44 
   1  -1  -8  498.12   51.57 
  -1   1   8  504.15   51.93 
  -1  -1   8  515.90   56.33 
  -1   1   8  486.55   56.38 
   1   1  -8  544.71   52.18 
  -1  -1   8  538.19   52.87 
  -1   1   8  557.26   51.21 
   1  -1  -8  519.86   49.45 
  -1  -1   8  599.55   54.37 
   1  -1  -8  464.40   54.03 
   1   1  -8  409.58   51.70 
  -1  -1   8  601.05   51.82 
  -1   1   8  527.36   55.29 
  -1  -1   8  529.71   54.32 
  -1  -1   8  534.30   55.15 
   1  -1  -8  510.90   52.18 
  -1   1   8  578.63   54.77 
  -1   1   8  549.82   55.97 
  -1  -1   6   89.23   22.02 
  -1   1   6   88.83   19.90 
  -1   1   6   74.38   25.00 
  -1   1   6   84.37   15.95 
  -1  -1   6   65.75   24.25 
   1   1  -6   59.19   16.46 
  -1  -1   6   80.47   18.09 
   1  -1  -6   73.49   15.84 
  -1  -1   6   84.85   19.32 
   1  -1  -6   82.39   12.22 
   1   1  -6   64.69   15.93 
  -1   1   6   81.09   14.12 
  -1  -1   6   97.96   18.70 
  -1  -1   6   78.43   22.36 
  -1   1   6   95.94   23.15 
  -1   1   6   88.19   23.99 
  -1  -1   6   71.68   20.07 
  -1   1   6   70.13   21.16 
   1  -1  -6   73.92   18.65 
  -1   1   4  427.83   38.16 
  -1  -1   4  373.77   38.30 
   1  -1  -4  387.68   37.08 
  -1  -1   4  385.65   37.80 
  -1   1   4  392.68   39.36 
   1   1  -4  355.80   37.67 
  -1   1   4  406.97   37.16 
   1  -1  -4  383.30   37.05 
   1  -1  -4  341.48   36.48 
  -1   1   4  380.07   39.01 
  -1   1   4  404.24   36.45 
  -1  -1   4  397.19   38.83 
   1   1  -4  352.55   36.59 
  -1  -1   4  388.01   38.29 
  -1   1   4  389.14   39.23 
  -1  -1   4  451.07   39.28 
  -1   1   4  416.88   38.48 
   1  -1  -4  375.19   38.23 
  -1  -1   4  415.15   38.52 
  -1   1   4  422.77   39.09 
  -1  -1   2 1380.17  125.36 
   1  -1  -2 1328.15  124.98 
  -1   1   2 1444.18  125.00 
  -1   1   2 1375.55  125.08 
   1  -1  -2 1342.67  124.99 
   1   1  -2 1195.17  125.50 
  -1   1   2 1401.38  125.56 
  -1  -1   2 1345.06  125.31 
   1   1  -2 1267.61  125.25 
  -1  -1   2 1451.24  125.48 
  -1  -1   2 1453.07  125.56 
   1  -1  -2 1284.36  125.21 
  -1   1   2 1046.36  125.28 
  -1  -1   2 1386.71  125.41 
  -1   1   2 1317.92  125.44 
  -1  -1   2 1368.78  124.87 
   1   1  -2 1332.84  124.86 
   1   1  -2 1328.49  125.55 
  -1   1   2 1348.90  125.36 
  -1   1   2 1437.20  125.16 
  -1   1   2 1429.14  125.49 
   1   1   0 2780.76  250.32 
  -1   1   0 2720.80  250.27 
  -1   1   0 2719.58  250.29 
   1   1   0 2769.48  250.44 
   1  -1   0 2748.38  250.35 
  -1  -1   0 2738.34  250.31 
   1   1   0 2684.71  250.36 
  -1  -1   0 2922.91  250.15 
  -1  -1   0 2908.99  250.07 
   1  -1   0 2823.13  250.22 
  -1  -1   0 2702.95  250.35 
  -1   1   0 2849.82  250.29 
   1  -1   0 2689.01  250.40 
  -1   1   0 2761.30  250.09 
  -1   1   0 1801.26  250.16 
   1   1   0 2739.31  250.06 
   1   1   0 2658.89  250.35 
  -1  -1   0 2772.10  250.34 
  -1   1   0 2518.26  250.21 
   1   1   0 2713.79  250.43 
   1   1   2  679.78   64.97 
   1  -1   2  710.63   64.44 
   1   1   2  721.09   65.06 
   1   1   2  704.67   65.23 
  -1   1  -2  713.08   64.84 
  -1  -1  -2  743.59   64.88 
  -1   1  -2  538.07   64.71 
   1  -1   2  693.18   65.13 
  -1  -1  -2  738.76   64.42 
   1  -1   2  747.19   64.90 
   1  -1   2  728.08   65.31 
  -1   1  -2  713.13   64.57 
  -1  -1  -2  669.34   64.97 
   1   1   2  600.98   63.98 
   1   1   2  728.20   64.70 
   1  -1   2  747.10   64.47 
   1   1   2  662.26   65.10 
  -1  -1  -2  687.82   65.09 
   1   1   2  635.64   65.03 
  -1   1  -2  702.65   65.13 
  -1   1  -2  686.45   64.13 
   1  -1   2  707.93   64.37 
   1   1   4  277.49   31.13 
   1  -1   4  294.22   30.52 
   1  -1   4  299.46   31.18 
   1  -1   4  306.22   31.76 
   1   1   4  291.86   32.10 
   1   1   4  307.25   31.18 
  -1   1  -4  285.87   31.13 
  -1  -1  -4  311.55   30.83 
   1  -1   4  295.87   31.07 
  -1  -1  -4  296.66   31.55 
   1   1   4  297.62   28.10 
   1   1   4  253.11   28.59 
  -1  -1  -4  312.58   28.04 
   1  -1   4  308.19   29.76 
   1  -1   4  272.35   30.47 
   1  -1   4  283.35   30.22 
   1   1   4  261.84   31.36 
  -1   1  -4  289.67   27.76 
   1   1   4  274.56   31.71 
   1   1   4  299.32   31.23 
   1  -1   4  289.12   27.88 
  -1  -1  -4  276.81   30.07 
   1   1   6   12.67   22.14 
   1  -1   6   12.00   19.99 
   1  -1   6    8.85   19.38 
   1   1   6    9.79   24.97 
   1  -1   6   16.30   22.67 
   1   1   6   26.90   18.90 
  -1   1  -6   21.33   18.27 
  -1  -1  -6    0.14   18.29 
   1  -1   6    1.30   14.80 
   1   1   6    4.03   13.68 
  -1  -1  -6    5.39   22.36 
  -1   1  -6    5.98    7.50 
   1  -1   6   28.35   21.02 
   1   1   6    6.01   20.70 
  -1  -1  -6   23.93   17.30 
   1   1   6  -18.95   22.35 
   1  -1   6   -1.36   18.68 
   1   1   6   -1.56   22.95 
   1  -1   6    8.23   20.61 
   1  -1   8  346.45   38.42 
   1   1   8  360.31   39.22 
   1  -1   8  299.84   39.50 
   1   1   8  335.71   36.58 
   1  -1   8  368.04   37.55 
   1   1   8  285.97   39.87 
  -1  -1  -8  324.24   35.99 
  -1   1  -8  372.17   36.37 
   1   1   8  342.84   34.34 
  -1  -1  -8  306.01   38.46 
  -1   1  -8  262.05   36.63 
   1  -1   8  336.48   37.46 
   1  -1   8  300.96   33.09 
   1   1   8  346.59   38.35 
   1   1   8  300.40   39.41 
  -1   1  -8  318.30   31.25 
   1   1   8  367.79   39.89 
   1  -1   8  323.12   37.66 
  -1  -1  -8  263.97   35.77 
   1  -1   8  329.07   38.19 
   1  -1  10  176.77   28.97 
   1   1  10  176.63   29.92 
   1   1  10  189.46   26.30 
   1   1  10  157.30   30.81 
   1  -1  10  126.15   29.39 
  -1   1 -10  170.83   25.06 
   1  -1  10  179.93   25.77 
  -1  -1 -10  181.24   24.59 
   1   1  10  209.45   23.21 
  -1  -1 -10  147.00   28.52 
   1  -1  10  162.28   27.59 
   1  -1  10  137.64   19.55 
  -1   1 -10  195.35   25.71 
   1  -1  10  116.53   27.66 
   1   1  10  169.12   30.98 
   1   1  10  152.57   29.16 
   1  -1  10  172.83   27.62 
  -1  -1 -10  146.29   23.51 
  -1   1 -10  151.65   17.49 
   1   1  12   22.41   26.56 
   1  -1  12   -1.66   25.07 
   1   1  12    6.00   29.01 
   1   1  12   -6.24   20.39 
   1  -1  12  -12.46   27.85 
  -1   1 -12   -0.10   19.13 
   1  -1  12   -4.15   21.51 
  -1  -1 -12   -7.05   18.78 
  -1  -1 -12    3.79   24.73 
  -1   1 -12   -2.86   21.95 
   1  -1  12  -24.36   24.15 
   1   1  12    6.78   18.91 
   1  -1  12    2.67   10.86 
  -1   1 -12    7.76    8.55 
   1  -1  12   13.46   26.45 
   1   1  12   11.82   28.55 
   1  -1  12    5.26   24.39 
   1   1  12   -7.06   25.89 
  -1  -1 -12   -0.55   17.31 
   1   1  14  111.91   31.58 
   1  -1  14   54.36   31.01 
   1  -1  14   42.30   28.98 
   1  -1  14   50.56   31.19 
   1   1  14   23.25   31.98 
   1   1  14   47.21   31.49 
   1   1  14   47.21   20.11 
  -1  -1 -14   24.09   19.90 
  -1   1 -14   24.43    9.65 
  -1  -1 -14   42.54   29.03 
   1  -1  14   36.44   27.19 
   1   1  14   44.90   23.06 
  -1   1 -14   50.17   22.41 
  -1  -1 -14   24.99   20.99 
   1  -1  14  107.44   25.65 
   1  -1  14   52.63   32.35 
   1   1  14   55.45   34.24 
   1   1  16   23.98   22.38 
   1  -1  16   14.26   27.10 
  -1  -1 -16    1.70   21.59 
  -1  -1 -16   -2.92   29.41 
   1   1  16   26.27   36.02 
  -1   1 -16  -11.35   23.67 
   1  -1  16  -26.80   27.13 
   1  -1  16   -2.75   33.50 
   1   1  16  -39.77   24.35 
  -1  -1 -16  -24.23   22.11 
   1  -1  16    1.00    8.39 
   1  -1  16   -3.71    9.43 
   1   1  16    3.49    7.93 
   1  -1  16    2.19   32.19 
   1   1  16   20.46   32.12 
   1   1  16    8.59   34.36 
   1  -1  16  -18.28   31.61 
   1   1  16   -0.59    7.22 
   1  -1  16    1.12    7.87 
   1   1  16   -3.45    8.46 
   1   1  16    2.73    7.30 
   1  -1  16   -1.20    6.91 
   1  -1  16   -6.27    7.74 
   1   1  16   17.58   32.63 
   1  -1  16   22.19   32.17 
  -1  -1 -18    7.08   31.49 
   1  -1  18   32.85   27.91 
  -1  -1 -18   30.12   19.98 
   1   1  18   94.18   25.49 
   1  -1  18   20.20   10.61 
   1  -1  18   28.33    9.18 
   1  -1  18   23.54   32.81 
   1  -1  18    8.79   33.84 
   1   1  18   29.70   35.82 
   1  -1  18   41.09   36.55 
   1   1  18   18.90   38.11 
   1   1  18  -15.64   25.38 
   1  -1  18   47.27   25.66 
  -1   1 -18    9.22   24.70 
   1  -1  18   32.94    9.04 
   1   1  18   33.63    8.58 
   1   1  18   30.10    9.39 
   1   1  18   30.08    8.92 
   1   1  18   42.36    7.74 
   1  -1  18   32.99    8.14 
   1  -1  18   40.94    8.61 
   1  -1  18   44.65    6.48 
  -1   1 -18   36.06    6.48 
   1   1  18   77.70   36.55 
   1  -1  18   45.89   33.53 
   1  -1  20   57.74   32.11 
   1   1  20   75.89   28.18 
  -1  -1 -20   84.31   34.23 
   1  -1  20   38.54   12.80 
   1  -1  20   34.87   11.58 
   1  -1  20   60.50   37.82 
   1   1  20   96.29   40.57 
   1  -1  20  116.60   40.82 
   1   1  20   40.38   28.16 
  -1   1 -20  103.44   27.77 
  -1  -1 -20   59.74   26.69 
   1   1  20   57.96   42.30 
   1  -1  20   17.55   41.63 
   1  -1  20  125.46   30.17 
   1   1  20   66.66   11.33 
   1   1  20   59.92   10.72 
   1  -1  20   66.45   11.25 
   1  -1  20   73.54    8.60 
   1  -1  20   63.41   10.43 
   1  -1  20   62.58   10.73 
   1   1  20  160.67   40.55 
   1  -1  20  109.39   38.45 
  -1   1 -20   84.42    8.71 
   1  -1  22  100.83   39.21 
  -1  -1 -22   90.55   38.58 
   1   1  22  127.40   47.98 
  -1   1 -22   87.50   30.50 
   1  -1  22   66.85   33.01 
   1   1  22   88.97   13.22 
   1   1  22   65.46   14.46 
   1  -1  22   60.11   13.01 
   1  -1  22   83.19   14.38 
   1  -1  22   72.32   41.41 
   1   1  22   76.61   44.29 
   1  -1  22   78.26   43.82 
   1  -1  22   95.08   12.60 
   1   1  22   85.64   12.75 
   1   1  22   69.24   12.23 
   1  -1  22   73.04   11.90 
   1   1  22  154.63   44.38 
   1  -1  22   97.87   41.58 
   1  -1  24   24.03   40.44 
   1   1  24   46.20   49.48 
   1  -1  24   12.06   13.06 
   1   1  24   17.87   13.70 
   1  -1  24    6.47   11.74 
   1   1  24   34.62   11.77 
   1  -1  24    6.08   11.59 
   1  -1  24  -10.58   46.99 
   1  -1  24   62.85   45.07 
   1   1  24   16.45   48.60 
   1   1  24    7.99   11.60 
   1   1  24   -8.88   10.19 
   1  -1  24   -7.52   11.35 
   1  -1  24   14.81   10.91 
   1   1  24   -0.41   45.25 
   1  -1  24  -48.88   48.34 
   1   1  26   57.99   56.31 
  -1   1 -26   36.08   47.69 
   1   1  26   37.69   15.02 
   1   1  26   16.39   12.89 
   1  -1  26   31.54   12.23 
   1  -1  26   40.24   14.48 
   1   1  26   32.38   11.71 
   1  -1  26   25.16   13.22 
   1  -1  26   59.47   50.46 
   1   1  26   22.32   50.77 
   1  -1  26  -27.03   50.13 
   1   1  26   42.46   12.83 
   1  -1  26   38.10   13.34 
   1   1  26   43.88   11.86 
   1  -1  26   22.84   11.28 
   1  -1  26   83.38   52.15 
   1   1  26   93.64   52.48 
   1   1  28  -31.23   58.66 
  -1   1 -28   85.24   55.19 
   1  -1  28   14.26   14.40 
   1  -1  28   -5.30   12.55 
   1   1  28   -4.53   12.93 
   1   1  28    9.41   15.21 
   1  -1  28   -5.64   13.20 
   1   1  28    2.52   11.93 
   1  -1  28   15.75   49.91 
   1  -1  28   -1.37   51.15 
   1   1  28    2.24   49.56 
   1  -1  28    3.08   13.45 
   1   1  28    8.08   13.13 
   1   1  28   14.06   12.33 
   1   1  28   -8.50    9.52 
   1  -1  28    0.77   11.28 
   1  -1  28  115.38   52.88 
   1   1  28  -82.43   59.94 
   1   1  30   32.45   12.34 
   1  -1  30   32.84   13.23 
   1   1  30   36.17   12.10 
   1  -1  30   27.38   11.18 
   1  -1  30   41.68   11.73 
   1  -1  30   15.81   14.52 
   1   1  30   20.51   13.46 
   1  -1  30   21.45   12.23 
   1   1  30   32.18   14.85 
   1   1  30   19.98   12.96 
   1  -1  30   35.55   12.70 
   1   1  32    0.50   10.88 
   1  -1  32    3.91    9.91 
   1  -1  32   -5.75    9.92 
   1   1  32   -8.81   10.07 
   1   1  32    3.17   11.54 
   1   1  32    7.62   13.48 
   1  -1  32   -3.55   11.64 
   1  -1  32   24.41   11.40 
   1   1  32   11.34   11.32 
   1  -1  34    0.49    9.14 
   1  -1  34   18.02    8.63 
   1   1  34    0.07    8.72 
   1   1  34    0.52   12.14 
   1   1  34   15.55   11.07 
   1   1  34    2.89   10.22 
   1  -1  34    7.15   10.11 
   1   1  36   19.86    7.29 
   1  -1  36   12.62    7.25 
   1   1  36    7.47    7.96 
  -1  -2  37   12.92    7.78 
  -1   2  37    3.50    6.65 
  -1  -2  37    5.91    6.71 
  -1  -2  37    4.62    8.26 
  -1   2  37    1.95    7.14 
  -1   2  35   -9.32    8.43 
  -1  -2  35    3.71    8.73 
  -1  -2  35  -11.53    8.57 
  -1   2  35    9.47   11.30 
  -1   2  35   10.25    9.20 
  -1   2  33    2.65   10.05 
  -1  -2  33  -17.64    9.73 
  -1  -2  33   13.81    9.77 
  -1   2  33    9.00   11.56 
  -1   2  33    7.60   13.23 
  -1  -2  33    1.88   10.76 
  -1   2  33   -9.83   11.26 
  -1  -2  31   10.38   10.76 
  -1  -2  31    9.65   10.72 
  -1   2  31   22.52   11.86 
  -1   2  31    3.81   14.53 
  -1   2  31   -2.14   12.35 
  -1   2  31    7.19   11.93 
  -1  -2  31   -3.97   12.02 
  -1   2  29    8.45   11.53 
  -1  -2  29   -2.01   13.25 
  -1  -2  29    4.26   10.99 
  -1   2  29    1.46   12.74 
  -1  -2  29    6.41   12.85 
  -1   2  29   10.68   14.94 
  -1  -2  27  122.97   54.82 
   1   2 -27   -6.00   52.56 
  -1   2  27    8.52   51.59 
  -1   2  27   10.98   15.24 
  -1  -2  27   -0.15   12.94 
  -1  -2  27   16.96   14.57 
  -1   2  27   20.08   12.95 
  -1  -2  27   32.82   12.59 
  -1   2  27   11.06   11.20 
  -1   2  27   57.83   58.08 
  -1  -2  27   38.94   45.60 
  -1   2  27   90.01   51.69 
  -1  -2  27  -25.92   54.35 
  -1   2  27   27.01   12.75 
  -1  -2  27   25.93   13.78 
  -1   2  27   28.49   12.68 
  -1  -2  27   35.62   12.49 
  -1  -2  27   21.39   11.64 
  -1  -2  27   11.56   50.85 
  -1   2  27   52.39   54.41 
  -1  -2  25    0.10   46.85 
   1  -2 -25  -18.76   40.41 
  -1   2  25   83.85   56.04 
   1   2 -25    6.39   50.82 
  -1  -2  25   37.31   12.30 
  -1   2  25   42.68   12.71 
  -1   2  25    6.45   14.59 
  -1  -2  25   19.00   13.91 
  -1   2  25   22.80   10.97 
  -1  -2  25   29.70   12.57 
  -1   2  25   13.17   47.66 
  -1  -2  25   68.37   46.86 
  -1  -2  25   40.77   48.13 
  -1   2  25   20.93   12.34 
  -1   2  25   22.63   12.10 
  -1  -2  25   21.34   12.36 
  -1  -2  25   26.92   11.02 
  -1   2  25    2.40   49.02 
  -1  -2  25   79.36   49.89 
  -1  -2  23   -7.12   39.93 
   1  -2 -23   47.59   41.94 
   1   2 -23  -43.99   43.60 
  -1   2  23   85.37   50.62 
  -1  -2  23    2.06   12.73 
  -1   2  23   10.28   13.08 
  -1  -2  23   -3.43   10.95 
  -1   2  23   22.62   11.29 
  -1  -2  23   15.76   10.95 
  -1   2  23  -64.10   44.63 
  -1  -2  23   32.72   43.26 
  -1  -2  23  -37.29   43.33 
  -1   2  23   26.45   10.56 
  -1  -2  23   19.67   11.00 
  -1   2  23   12.49   11.51 
  -1  -2  23    5.79    9.91 
  -1   2  23  -13.38   45.61 
  -1  -2  23   26.93   41.25 
   1  -2 -21  -22.57   34.97 
  -1  -2  21    4.59   34.19 
   1   2 -21  -22.55   27.60 
   1   2 -21   15.90   38.80 
   1   2 -21  -32.88   26.31 
  -1   2  21   76.32   44.47 
  -1  -2  21  -11.48   28.41 
  -1   2  21    1.88    9.98 
  -1  -2  21    3.32   11.28 
  -1  -2  21   10.99    9.43 
  -1  -2  21   16.47   10.58 
  -1  -2  21   -7.90   38.53 
  -1   2  21   13.26   37.89 
  -1   2  21  -22.09   41.78 
  -1  -2  21    5.87   36.04 
  -1   2  21    8.20    9.43 
  -1   2  21   10.54    9.96 
  -1  -2  21    1.10    9.73 
  -1   2  21    7.38    9.98 
  -1  -2  21    7.05    9.02 
  -1   2  21   -9.20   40.86 
  -1  -2  21   37.39   38.02 
   1  -2 -19   25.30   32.33 
  -1  -2  19   66.64   33.03 
  -1  -2  19   17.87   24.53 
  -1   2  19   55.98   39.52 
  -1   2  19   36.29   23.35 
   1  -2 -19   71.12   21.92 
   1   2 -19   57.88   23.54 
  -1  -2  19   38.36   11.23 
  -1  -2  19   34.71    9.48 
  -1  -2  19   26.59   10.26 
  -1   2  19   41.67   38.39 
  -1   2  19   41.21   35.54 
  -1  -2  19   44.60   35.77 
  -1  -2  19   12.82   33.16 
  -1  -2  19   41.35    9.61 
  -1   2  19   28.29    9.40 
  -1   2  19   44.32    9.91 
  -1   2  19   41.09    9.10 
  -1  -2  19   30.20    8.93 
  -1   2  19   16.15   35.70 
  -1  -2  19   11.69   34.38 
  -1   2  17  133.97   25.53 
   1  -2 -17  140.75   24.69 
  -1   2  17  126.71   42.15 
  -1  -2  17  135.87   28.54 
   1   2 -17  130.53   26.62 
  -1  -2  17  107.34   14.12 
  -1  -2  17  106.81   15.23 
  -1  -2  17  141.81   14.46 
  -1   2  17  112.73   14.12 
  -1  -2  17  153.67   37.30 
   1  -2 -17  156.63   27.45 
  -1   2  17  143.97   42.01 
  -1   2  17  114.79   35.61 
  -1  -2  17   67.30   34.95 
  -1   2  17  112.27   13.87 
  -1   2  17  145.44   14.11 
  -1  -2  17  127.58   13.81 
  -1   2  17  133.64   35.48 
  -1  -2  17  105.60   35.97 
  -1   2  17  124.03   23.42 
   1  -2 -17  135.98   35.09 
  -1  -2  17  182.13   35.20 
  -1   2  15   39.82   18.27 
  -1  -2  15   45.16   19.31 
  -1  -2  15   61.93   27.79 
  -1  -2  15   60.12    9.93 
  -1  -2  15   68.44   11.01 
   1  -2 -15   60.85   23.13 
  -1  -2  15   44.82   30.74 
  -1  -2  15   41.50   32.62 
  -1   2  15  116.98   35.16 
  -1   2  15   62.54   31.44 
   1   2 -15   53.89   22.29 
  -1   2  15   27.17   36.67 
  -1  -2  15   84.89   24.89 
   1  -2 -15   63.10   19.91 
  -1   2  15   35.30   19.86 
  -1   2  15   60.68   10.10 
  -1   2  15   70.29    9.85 
  -1  -2  15   60.00    9.21 
  -1   2  15   58.22    9.45 
  -1  -2  15   68.99    9.19 
  -1   2  15   41.74   30.33 
  -1  -2  15   37.05   31.29 
  -1  -2  13   49.87   29.57 
  -1   2  13   51.47   29.62 
  -1  -2  13   42.38   27.06 
  -1   2  13   43.93   31.87 
   1  -2 -13   51.21   21.44 
  -1   2  13   54.82   30.70 
  -1   2  13   89.17   29.40 
  -1  -2  13   85.26   30.08 
  -1   2  13   69.62   16.77 
  -1  -2  13   80.43   27.20 
  -1  -2  13   64.44   20.18 
   1  -2 -13   80.18   29.85 
   1  -2 -13   67.55   19.68 
  -1   2  13   79.00   34.65 
  -1   2  13  109.89   21.81 
   1   2 -13   24.77   20.38 
  -1  -2  13   66.76   22.08 
   1  -2 -11   16.01   19.39 
  -1  -2  11    4.20   22.71 
  -1   2  11   22.92   26.47 
  -1   2  11    6.21   23.69 
  -1   2  11    9.18   25.07 
  -1  -2  11   40.62   24.94 
  -1  -2  11    8.56   23.03 
  -1   2  11   34.52   23.32 
   1  -2 -11   25.78   23.90 
   1  -2 -11   15.94    8.48 
  -1  -2  11   27.16   24.60 
  -1   2  11    6.41   12.14 
  -1  -2  11   37.26   17.93 
   1   2 -11    4.59   18.47 
  -1   2  11   27.23   29.22 
   1  -2 -11   22.71   16.91 
  -1   2  11   -0.99   18.21 
  -1  -2  11   36.13   20.02 
  -1   2   9  433.32   47.72 
  -1   2   9  429.00   46.01 
  -1   2   9  500.65   48.00 
   1  -2  -9  344.01   44.49 
  -1  -2   9  375.44   45.28 
  -1  -2   9  424.13   46.45 
  -1   2   9  434.06   45.28 
  -1  -2   9  399.32   45.75 
  -1   2   9  379.54   40.21 
  -1  -2   9  400.74   45.36 
   1  -2  -9  458.60   40.36 
  -1  -2   9  439.48   43.48 
   1  -2  -9  334.20   46.11 
  -1  -2   9  485.29   44.41 
  -1   2   9  411.03   43.31 
   1   2  -9  354.00   43.43 
   1  -2  -9  418.76   42.65 
  -1   2   9  464.10   49.21 
   1   2  -9  406.84   47.24 
   1  -2  -7  575.15   60.84 
  -1  -2   7  634.52   61.08 
  -1   2   7  656.10   62.78 
  -1   2   7  668.57   61.57 
  -1   2   7  682.95   62.05 
  -1  -2   7  621.81   62.17 
  -1   2   7  673.60   60.90 
  -1  -2   7  618.68   61.60 
  -1  -2   7  647.60   60.85 
   1   2  -7  626.85   58.25 
   1  -2  -7  621.12   58.45 
  -1  -2   7  663.45   62.55 
  -1   2   7  524.83   57.04 
   1   2  -7  622.50   62.60 
  -1  -2   7  612.48   61.06 
   1  -2  -7  686.38   59.65 
  -1   2   7  702.90   63.78 
   1   2  -7  556.91   60.49 
  -1   2   7  673.29   59.94 
  -1  -2   5  230.56   23.16 
   1  -2  -5  241.90   28.25 
  -1   2   5  221.55   31.63 
  -1   2   5  276.60   31.81 
  -1  -2   5  250.03   29.37 
  -1  -2   5  188.53   22.81 
  -1   2   5  236.76   29.40 
  -1   2   5  230.09   28.35 
  -1  -2   5  242.53   29.95 
  -1   2   5  233.94   30.37 
  -1  -2   5  256.11   31.86 
   1  -2  -5  248.91   27.87 
   1   2  -5  253.13   23.85 
  -1  -2   5  296.75   32.15 
   1   2  -5  255.85   32.16 
  -1   2   5  244.29   33.44 
  -1   2   5  259.22   27.41 
   1   2  -5  219.85   28.57 
  -1  -2   5  284.56   30.44 
   1  -2  -5  271.61   27.59 
  -1   2   3    1.15   16.55 
   1  -2  -3   -0.12   18.06 
   1   2  -3   17.97   16.99 
   1   2  -3    6.14   14.77 
  -1   2   3    9.71   13.29 
  -1   2   3   16.98   18.09 
  -1  -2   3    9.06   11.17 
  -1  -2   3   19.05   15.14 
  -1   2   3   12.53   11.70 
  -1  -2   3   11.26   16.15 
   1   2  -3   10.75    7.14 
  -1  -2   3   11.74   15.06 
   1  -2  -3   41.36   16.84 
  -1   2   3   33.50   17.99 
  -1   2   3   12.75   19.42 
  -1   2   3   21.00   14.15 
   1   2  -3   23.52   18.47 
   1  -2  -3   15.57   14.30 
   1   2  -3   -3.93   16.16 
  -1  -2   3   11.80   17.90 
   1   2  -1   83.06   16.50 
   1   2  -1   74.46   14.72 
   1  -2  -1   64.94   14.86 
  -1   2   1   71.83   12.30 
  -1  -2   1   90.04   14.89 
   1   2  -1   69.14   14.03 
  -1   2   1   69.41   16.22 
  -1   2   1   71.20   15.39 
  -1   2   1   88.49   10.85 
   1   2  -1   83.56   14.27 
   1  -2  -1   67.14   15.38 
   1  -2  -1   84.85   12.00 
   1   2  -1   79.95   11.52 
  -1   2   1   89.35   15.48 
  -1  -2   1   83.03   14.16 
  -1  -2   1   69.99   19.16 
   1  -2  -1   80.59   14.71 
  -1   2   1   62.25   14.38 
  -1  -2   1   83.59   16.26 
  -1   2   1   71.54   17.33 
   1   2  -1   60.14   16.59 
   1   2  -1   66.19   17.29 
  -1   2  -1  995.66   94.26 
   1   2   1  948.50   94.37 
  -1   2  -1 1004.24   93.76 
   1   2   1  980.39   94.00 
  -1  -2  -1  997.30   94.59 
  -1   2  -1  963.61   93.06 
   1   2   1 1010.10   93.73 
  -1   2  -1  922.32   93.57 
   1   2   1  983.39   93.70 
   1  -2   1  985.30   92.80 
   1  -2   1 1001.84   94.30 
  -1  -2  -1 1088.43   94.61 
   1  -2   1 1080.36   93.99 
  -1   2  -1  980.18   93.50 
  -1  -2  -1 1034.60   92.90 
   1   2   1  970.30   93.66 
  -1  -2  -1 1067.98   94.16 
   1   2   1  957.44   94.73 
  -1   2  -1  995.06   94.32 
  -1   2  -1  989.04   94.02 
   1  -2   1  973.35   94.21 
   1   2   1 1056.02   94.38 
   1   2   3  133.03   21.37 
   1  -2   3  145.59   18.00 
  -1  -2  -3  126.68   22.67 
   1   2   3  124.24   24.00 
  -1   2  -3  127.03   22.43 
   1   2   3  131.57   21.91 
  -1   2  -3  138.16   19.53 
   1  -2   3  143.55   18.56 
   1   2   3  135.96   20.68 
  -1   2  -3  123.92   16.61 
  -1  -2  -3  140.85   20.27 
  -1  -2  -3  107.45   21.20 
   1  -2   3  144.79   22.37 
   1   2   3  110.85   13.83 
  -1   2  -3  140.82   17.81 
   1   2   3  138.89   13.85 
   1  -2   3  145.63   22.46 
  -1   2  -3  140.55   21.99 
   1  -2   3  121.78   23.84 
  -1  -2  -3  159.99   21.92 
   1   2   3  123.00   21.80 
  -1   2  -3  145.60   22.26 
   1   2   3  110.36   24.80 
   1   2   5 1424.74  126.68 
   1   2   5 1361.76  127.42 
   1  -2   5 1384.72  125.90 
  -1  -2  -5 1298.68  126.83 
  -1   2  -5 1218.82  124.19 
   1  -2   5 1368.49  126.37 
   1   2   5 1248.93  126.84 
   1  -2   5 1343.05  126.02 
   1   2   5 1274.33  126.64 
   1  -2   5 1414.66  126.63 
  -1  -2  -5 1343.93  125.13 
  -1  -2  -5 1264.57  126.94 
  -1   2  -5 1385.29  125.43 
   1   2   5 1359.87  124.00 
   1  -2   5 1369.14  127.38 
  -1   2  -5 1328.49  126.88 
   1   2   5 1438.74  127.72 
   1   2   5 1428.74  126.61 
  -1  -2  -5 1436.48  126.51 
  -1   2  -5 1317.44  126.50 
   1  -2   5 1384.93  126.97 
  -1  -2  -7  533.83   54.58 
   1   2   7  548.98   55.39 
   1   2   7  476.77   56.32 
   1  -2   7  473.75   49.47 
   1   2   7  497.77   55.10 
   1  -2   7  525.16   53.52 
   1  -2   7  599.62   54.39 
   1  -2   7  566.51   54.04 
   1   2   7  548.18   55.20 
   1  -2   7  550.77   53.01 
  -1   2  -7  534.09   52.71 
  -1  -2  -7  569.80   50.81 
  -1  -2  -7  592.88   56.05 
   1  -2   7  507.68   54.64 
   1   2   7  559.82   50.32 
   1   2   7  606.07   54.43 
  -1  -2  -7  595.46   54.08 
  -1   2  -7  502.53   55.38 
   1  -2   7  592.14   54.89 
  -1   2  -7  549.74   54.07 
   1   2   7  544.23   56.56 
   1   2   9   47.58   23.53 
   1  -2   9   42.13   20.52 
   1  -2   9   26.84   20.52 
   1   2   9   34.19   23.28 
   1   2   9   42.88   25.07 
  -1  -2  -9   17.31   18.09 
   1   2   9   33.46   21.99 
   1  -2   9    2.26   20.60 
   1  -2   9   23.17   23.57 
   1  -2   9   27.83   16.82 
  -1  -2  -9   38.01    8.33 
  -1   2  -9   49.58   17.95 
  -1  -2  -9   26.90   24.38 
   1   2   9   30.50   11.80 
   1   2   9   78.43   20.32 
   1  -2   9   29.19   20.90 
  -1   2  -9   13.98   19.53 
   1   2   9   33.56   27.01 
  -1  -2  -9   32.72   18.49 
   1   2  11   32.24   28.05 
   1   2  11   -1.02   26.20 
   1  -2  11   -5.64   23.48 
   1   2  11  -20.33   27.23 
  -1  -2 -11   11.56   19.35 
   1  -2  11   19.76   22.89 
   1  -2  11   20.19   24.92 
   1   2  11   -6.33   24.81 
   1   2  11    9.50   13.11 
  -1  -2 -11   10.61   25.18 
   1  -2  11    1.52   16.46 
   1  -2  11    5.61   24.68 
  -1  -2 -11    9.21   20.33 
   1  -2  11   -5.16   23.23 
   1   2  11    8.36   20.94 
  -1   2 -11    7.14   21.29 
   1   2  11  -19.87   28.89 
  -1  -2 -13   -2.35   22.45 
   1   2  13   23.20   31.44 
   1  -2  13    8.84   27.73 
   1  -2  13   -1.49   26.90 
   1   2  13    7.62   29.84 
   1   2  13   20.47   33.76 
   1  -2  13   31.12   25.51 
  -1   2 -13   25.46   23.01 
   1   2  13    9.19   23.61 
  -1  -2 -13   25.87   21.68 
   1   2  13   -7.81   28.58 
   1  -2  13    1.87   27.49 
  -1  -2 -13   13.43   28.45 
   1  -2  13   43.45   24.21 
   1  -2  13    8.20   16.78 
   1   2  13   18.00   16.01 
   1  -2  15   25.27   26.99 
   1  -2  15   20.43   16.63 
   1   2  15    1.47   17.90 
  -1  -2 -15   18.24   31.02 
  -1   2 -15    5.69   23.35 
   1   2  15   -1.38   25.07 
   1  -2  15  -21.30   25.73 
   1   2  15  -14.92   36.26 
  -1  -2 -15   -4.72   23.61 
   1  -2  15   12.64    9.16 
   1  -2  15    4.91    7.48 
   1   2  15   14.62   32.02 
   1  -2  15   -0.67   28.97 
   1  -2  15   -5.09   30.71 
  -1  -2 -15   22.56   22.98 
   1   2  15   25.36   35.04 
   1  -2  15    8.86    7.10 
   1   2  15   -7.25    7.52 
   1   2  15    6.61    7.08 
   1   2  15    2.84    7.28 
   1  -2  15    3.48    7.91 
   1  -2  15   -0.94    6.89 
   1   2  15  -12.65   31.23 
   1  -2  15  -20.27   30.50 
  -1  -2 -17  128.28   35.85 
   1  -2  17  169.24   34.60 
  -1  -2 -17  125.94   27.79 
   1   2  17  157.39   26.49 
  -1  -2 -17  130.38   28.13 
   1   2  17  159.35   30.38 
  -1   2 -17  167.94   30.70 
   1  -2  17  161.89   31.87 
   1   2  17  125.99   43.56 
   1  -2  17  123.88   16.77 
   1  -2  17  119.15   17.41 
   1   2  17  158.81   16.69 
   1  -2  17  131.07   16.79 
   1   2  17  165.06   16.59 
   1  -2  17  140.38   36.57 
   1   2  17  146.65   41.45 
   1   2  17  138.01   37.71 
   1  -2  17  122.74   37.43 
   1  -2  17  140.30   16.21 
   1   2  17  155.75   16.60 
   1   2  17  157.69   16.39 
   1  -2  17  177.11   16.62 
   1  -2  17  172.04   15.54 
  -1   2 -17  167.47   15.62 
   1   2  17  183.58   38.96 
   1  -2  17  143.99   36.70 
  -1   2 -19  152.80   32.82 
  -1  -2 -19  128.62   29.42 
  -1  -2 -19  156.19   37.46 
   1  -2  19  218.17   38.43 
   1   2  19  158.64   43.97 
  -1   2 -19  193.00   31.61 
   1   2  19  160.66   33.56 
  -1  -2 -19  149.80   30.32 
   1  -2  19  132.63   33.06 
   1  -2  19  117.71   17.18 
   1  -2  19  113.38   17.90 
   1  -2  19  131.14   17.10 
   1   2  19  150.01   17.04 
   1   2  19  152.69   41.13 
   1  -2  19  155.56   39.35 
   1  -2  19  122.00   41.51 
   1   2  19  138.68   42.77 
   1   2  19  155.05   16.82 
   1  -2  19  141.18   16.63 
   1   2  19  135.86   16.96 
   1  -2  19  181.30   16.83 
   1  -2  19  163.05   15.69 
   1  -2  19  137.94   40.41 
   1   2  19  204.31   41.49 
  -1   2 -19  191.56   15.72 
  -1   2 -21    4.05   29.62 
  -1  -2 -21   37.05   36.57 
   1  -2  21  -11.53   36.48 
   1   2  21   15.69   43.20 
   1   2  21   19.89   28.63 
  -1   2 -21   -9.04   29.22 
  -1  -2 -21   68.53   27.05 
   1  -2  21   44.28   31.53 
  -1   2 -21   32.50   37.70 
   1  -2  21   31.59   11.98 
   1  -2  21   13.84   10.50 
   1   2  21   60.80   40.48 
   1   2  21   40.73   43.02 
   1  -2  21   79.29   38.66 
   1  -2  21   34.95   39.38 
   1   2  21   30.99    9.87 
   1  -2  21   27.91   10.35 
   1   2  21   25.33   10.62 
   1  -2  21   38.87    9.39 
  -1   2 -21   38.14    7.34 
   1   2  21   36.20   39.40 
   1  -2  21  104.19   41.16 
   1  -2  21   32.99    7.06 
   1  -2  23   31.64   40.87 
  -1  -2 -23   25.94   39.40 
  -1   2 -23   38.39   30.46 
  -1   2 -23  -57.91   45.38 
   1   2  23  -51.02   51.11 
   1   2  23   12.97   13.22 
   1  -2  23    9.96   11.04 
   1   2  23   -1.12   11.79 
   1  -2  23   -1.35   12.44 
   1  -2  23   -7.66   11.96 
   1   2  23   76.54   49.46 
   1  -2  23   51.45   41.59 
   1  -2  23   32.37   42.13 
   1   2  23  -28.66   44.92 
   1   2  23   16.67   10.59 
   1  -2  23    9.88   10.87 
   1   2  23   11.05   10.84 
   1  -2  23   10.50    9.49 
   1  -2  23   51.33   42.83 
   1   2  23  -15.28   42.96 
  -1  -2 -25  -22.78   45.43 
   1  -2  25    2.99   50.22 
   1   2  25   28.00   54.71 
  -1   2 -25   10.98   50.10 
   1   2  25   -5.77   14.63 
   1   2  25    7.67   11.98 
   1  -2  25   -9.45   11.49 
   1  -2  25    5.58   14.06 
   1  -2  25    0.51   11.29 
   1   2  25   67.68   55.41 
   1  -2  25   88.03   46.28 
   1   2  25  -11.74   50.22 
   1  -2  25   -3.11   48.87 
   1  -2  25  -13.85   11.88 
   1   2  25   13.60   11.63 
   1   2  25    4.88   12.11 
   1  -2  25    6.81   11.34 
   1   2  25  -21.18   48.59 
   1  -2  25   34.05   49.56 
   1  -2  27   38.76   53.26 
  -1   2 -27    8.97   50.92 
   1   2  27   26.43   50.98 
   1   2  27   -3.37   12.98 
   1  -2  27  -12.16   12.84 
   1  -2  27    2.77   14.02 
   1   2  27  -18.38   15.28 
   1   2  27    4.50   11.64 
   1  -2  27    3.26   12.03 
   1  -2  27    5.64   47.95 
   1  -2  27   28.25   48.81 
   1   2  27   43.66   56.11 
   1   2  27   -9.65   54.44 
   1  -2  27    8.91   13.00 
   1   2  27   13.51   11.41 
   1   2  27    5.58   12.08 
   1  -2  27   26.88   10.97 
   1   2  27   74.08   58.01 
   1  -2  27   19.65   51.62 
   1   2  29    5.22   11.35 
   1  -2  29   -1.53   12.86 
   1  -2  29   -2.15   11.47 
   1  -2  29   14.03   11.53 
   1   2  29    3.25   11.88 
   1   2  29  -11.11   12.50 
   1   2  29   -2.81   14.98 
   1  -2  29   -3.83   12.05 
   1   2  29   -7.99   12.91 
   1  -2  29    3.70   12.40 
   1   2  31   -3.74   11.08 
   1  -2  31   13.62   10.45 
   1  -2  31   23.10   11.05 
   1   2  31    7.93   10.61 
   1   2  31   -0.95   14.24 
   1   2  31   -3.20   12.35 
   1  -2  31    2.78   11.54 
   1   2  31    9.02   11.45 
   1   2  33   -4.05   10.04 
   1  -2  33   -4.65    9.88 
   1  -2  33   -8.13    9.27 
   1   2  33   13.65   10.82 
   1   2  33   -7.20   12.85 
   1  -2  33   12.34   10.42 
   1   2  33    3.79   10.79 
   1  -2  35   17.75    8.21 
   1  -2  35   16.77    7.99 
   1   2  35   13.16    8.28 
   1   2  35   24.88   11.30 
   1   2  35   -2.80    9.59 
   1   2  35    4.30    8.85 
  -1  -3  36   12.98    8.76 
  -1   3  36    3.94    7.20 
  -1  -3  36  -20.40    7.61 
  -1  -3  36   11.92    7.08 
  -1   3  36  -21.07   10.20 
  -1  -3  36   11.12    8.48 
  -1   3  36    9.91    7.69 
  -1   3  34   17.78    9.01 
  -1  -3  34   -3.46    8.80 
  -1  -3  34   26.09    9.46 
  -1   3  34    5.22   10.11 
  -1   3  34   16.57    9.81 
  -1   3  32  -11.94   10.39 
  -1  -3  32   -8.51    9.90 
  -1  -3  32   -9.57   10.93 
  -1   3  32    0.68   11.54 
  -1   3  32    7.39   13.83 
  -1   3  32   -5.10   11.80 
  -1   3  30    7.12   10.31 
  -1   3  30    3.91   12.11 
  -1  -3  30   -3.20   10.93 
  -1   3  30    5.96   12.31 
  -1  -3  30   13.42   11.32 
  -1   3  30   23.37   12.18 
  -1   3  30   16.84   14.91 
  -1   3  28   44.41   13.28 
  -1   3  28   52.17   16.67 
  -1   3  28   28.18   12.22 
   1   3 -28   41.55   65.06 
   1   3 -28   48.74   60.30 
  -1  -3  28   75.43   12.11 
   1   3 -28   13.55   61.10 
  -1   3  28   69.60   59.67 
   1  -3 -26  -31.51   47.86 
  -1  -3  26   31.49   54.52 
  -1   3  26   29.57   55.45 
   1   3 -26  -68.75   58.16 
  -1   3  26    8.65   12.57 
  -1   3  26   23.85   15.35 
  -1   3  26    5.01   10.76 
  -1  -3  26   17.14   13.06 
  -1  -3  26  -39.11   46.47 
  -1   3  26   10.28   47.64 
  -1   3  26   19.22   56.65 
  -1  -3  26   10.56   12.84 
  -1   3  26   19.31   12.76 
  -1   3  26   33.08   13.19 
  -1  -3  26   39.75   11.17 
  -1  -3  26   32.96   12.04 
  -1   3  26  -56.51   52.37 
  -1  -3  26   75.60   54.25 
   1  -3 -24   49.12   44.46 
  -1  -3  24  -21.83   49.13 
   1   3 -24   41.40   49.33 
  -1   3  24   37.36   55.16 
  -1   3  24    7.74   12.32 
  -1   3  24    9.91   14.68 
  -1  -3  24   30.51   11.89 
  -1  -3  24   15.63   12.32 
  -1   3  24   30.59   10.50 
  -1   3  24   28.14   47.86 
  -1  -3  24    0.40   42.48 
  -1   3  24   39.41   54.97 
  -1   3  24    8.92   11.13 
  -1   3  24    6.53   11.06 
  -1  -3  24   18.87   11.93 
  -1   3  24    3.01   12.59 
  -1  -3  24   -7.77   10.53 
  -1  -3  24  -18.59   43.83 
  -1   3  24  -26.80   47.40 
   1  -3 -22   -5.58   38.17 
  -1  -3  22   -4.25   40.93 
   1   3 -22   93.20   47.09 
  -1   3  22   17.29   47.48 
  -1  -3  22   -7.88   12.47 
  -1   3  22  -17.94   11.01 
  -1  -3  22    3.53   10.92 
  -1  -3  22   -0.01   10.44 
  -1   3  22    4.80   45.41 
  -1   3  22   46.05   41.93 
  -1  -3  22  -19.83   38.97 
  -1   3  22    4.17   10.86 
  -1   3  22    0.76    9.90 
  -1  -3  22    8.42   10.68 
  -1   3  22   -0.33   10.42 
  -1  -3  22    7.92    9.75 
  -1   3  22   19.86   42.13 
  -1  -3  22   12.82   42.28 
   1  -3 -20  -13.60   37.46 
  -1  -3  20  -45.98   35.89 
   1   3 -20  -15.40   39.90 
   1   3 -20   58.83   26.08 
  -1  -3  20   22.90   27.86 
  -1   3  20    8.12   45.52 
  -1  -3  20   -5.28   11.03 
  -1  -3  20   -5.02    9.77 
  -1  -3  20    0.58    9.09 
  -1  -3  20  -14.15   39.60 
  -1   3  20   -3.65   37.87 
  -1   3  20  -12.40   42.20 
   1  -3 -20   40.81   28.11 
  -1  -3  20  -27.93   36.35 
  -1   3  20   -5.19    9.68 
  -1   3  20    1.03   10.00 
  -1  -3  20   13.95    9.75 
  -1   3  20   -2.70    9.28 
  -1  -3  20    5.21    9.09 
   1   3 -20    0.20    5.87 
  -1   3  20   -7.28   36.61 
  -1  -3  20  -34.41   38.18 
  -1  -3  18  -26.75   36.79 
   1  -3 -18   -2.02   34.34 
  -1   3  18   -2.87   39.82 
  -1   3  18   -8.33   24.67 
   1   3 -18  -21.00   24.43 
   1   3 -18    1.25   35.41 
  -1  -3  18   -5.26   26.90 
   1  -3 -18   25.57   22.57 
  -1  -3  18   -3.12    8.86 
  -1  -3  18    8.96   10.24 
  -1  -3  18   11.57    9.06 
  -1  -3  18   -0.07   34.73 
  -1   3  18  -36.83   35.03 
  -1  -3  18  -36.14   33.61 
  -1   3  18   -9.99   39.12 
   1  -3 -18   -3.31   26.12 
  -1   3  18    6.90    8.41 
  -1  -3  18   -2.32    8.47 
  -1   3  18    8.77    9.01 
  -1   3  18   -4.19    8.40 
  -1  -3  18    8.10    8.02 
   1   3 -18    9.90    5.74 
  -1  -3  18   22.11   35.42 
  -1   3  18    6.09   32.58 
  -1  -3  18    3.14    5.74 
   1   3 -16  137.82   39.16 
  -1   3  16  130.54   25.75 
   1  -3 -16  125.20   24.57 
  -1  -3  16  162.35   29.60 
  -1  -3  16  128.33   15.75 
  -1  -3  16  119.89   14.86 
  -1  -3  16  118.32   15.24 
  -1  -3  16  124.83   14.76 
  -1   3  16  135.90   14.84 
  -1   3  16   76.53   38.07 
  -1   3  16  131.81   35.96 
  -1  -3  16   62.06   35.03 
  -1  -3  16  162.13   34.32 
  -1   3  16  176.07   39.62 
   1  -3 -16  126.26   29.40 
  -1  -3  16  114.46   14.41 
  -1   3  16  143.92   15.08 
  -1   3  16  139.27   14.70 
  -1  -3  16  121.73   35.49 
   1   3 -16  146.71   13.47 
  -1   3  16  151.46   34.68 
   1   3 -16  119.23   24.46 
  -1  -3  16  135.15   34.01 
   1  -3 -16   99.07   35.98 
  -1  -3  16  163.72   28.59 
   1   3 -14    6.33   17.00 
   1  -3 -14   15.54   29.06 
  -1  -3  14   -8.41   26.63 
  -1  -3  14   13.84   21.79 
   1  -3 -14   23.31   20.07 
  -1   3  14   -0.91   20.04 
  -1   3  14   29.98   35.04 
   1   3 -14   -3.09   31.88 
   1   3 -14   32.27   23.37 
  -1  -3  14   -0.62   24.69 
  -1  -3  14    2.70    9.01 
  -1  -3  14    1.41    7.55 
  -1  -3  14    9.54    7.97 
  -1   3  14    6.37   33.65 
   1  -3 -14   17.37   23.64 
  -1   3  14   41.17   30.34 
  -1  -3  14   17.40   31.46 
  -1   3  14  -17.28   31.53 
  -1   3  14    9.24    7.30 
  -1   3  14    4.16    7.33 
  -1  -3  14   11.45    7.15 
  -1   3  14   16.86    7.14 
  -1  -3  14   13.14    7.16 
  -1   3  14   20.62   27.66 
  -1  -3  14    1.15   30.05 
  -1  -3  12   16.99   27.05 
  -1   3  12   -6.12   26.55 
  -1  -3  12  -18.08   27.99 
   1  -3 -12   -5.40   24.40 
  -1   3  12   -8.75   31.07 
  -1   3  12   20.73   32.12 
  -1   3  12   15.14   25.80 
  -1  -3  12   -5.03   26.29 
   1  -3 -12    6.45   12.40 
   1   3 -12    0.75   14.75 
  -1  -3  12    8.82   22.74 
  -1  -3  12    5.89   25.25 
   1  -3 -12   12.86   28.97 
   1  -3 -12   -2.41   18.21 
  -1  -3  12   14.89   23.99 
   1   3 -12   29.55   31.53 
  -1   3  12   -7.65   19.69 
  -1   3  12  -14.33   33.35 
   1   3 -12   26.14   22.27 
  -1   3  10   26.04   23.15 
  -1   3  10   23.13   27.70 
  -1  -3  10   21.75   21.77 
  -1   3  10   15.98   26.73 
   1  -3 -10   29.44   20.18 
  -1   3  10   10.70   22.04 
  -1  -3  10   30.30   23.10 
   1   3 -10    7.75   12.25 
  -1  -3  10   21.77   21.71 
   1  -3 -10    4.38   24.53 
   1  -3 -10   13.88   13.83 
  -1  -3  10   14.39   22.39 
  -1   3  10   36.28   18.25 
   1   3 -10   26.65   20.21 
  -1  -3  10   12.99   21.57 
  -1   3  10   24.55   29.81 
   1   3 -10   14.90   27.12 
   1  -3 -10   37.82   17.93 
   1   3  -8   20.94   21.73 
  -1   3   8    9.43   24.79 
  -1  -3   8    4.19   19.84 
   1  -3  -8   -9.05   20.07 
  -1   3   8    4.46   20.07 
  -1   3   8    9.40   22.97 
   1   3  -8   34.47   22.07 
  -1   3   8  -14.70   18.33 
  -1  -3   8   -5.78   20.57 
  -1  -3   8  -13.61   22.95 
  -1  -3   8   28.99   21.76 
   1   3  -8   -1.08    9.84 
   1  -3  -8    4.98   14.95 
   1  -3  -8    0.48   15.82 
  -1   3   8   -4.01   26.12 
   1   3  -8   -6.49   18.95 
  -1  -3   8   -3.19   21.10 
  -1   3   8   -9.68   17.05 
   1   3  -8   24.37   24.56 
   1  -3  -6   66.35   22.11 
  -1   3   6   71.60   20.25 
  -1   3   6   91.43   22.59 
  -1  -3   6   59.76   11.95 
   1   3  -6   85.88   22.37 
  -1  -3   6   77.66   20.52 
   1   3  -6   77.92   21.22 
  -1   3   6   56.28   24.03 
  -1  -3   6   83.11   19.76 
  -1   3   6   68.25   17.72 
   1  -3  -6   72.46   18.79 
   1   3  -6   71.32   11.42 
  -1  -3   6   72.24   22.61 
  -1  -3   6   68.96   20.82 
  -1   3   6   81.74   23.42 
  -1   3   6   75.22   18.80 
   1  -3  -6   66.05   17.79 
   1   3  -6  100.54   25.09 
  -1   3   6   72.40   25.89 
   1   3  -6   76.31   19.92 
  -1  -3   6   95.75   21.38 
   1   3  -4  172.06   27.65 
   1   3  -4  158.36   25.70 
  -1   3   4  194.92   27.73 
  -1   3   4  160.67   25.36 
  -1  -3   4  194.77   22.36 
   1  -3  -4  170.73   26.54 
   1   3  -4  196.00   26.06 
  -1   3   4  193.65   27.97 
  -1   3   4  195.28   23.62 
  -1  -3   4  198.77   25.35 
   1  -3  -4  209.21   26.91 
  -1   3   4  217.19   28.58 
  -1  -3   4  201.18   27.87 
   1   3  -4  212.82   20.82 
  -1  -3   4  180.69   27.90 
  -1   3   4  217.93   31.38 
   1  -3  -4  192.24   25.42 
   1   3  -4  177.05   29.44 
  -1   3   4  182.00   26.17 
   1  -3  -2 1715.14  153.23 
  -1  -3   2 1565.07  152.17 
   1   3  -2 1564.38  152.33 
   1   3  -2 1553.14  152.32 
   1   3  -2 1660.65  153.18 
  -1   3   2 1561.93  151.88 
  -1   3   2 1701.76  153.04 
  -1   3   2 1719.36  152.89 
  -1   3   2 1575.87  151.26 
   1   3  -2 1586.55  152.15 
  -1  -3   2 1802.63  154.00 
   1   3  -2 1552.67  151.19 
   1  -3  -2 1608.71  150.99 
   1  -3  -2 1554.17  152.87 
  -1  -3   2 1723.84  152.51 
  -1   3   2 1650.18  152.55 
   1   3  -2 1685.71  153.58 
   1  -3  -2 1587.63  152.64 
   1   3  -2 1789.84  153.27 
  -1   3   2 1700.66  152.99 
  -1   3   2 1622.75  153.50 
  -1  -3   2 1686.44  152.90 
  -1   3   0  851.30   84.42 
   1  -3   0  867.17   84.25 
   1   3   0  897.28   83.87 
  -1   3   0  847.93   83.07 
  -1  -3   0  944.08   84.81 
   1   3   0  835.49   85.21 
  -1   3   0  932.91   84.97 
   1   3   0  840.08   83.98 
  -1   3   0  858.87   82.31 
   1   3   0  863.91   83.38 
  -1  -3   0  938.38   86.38 
  -1  -3   0  924.01   83.08 
   1   3   0  792.72   83.06 
   1  -3   0  943.03   85.88 
   1  -3   0  888.16   83.12 
  -1   3   0  852.15   83.81 
  -1   3   0  898.94   85.17 
  -1  -3   0  868.07   84.68 
   1  -3   0  961.92   84.81 
   1   3   0  854.84   85.83 
  -1   3   0  871.94   85.43 
   1   3   0  870.21   85.20 
  -1   3  -2  430.98   42.88 
   1  -3   2  396.09   41.43 
   1   3   2  384.47   43.36 
  -1   3  -2  390.36   41.07 
  -1  -3  -2  396.83   44.20 
   1   3   2  401.86   42.88 
   1   3   2  423.39   44.84 
  -1   3  -2  427.61   44.26 
   1   3   2  393.13   42.51 
   1  -3   2  386.79   40.32 
  -1  -3  -2  436.43   44.28 
   1   3   2  370.50   42.68 
  -1  -3  -2  410.87   39.38 
  -1   3  -2  404.16   41.02 
   1  -3   2  418.54   42.81 
   1  -3   2  437.13   46.18 
  -1  -3  -2  403.24   43.68 
   1  -3   2  401.39   45.05 
   1   3   2  431.66   46.09 
   1   3   2  418.75   43.51 
  -1   3  -2  454.69   44.40 
  -1   3  -2  376.82   44.30 
   1   3   4  280.31   31.24 
   1  -3   4  253.95   26.85 
  -1   3  -4  221.00   32.03 
   1   3   4  257.68   30.51 
   1   3   4  231.27   33.26 
  -1   3  -4  228.00   30.21 
  -1  -3  -4  242.20   31.29 
   1  -3   4  208.74   27.66 
   1   3   4  222.30   29.69 
  -1  -3  -4  196.43   31.15 
  -1  -3  -4  258.65   29.98 
   1  -3   4  281.33   33.26 
  -1   3  -4  261.35   27.46 
   1  -3   4  241.54   30.57 
  -1   3  -4  239.20   31.89 
   1  -3   4  272.83   32.81 
   1   3   4  253.14   30.78 
   1   3   4  258.38   34.44 
  -1  -3  -4  245.44   30.44 
  -1   3  -4  242.86   31.31 
  -1  -3  -6  157.79   28.35 
   1   3   6  261.62   30.27 
  -1   3  -6  207.32   30.41 
   1  -3   6  206.07   23.04 
  -1   3  -6  202.21   28.63 
   1  -3   6  223.20   26.41 
   1   3   6  200.92   30.18 
   1   3   6  244.09   33.18 
   1   3   6  214.59   28.96 
   1  -3   6  228.18   27.40 
  -1   3  -6  219.20   24.49 
   1  -3   6  211.52   28.79 
  -1  -3  -6  202.61   26.36 
   1  -3   6  189.65   30.90 
  -1  -3  -6  213.04   30.16 
  -1   3  -6  207.02   30.50 
   1   3   6  184.38   32.75 
  -1   3  -6  204.89   28.98 
  -1  -3  -6  254.38   28.28 
   1  -3   6  231.00   29.99 
   1   3   6  231.21   28.90 
   1   3   8   79.11   26.57 
   1  -3   8   66.93   20.45 
   1  -3   8   63.60    8.84 
  -1  -3  -8   36.32   22.27 
   1   3   8   70.54   24.80 
  -1   3  -8   68.96   25.31 
   1   3   8   91.26   24.07 
   1   3   8  106.45   22.99 
   1  -3   8   58.21   19.88 
   1  -3   8   63.58   24.19 
  -1   3  -8   52.24   15.60 
  -1  -3  -8   56.94   15.14 
  -1  -3  -8   52.57   25.91 
   1  -3   8   60.12   21.51 
   1   3   8   62.36   28.00 
  -1   3  -8   67.12   22.84 
  -1   3  -8   57.57   24.51 
  -1  -3  -8   61.43   20.34 
   1  -3   8   49.89   24.39 
   1   3   8   68.58   21.62 
   1   3  10   99.76   28.52 
   1  -3  10   73.51   25.16 
   1   3  10   71.97   27.74 
   1  -3  10   99.68   22.97 
   1   3  10   88.42   31.45 
  -1  -3 -10   86.03   22.82 
   1  -3  10   79.08   24.70 
   1   3  10   89.31   26.21 
  -1   3 -10   73.98   19.03 
  -1  -3 -10   59.13   28.21 
   1  -3  10   76.17   23.34 
  -1  -3 -10  107.29   15.35 
   1  -3  10   70.71   22.44 
  -1   3 -10   80.76   24.39 
  -1  -3 -10  111.55   23.11 
  -1   3 -10  114.88   27.81 
   1   3  10   69.72   23.93 
   1  -3  10   94.04   26.57 
   1   3  10  121.57   32.32 
   1   3  12   81.58   30.70 
   1   3  12   69.05   33.93 
   1   3  12   73.56   30.91 
   1  -3  12   54.94   27.59 
  -1  -3 -12   79.04   25.51 
   1  -3  12   75.45   26.01 
  -1   3 -12   86.25   25.98 
   1  -3  12   96.47   28.03 
   1   3  12  105.18   37.02 
   1   3  12  100.40   25.87 
  -1  -3 -12   98.42   24.96 
  -1   3 -12   93.85   31.48 
   1   3  12  110.39   29.25 
   1  -3  12   59.64   27.39 
   1  -3  12   79.04   31.04 
  -1   3 -12  114.11   21.77 
   1  -3  12   92.07   23.50 
  -1  -3 -12  102.84   32.81 
   1   3  12   40.75   11.50 
   1  -3  14   33.08   27.94 
   1  -3  14   57.90   23.60 
  -1  -3 -14   72.69   32.87 
  -1   3 -14   51.30   22.17 
   1   3  14   86.56   25.63 
   1  -3  14   64.53   28.72 
  -1   3 -14   73.26   26.55 
  -1   3 -14   63.29   31.26 
  -1  -3 -14   66.93   25.12 
   1   3  14   76.09   38.41 
   1  -3  14   55.11    9.95 
   1  -3  14   51.40    8.94 
   1   3  14   38.50   32.27 
   1   3  14  117.34   37.97 
   1   3  14   95.58   33.48 
  -1  -3 -14   39.63   25.35 
   1   3  14   64.49    8.81 
   1   3  14   52.20    9.66 
   1  -3  14   58.99    8.99 
   1   3  14   53.99    9.01 
   1  -3  14   48.91    9.57 
   1  -3  14   45.62    8.57 
   1   3  14   33.94   29.39 
   1  -3  14   41.93   29.57 
  -1   3 -16   15.18   21.37 
   1  -3  16   21.11   22.07 
  -1  -3 -16   21.14   32.05 
   1  -3  16   64.51   34.17 
  -1  -3 -16    1.53   22.93 
   1   3  16   43.85   39.24 
  -1   3 -16   43.07   25.58 
  -1   3 -16  -13.94   34.31 
   1  -3  16   20.40   28.18 
   1   3  16   23.04   26.51 
   1  -3  16   21.90    9.23 
   1  -3  16    5.66    8.29 
   1   3  16   29.89    7.86 
   1  -3  16  -21.86   30.74 
   1   3  16   43.11   36.92 
  -1  -3 -16  -15.82   26.21 
   1  -3  16   -0.58   29.05 
   1   3  16   41.31   33.42 
   1  -3  16   11.61    8.20 
   1   3  16   14.72    8.03 
   1   3  16   16.80    8.02 
   1   3  16   16.16    7.94 
   1  -3  16   11.16    8.09 
   1  -3  16   17.67    7.37 
   1  -3  16   36.02   31.23 
   1  -3  16   22.10    6.15 
   1   3  16    8.15   31.81 
  -1   3 -16   21.76    6.18 
  -1  -3 -18  117.08   35.13 
   1  -3  18  301.01   43.85 
  -1  -3 -18  146.64   42.32 
  -1   3 -18  135.67   43.07 
   1   3  18  253.32   36.17 
   1   3  18  225.50   48.34 
   1  -3  18  300.07   39.07 
  -1  -3 -18  250.97   34.16 
  -1   3 -18  235.55   36.60 
   1  -3  18  185.80   22.56 
   1  -3  18  173.96   21.95 
   1   3  18  219.80   21.89 
   1  -3  18  194.58   21.87 
   1   3  18  239.66   21.68 
   1  -3  18  183.19   43.69 
   1   3  18  156.64   42.62 
   1  -3  18  219.62   40.64 
   1   3  18  216.88   21.75 
   1  -3  18  183.72   21.49 
   1   3  18  176.82   21.67 
   1  -3  18  278.01   21.94 
   1  -3  18  218.16   20.93 
   1  -3  18  226.71   42.32 
  -1   3 -18  237.06   20.98 
   1   3  18  272.02   45.13 
   1  -3  20   14.56   34.47 
  -1  -3 -20  -21.94   38.07 
  -1  -3 -20   22.84   28.38 
   1   3  20   24.98   29.14 
   1  -3  20  -33.56   31.82 
   1   3  20   27.66   45.49 
  -1  -3 -20   44.53   26.21 
  -1   3 -20   88.05   30.32 
  -1   3 -20  100.82   40.29 
   1  -3  20   30.26   10.04 
   1  -3  20   38.42   11.82 
   1  -3  20   28.70   11.08 
   1  -3  20   17.52   38.04 
   1   3  20   53.21   41.71 
   1  -3  20   22.10   36.39 
   1  -3  20   40.99   10.57 
   1   3  20   50.11   10.31 
   1   3  20   35.40    9.94 
   1   3  20   41.82   10.00 
   1  -3  20   33.29    9.46 
   1  -3  20   42.46    7.39 
   1  -3  20   73.14   39.39 
  -1   3 -20   37.70    7.62 
   1   3  20   57.64   39.61 
   1  -3  22   24.02   39.47 
  -1  -3 -22  -23.10   44.04 
   1   3  22  -66.71   47.95 
   1  -3  22    8.77   34.32 
  -1   3 -22   30.50   32.12 
  -1   3 -22  -16.10   45.05 
   1  -3  22   -5.51   10.29 
   1  -3  22  -10.56   12.38 
   1  -3  22    0.29   10.80 
   1  -3  22   69.28   41.45 
   1  -3  22   10.18   41.88 
   1   3  22   24.61   45.91 
   1   3  22  -40.49   44.37 
   1  -3  22   -5.04   10.84 
   1   3  22    4.78   10.43 
   1   3  22  -15.33   10.53 
   1   3  22    7.27   10.15 
   1  -3  22    3.59   10.00 
   1  -3  22   22.16    6.82 
   1   3  22  -29.14   41.74 
   1  -3  22   54.58   40.53 
  -1   3 -22    9.01    6.81 
  -1  -3 -24   56.75   47.79 
   1  -3  24   -3.88   44.31 
  -1   3 -24   92.33   51.58 
   1   3  24   17.92   54.71 
   1  -3  24    4.95   11.79 
   1   3  24   14.61   12.65 
   1  -3  24   26.10   11.92 
   1   3  24  -39.53   56.45 
   1   3  24   35.85   48.53 
   1  -3  24   53.42   45.01 
   1   3  24   23.41   12.25 
   1   3  24   16.37   11.27 
   1  -3  24    6.21   12.68 
   1  -3  24   19.42   11.27 
   1   3  24   60.08   51.87 
   1  -3  24   37.34   48.32 
   1  -3  26   40.98   55.51 
  -1  -3 -26  110.75   48.64 
  -1   3 -26  140.74   55.66 
   1   3  26   46.89   58.38 
   1   3  26   81.62   17.88 
   1  -3  26   87.35   14.85 
   1   3  26   73.80   15.04 
   1  -3  26  115.34   15.32 
   1   3  26   44.67   14.13 
   1   3  26  105.20   55.92 
   1   3  26  128.41   54.21 
  -1   3 -26   28.07   53.22 
   1  -3  26  153.10   49.79 
   1   3  26   62.95   14.85 
   1   3  26  106.90   14.97 
   1  -3  26   79.63   15.28 
   1  -3  26  110.56   14.53 
   1  -3  26   89.99   53.64 
   1   3  26  161.02   59.43 
   1  -3  28   75.68   12.30 
   1   3  28   50.03   13.18 
   1   3  30  -10.33   11.13 
   1  -3  30  -15.16   11.39 
   1   3  30   -4.70   11.38 
   1  -3  30    2.05   11.18 
   1   3  30   21.77   14.53 
   1   3  30   13.87   12.54 
   1  -3  30    6.06   12.66 
   1   3  30    5.48   11.61 
   1  -3  32   -1.99   10.40 
   1  -3  32    8.26    9.95 
   1   3  32   -3.63   10.56 
   1   3  32   -7.00   13.57 
   1   3  32    6.09   10.96 
   1   3  32   -2.63   10.60 
   1   3  34    8.22    8.84 
   1  -3  34   17.21    9.19 
   1  -3  34  -11.18    8.05 
   1   3  34    7.56   11.42 
   1   3  34    0.11    9.95 
   1   3  34    3.23    8.99 
   1   3  36  -16.74    6.69 
   1  -3  36   -5.43    7.24 
   1  -3  36  -11.84    6.31 
   1  -3  36   14.09    8.03 
   1   3  36   -9.12    9.43 
   1   3  36    1.15    7.28 
  -1  -4  35    4.78    8.63 
  -1   4  35    5.38    8.30 
  -1   4  35   -7.75   10.46 
  -1  -4  35  -16.76    8.57 
  -1  -4  35  -17.46    8.64 
  -1  -4  35   17.71    7.41 
  -1   4  35  -19.25    8.00 
  -1   4  33    8.11    9.83 
  -1  -4  33    6.86   10.20 
  -1   4  33   -7.70   12.41 
  -1   4  33   -4.62   10.28 
  -1  -4  33   14.97    8.96 
  -1  -4  33   -1.60   10.42 
  -1   4  33    1.36    9.25 
  -1   4  31   20.47   12.00 
  -1   4  31   28.01   11.52 
  -1   4  31   27.83   14.13 
  -1  -4  31   12.90   10.95 
  -1  -4  31   60.83   10.81 
  -1   4  31   65.17   11.93 
  -1   4  29   44.56   13.08 
  -1   4  29   27.57   12.84 
  -1  -4  29   57.52   12.16 
  -1  -4  29   42.24   12.48 
  -1   4  29   23.41   12.50 
  -1   4  29   17.62   15.85 
   1  -4 -27   -7.06   47.23 
  -1  -4  27   39.39   60.30 
  -1   4  27   34.30   62.65 
   1   4 -27    4.24   60.90 
  -1   4  27   40.36   13.53 
  -1   4  27   48.53   15.80 
  -1   4  27   30.51   11.57 
  -1   4  27   65.61   66.47 
   1   4 -27  -31.50   58.43 
  -1  -4  27    3.87   50.44 
  -1  -4  27  -23.73   57.41 
   1   4 -27   64.72   56.55 
  -1   4  27  -24.84   59.79 
  -1   4  27   94.44   13.02 
  -1   4  27   48.45   14.81 
  -1  -4  27   53.20   13.96 
  -1  -4  27   57.71   12.45 
  -1  -4  27   54.05   12.39 
  -1   4  27   17.12   55.79 
   1  -4 -25   96.50   53.03 
  -1  -4  25   88.95   52.82 
  -1   4  25   40.87   55.19 
   1   4 -25   94.61   55.17 
  -1   4  25   42.32   15.87 
  -1   4  25   39.47   13.34 
  -1   4  25   28.40   10.96 
  -1   4  25   61.32   52.49 
   1   4 -25   53.09   50.18 
   1   4 -25    0.22   49.87 
  -1   4  25   32.17   57.64 
  -1  -4  25   16.66   49.35 
  -1  -4  25  123.40   53.91 
  -1  -4  25   41.11   13.92 
  -1   4  25   60.69   13.18 
  -1   4  25   63.89   13.93 
  -1   4  25   44.99   13.58 
  -1  -4  25   95.35   13.51 
  -1  -4  25   78.11   12.49 
  -1   4  25   98.27   53.54 
   1  -4 -23   39.01   42.07 
  -1  -4  23   85.63   45.37 
  -1   4  23   74.80   55.50 
   1   4 -23   76.34   51.01 
  -1   4  23   30.70   12.35 
  -1   4  23   20.21   10.13 
  -1  -4  23   43.97   12.14 
  -1   4  23   85.19   52.80 
   1   4 -23   67.60   45.50 
  -1   4  23   89.49   45.76 
  -1  -4  23   53.73   44.35 
   1   4 -23   71.23   48.77 
  -1   4  23   43.96   11.76 
  -1   4  23   41.14   11.99 
  -1  -4  23   33.64   12.39 
  -1   4  23   58.05   13.26 
  -1  -4  23   64.34   11.51 
  -1   4  23    9.51   47.84 
  -1  -4  23  103.67   49.65 
  -1   4  21   -0.10   47.30 
   1   4 -21  -60.66   43.85 
  -1  -4  21  -13.09   33.40 
   1   4 -21   28.10   29.82 
   1   4 -21   -5.10    6.76 
  -1  -4  21   10.61    6.82 
  -1   4  21   48.40   41.32 
  -1  -4  21    7.15   41.65 
  -1  -4  21   -3.75   10.15 
   1   4 -21   31.08   42.18 
   1  -4 -21  -11.60   35.14 
  -1   4  21  -19.28   48.21 
   1   4 -21   46.84   43.64 
  -1   4  21   15.39   41.38 
  -1  -4  21  -17.52   40.25 
  -1   4  21   -0.75   10.87 
  -1  -4  21    0.95   10.45 
  -1   4  21   -6.73   10.97 
  -1   4  21   14.97   10.75 
  -1  -4  21    8.67   10.34 
   1  -4 -21   49.73   43.29 
  -1  -4  21  -40.08   46.00 
  -1  -4  19   72.39   31.88 
   1   4 -19  105.57   41.64 
   1   4 -19    2.37   28.45 
  -1  -4  19   18.54    6.57 
  -1  -4  19   14.93   37.13 
  -1   4  19  -46.08   37.73 
   1   4 -19   21.18    6.70 
  -1  -4  19    5.87    9.72 
   1  -4 -19   21.29   30.15 
  -1  -4  19   26.86   35.30 
  -1   4  19   49.97   43.46 
  -1   4  19   61.18   38.47 
   1   4 -19    6.59   36.23 
   1   4 -19   40.87   38.03 
  -1   4  19   11.77    9.44 
  -1  -4  19   16.66    9.92 
  -1   4  19   -8.46    9.98 
  -1   4  19   17.68    9.04 
  -1  -4  19   13.77    8.86 
   1  -4 -19   -5.08   38.71 
  -1  -4  19    9.30   37.06 
   1   4 -17   75.58   37.78 
  -1   4  17   79.63   26.73 
  -1   4  17  132.38   45.33 
   1   4 -17   79.46   28.07 
  -1  -4  17  159.49   33.43 
   1   4 -17   81.50   10.24 
  -1   4  17   75.62   33.63 
  -1  -4  17   92.80   34.64 
  -1  -4  17   79.57   12.35 
  -1   4  17   70.59   38.11 
   1  -4 -17   41.55   32.43 
   1   4 -17   85.70   36.08 
  -1  -4  17  131.72   35.33 
  -1   4  17   73.64   34.56 
  -1   4  17   64.72   41.89 
   1   4 -17   81.09   35.63 
  -1   4  17   87.79   12.44 
  -1  -4  17   90.55   12.19 
  -1   4  17   90.30   11.99 
  -1   4  17   91.34   11.93 
  -1  -4  17  101.91   10.26 
  -1  -4  17   73.23   11.57 
   1  -4 -17   92.80   35.91 
  -1  -4  17  101.00   39.79 
  -1  -4  17   71.03   30.59 
   1   4 -15   92.73   26.66 
   1  -4 -15  107.89   25.38 
   1   4 -15   17.00   35.63 
  -1   4  15   99.17   26.24 
  -1  -4  15   82.48   28.65 
  -1   4  15  119.71   41.01 
   1   4 -15   80.46    9.13 
  -1   4  15   81.93   31.95 
  -1  -4  15  104.54   32.55 
  -1  -4  15   70.66   11.18 
  -1   4  15   45.90   32.61 
  -1   4  15  100.00   39.51 
  -1   4  15   91.52   36.27 
   1   4 -15   38.21   32.61 
   1   4 -15   45.54   32.61 
  -1  -4  15   95.24   31.46 
   1  -4 -15   85.67   27.71 
  -1   4  15   71.89   10.75 
  -1  -4  15   75.86   11.09 
  -1   4  15   59.25   10.30 
  -1   4  15   78.54   10.65 
  -1  -4  15   80.81    9.14 
  -1  -4  15   67.39   10.44 
   1  -4 -15   76.06   35.68 
  -1  -4  15   64.43   35.25 
  -1  -4  15   70.44   28.90 
   1   4 -13   61.36   32.19 
  -1  -4  13   44.66   26.98 
  -1   4  13   49.14   23.39 
   1  -4 -13   35.87   22.11 
  -1   4  13   59.59   37.85 
  -1   4  13   42.04   26.75 
   1   4 -13   30.78    6.30 
  -1  -4  13   39.03   27.81 
  -1  -4  13   34.81    8.44 
  -1   4  13   43.33    8.65 
  -1   4  13   31.87    8.45 
  -1   4  13   28.77    8.17 
  -1  -4  13   23.36    8.22 
   1   4 -13   24.92   13.81 
   1  -4 -13   28.02   16.94 
  -1  -4  13   41.03   27.94 
  -1  -4  13   35.52    7.64 
  -1   4  13   20.56   33.34 
   1   4 -13   -4.37   29.07 
  -1   4  13   62.74   36.18 
  -1  -4  13   35.16   26.79 
   1  -4 -13   47.90   26.62 
   1   4 -13   32.40   29.45 
  -1   4  13   55.20   28.97 
  -1  -4  11   68.79   27.05 
  -1   4  11   92.11   27.00 
  -1   4  11   62.63    8.98 
   1  -4 -11   45.03   30.91 
  -1  -4  11   52.30   28.54 
   1   4 -11   37.27   13.50 
   1  -4 -11   89.53   19.14 
  -1  -4  11   52.55   26.88 
  -1   4  11   75.26   23.05 
   1   4 -11   78.35   25.03 
   1   4 -11   93.66   33.36 
   1  -4 -11   99.87   22.90 
  -1   4  11   34.89   35.31 
   1  -4 -11   94.72   28.33 
  -1  -4  11   31.75   26.78 
  -1   4  11   79.90   34.19 
  -1   4  11   81.93   28.20 
   1   4 -11   56.50   29.42 
  -1   4  11   49.01   30.82 
   1   4 -11   51.88   28.94 
  -1   4   9  168.05   28.41 
   1  -4  -9  144.92   25.59 
   1  -4  -9  159.30   32.45 
  -1  -4   9  186.72   30.53 
   1   4  -9  161.18   19.50 
  -1  -4   9  156.71   32.38 
  -1  -4   9  207.08   31.23 
  -1   4   9  184.62   27.88 
   1   4  -9  124.65   28.44 
  -1   4   9  169.51   36.42 
   1  -4  -9  173.38   27.05 
   1   4  -9  193.65   33.92 
   1   4  -9  211.79   31.40 
  -1   4   9  175.52   30.70 
  -1  -4   9  163.78   29.11 
  -1   4   9  158.20   33.87 
   1   4  -9  160.65   29.90 
  -1   4   9  166.73   32.49 
  -1  -4   9  197.16   29.43 
   1  -4  -9  128.11   29.05 
  -1   4   7  334.59   36.02 
  -1  -4   7  336.25   37.67 
  -1  -4   7  384.52   41.50 
  -1   4   7  272.32   39.48 
   1   4  -7  306.85   31.55 
   1  -4  -7  239.03   36.36 
  -1  -4   7  339.16   39.52 
   1   4  -7  368.22   42.23 
  -1   4   7  311.21   37.00 
  -1   4   7  360.77   43.36 
   1  -4  -7  348.74   36.73 
   1   4  -7  308.83   38.57 
  -1  -4   7  353.27   39.86 
   1   4  -7  278.38   37.90 
  -1   4   7  360.10   41.59 
   1   4  -7  314.01   37.93 
  -1   4   7  351.35   40.30 
   1  -4  -7  347.97   39.17 
  -1   4   7  319.35   37.98 
   1   4  -7  315.88   39.19 
  -1  -4   7  283.64   32.14 
  -1   4   5   33.24   15.57 
   1  -4  -5   24.08   22.53 
   1   4  -5   46.33   11.24 
  -1   4   5   40.43   22.39 
  -1  -4   5   50.88   20.03 
  -1  -4   5   35.33   23.54 
   1   4  -5   35.78   22.46 
  -1   4   5   47.91   19.77 
  -1  -4   5   26.37   20.98 
   1  -4  -5   14.19   18.98 
  -1   4   5   25.08   26.46 
   1   4  -5   28.16   25.75 
   1   4  -5   32.29   19.05 
  -1  -4   5   36.09   14.67 
  -1   4   5   15.20   23.06 
   1   4  -5   35.71   20.68 
  -1  -4   5   19.27   17.62 
  -1   4   5   34.62   18.54 
   1   4  -5   42.71   22.22 
  -1   4   5   58.24   23.72 
   1  -4  -5   29.37   22.31 
  -1   4   3  127.60   18.48 
   1   4  -3  110.54   20.32 
  -1   4   3  112.91   22.74 
   1   4  -3  120.78   17.22 
  -1  -4   3  145.97   28.92 
   1  -4  -3  111.53   24.13 
  -1  -4   3  104.98   21.94 
   1  -4  -3  117.63   14.74 
  -1   4   3  158.20   23.90 
   1   4  -3  113.53   25.75 
   1   4  -3  128.26   27.89 
  -1   4   3  129.65   28.35 
  -1  -4   3  117.19   24.49 
   1  -4  -3  160.21   23.31 
  -1   4   3  141.31   25.54 
   1   4  -3  119.88   22.18 
   1   4  -3  109.15   24.84 
   1  -4  -3   98.69   24.57 
   1   4  -3  150.10   22.83 
  -1  -4   3  120.70   21.14 
  -1   4   3   99.07   24.02 
  -1   4   3  151.36   21.04 
  -1   4   1  520.81   49.37 
   1   4  -1  513.97   50.95 
   1   4  -1  470.04   50.17 
  -1  -4   1  493.05   55.01 
   1  -4  -1  539.15   54.61 
   1  -4  -1  498.48   49.51 
  -1  -4   1  469.95   50.51 
  -1   4   1  514.98   51.72 
   1  -4  -1  578.24   52.73 
   1   4  -1  565.53   53.82 
   1   4  -1  495.49   54.58 
  -1  -4   1  522.78   52.90 
  -1   4   1  511.23   54.21 
  -1   4   1  517.63   53.25 
  -1   4   1  521.94   52.78 
  -1   4   1  478.87   50.54 
   1   4  -1  485.34   51.53 
   1   4  -1  522.16   51.84 
   1   4  -1  476.70   53.29 
  -1   4   1  483.04   52.28 
   1  -4  -1  508.91   52.40 
  -1  -4   1  491.57   52.15 
  -1   4  -1  183.82   21.31 
   1   4   1  184.09   23.61 
  -1  -4  -1  180.50   21.83 
   1  -4   1  190.77   29.30 
   1   4   1  191.48   25.14 
  -1  -4  -1  166.96   27.51 
   1  -4   1  162.10   23.78 
  -1   4  -1  170.72   23.65 
   1  -4   1  163.72   26.76 
  -1   4  -1  196.23   29.75 
   1   4   1  213.29   29.13 
   1   4   1  226.56   31.76 
  -1   4  -1  228.49   27.80 
  -1  -4  -1  178.16   27.86 
  -1   4  -1  216.30   28.03 
   1   4   1  177.63   29.25 
  -1  -4  -1  140.90   25.34 
   1   4   1  184.84   26.09 
   1  -4   1  169.48   25.64 
   1   4   1  202.23   26.07 
  -1   4  -1  145.88   23.15 
  -1   4  -1  168.60   26.76 
   1   4   3   51.14   17.24 
  -1  -4  -3   43.76   10.08 
   1  -4   3   68.55   25.27 
  -1  -4  -3   59.28   22.36 
   1  -4   3   34.39   19.04 
  -1   4  -3   51.15   15.48 
   1  -4   3   55.59   23.85 
  -1   4  -3   47.57   22.44 
   1   4   3   35.21   25.89 
  -1   4  -3   31.51   23.09 
   1   4   3   40.43   20.50 
  -1  -4  -3   51.25   21.35 
   1   4   3   33.61   20.39 
   1  -4   3   45.77   17.05 
  -1   4  -3   58.44   16.47 
   1   4   3   49.84   19.80 
  -1   4  -3   44.42   22.12 
  -1   4  -3   37.46   19.52 
  -1  -4  -3   50.42   21.35 
   1   4   3   73.48   24.63 
   1   4   5   10.20   19.31 
   1  -4   5   -8.66   22.61 
   1  -4   5   18.39   20.99 
  -1  -4  -5   20.96   21.65 
  -1  -4  -5   -0.08   19.72 
  -1   4  -5    1.71   13.54 
   1   4   5   19.60   27.02 
   1  -4   5    7.32   22.94 
   1   4   5    1.11   20.74 
  -1   4  -5    3.80   21.13 
  -1  -4  -5  -16.57   20.03 
  -1   4  -5   -4.93   22.76 
  -1  -4  -5   22.24   21.90 
   1  -4   5    2.69   15.23 
   1  -4   5   17.82   13.73 
  -1   4  -5    7.92   19.18 
   1   4   5   11.69   20.56 
  -1   4  -5   19.81   15.55 
  -1   4  -5   26.99   22.70 
   1   4   5   25.74   25.09 
   1   4   5   12.64   20.91 
   1   4   7   59.40   22.00 
   1  -4   7   71.42   20.07 
  -1  -4  -7   71.53   20.49 
  -1   4  -7   61.50   15.69 
   1  -4   7   54.68   25.73 
   1  -4   7   74.56   26.01 
  -1  -4  -7   38.78   24.74 
  -1   4  -7   35.13   23.70 
   1   4   7   21.39   30.12 
   1   4   7   44.41   23.14 
   1  -4   7   56.26   26.06 
  -1  -4  -7   83.21   23.30 
  -1   4  -7  102.48   26.08 
   1   4   7   46.04   24.11 
  -1  -4  -7   49.87   24.22 
   1   4   7   37.60   27.99 
   1   4   7   53.50   24.97 
   1  -4   7   68.58   13.94 
  -1   4  -7   82.08   25.28 
  -1   4  -7   56.23   23.04 
   1   4   9   29.90   24.23 
   1  -4   9    2.28   20.74 
   1   4   9    8.72   26.65 
   1   4   9   25.76   26.54 
   1   4   9   -1.21   31.24 
   1  -4   9   21.93   20.99 
  -1   4  -9   17.71   25.24 
  -1   4  -9   20.54   27.88 
   1  -4   9   14.33    7.70 
  -1  -4  -9   18.05   22.36 
   1  -4   9    3.51   27.81 
   1  -4   9   -0.53   24.04 
  -1  -4  -9   15.70   27.58 
  -1   4  -9   16.07   16.05 
  -1  -4  -9   18.52   17.50 
  -1   4  -9   45.29   28.25 
   1  -4   9    3.61   27.16 
   1   4   9   -6.94   32.45 
  -1  -4  -9    9.06   22.66 
   1   4   9   41.90   24.58 
  -1   4  -9  -17.96   24.90 
   1   4  11  153.91   30.50 
  -1  -4 -11  156.71   29.53 
  -1   4 -11  159.55   31.51 
   1  -4  11  202.23   33.17 
  -1   4 -11  181.90   35.97 
   1   4  11  177.90   18.41 
   1  -4  11  151.35   16.79 
  -1   4 -11  165.06   32.80 
  -1   4 -11  171.13   34.60 
   1   4  11  227.88   35.46 
   1   4  11  161.13   39.03 
  -1  -4 -11  175.65   34.30 
   1   4  11  181.71   35.17 
   1  -4  11  107.07   28.73 
   1   4  11  160.65   16.84 
   1  -4  11  162.16   31.19 
   1   4  11  187.82   32.80 
   1  -4  11  139.64   30.43 
  -1  -4 -11  129.81   35.81 
  -1  -4 -11  175.97   24.07 
  -1   4 -11  205.39   24.21 
  -1  -4 -13  159.24   37.58 
   1  -4  13  235.68   32.43 
  -1   4 -13  161.77   24.38 
   1   4  13  201.37   43.29 
   1  -4  13  196.86   34.46 
  -1   4 -13  163.24   35.55 
  -1  -4 -13  144.57   29.22 
  -1   4 -13  144.19   31.98 
   1   4  13  168.75   31.19 
   1  -4  13  151.96   16.50 
   1   4  13  146.68   17.87 
   1  -4  13  144.23   16.66 
   1  -4  13  162.56   16.60 
   1   4  13  169.66   16.53 
   1   4  13  136.49   39.66 
  -1  -4 -13  149.47   33.59 
   1   4  13  185.77   35.44 
  -1   4 -13  145.47   32.85 
  -1   4 -13  171.26   36.34 
   1   4  13  131.76   35.32 
   1  -4  13  157.65   16.42 
   1   4  13  148.76   16.50 
   1   4  13  173.27   16.53 
   1  -4  13  171.21   15.95 
   1  -4  13  137.41   16.46 
  -1   4 -13  163.08   15.98 
   1   4  13  166.80   34.59 
   1  -4  15   42.86   27.29 
  -1   4 -15   54.42   21.01 
   1  -4  15   28.36   30.74 
  -1   4 -15   52.78   27.15 
   1   4  15   56.08   27.71 
   1  -4  15   14.50   29.20 
   1   4  15   39.06   39.05 
  -1   4 -15   39.66   34.97 
  -1  -4 -15   53.05   26.36 
   1  -4  15   43.91    8.68 
   1   4  15   34.40    7.76 
   1  -4  15   37.83    8.94 
   1   4  15   75.94   37.42 
   1   4  15   52.31   35.04 
  -1   4 -15   29.43   31.24 
   1   4  15   -3.09   34.66 
  -1   4 -15   56.59   33.83 
   1  -4  15   46.82   30.18 
  -1  -4 -15   33.84   30.36 
   1   4  15   39.81    8.64 
   1   4  15   38.72    9.16 
   1   4  15   30.29    8.62 
   1  -4  15   31.04    8.83 
   1  -4  15   34.50    8.01 
   1   4  15   30.09    6.54 
   1  -4  15   34.53    8.25 
   1  -4  15   34.59    7.09 
   1   4  15   27.01   31.61 
  -1  -4 -15   28.92    6.63 
   1  -4  15   31.50   29.68 
  -1   4 -15   46.81    7.26 
  -1  -4 -17   72.82   34.79 
   1  -4  17   43.48   37.06 
   1   4  17   28.72   40.92 
  -1   4 -17   59.49   36.60 
  -1   4 -17   67.29   30.31 
   1   4  17   51.86   28.40 
  -1  -4 -17   55.88   26.51 
   1  -4  17   68.57   31.47 
   1  -4  17   25.73    9.20 
   1  -4  17   29.91    9.21 
   1   4  17   33.53    8.70 
   1  -4  17   39.28   32.78 
   1   4  17   59.09   41.25 
  -1  -4 -17  111.63   32.64 
   1   4  17   25.44   35.47 
  -1   4 -17   26.01   36.26 
  -1   4 -17   63.79   34.63 
   1   4  17   29.08    9.51 
   1   4  17   26.59    9.96 
   1   4  17   32.50    9.13 
   1  -4  17   17.49    9.47 
   1  -4  17   28.44    8.98 
   1   4  17   64.32   35.96 
   1  -4  17   89.82   33.99 
   1  -4  17   36.16    7.12 
  -1   4 -17   37.68    7.34 
  -1  -4 -19   30.57   38.94 
  -1  -4 -19   -0.61   31.12 
   1  -4  19   15.86   34.99 
   1   4  19   59.75   45.33 
  -1   4 -19   22.96   29.89 
  -1  -4 -19   13.25   26.37 
   1   4  19    0.37   29.67 
   1  -4  19   39.24   33.05 
  -1   4 -19   44.36   38.17 
   1  -4  19   14.75    9.75 
   1  -4  19   13.05   10.42 
   1   4  19   29.41   45.28 
  -1   4 -19   47.20   36.85 
  -1   4 -19    2.39   38.50 
   1   4  19   61.99   39.57 
   1  -4  19   27.65   34.25 
   1   4  19   34.35    9.86 
   1   4  19   23.65    9.90 
   1   4  19   33.01    9.94 
   1  -4  19   35.50   10.33 
   1  -4  19   26.64    9.40 
   1  -4  19   23.52   36.99 
   1  -4  19   35.20    7.34 
  -1   4 -19   33.00    7.44 
   1   4  19   51.12   37.34 
   1  -4  21   29.67   44.26 
  -1  -4 -21  -42.40   43.42 
  -1  -4 -21   11.33   34.49 
  -1   4 -21   12.35   41.64 
   1   4  21   31.33   50.75 
  -1   4 -21   34.98   33.30 
   1  -4  21  108.35   38.14 
   1  -4  21   -4.66   10.41 
   1  -4  21   18.16   11.38 
  -1   4 -21   48.17   40.87 
   1   4  21   -9.21   49.30 
   1   4  21  101.04   45.86 
   1  -4  21   12.88   38.86 
  -1   4 -21   33.90   44.79 
   1   4  21   16.48   10.90 
   1   4  21    7.56   10.81 
   1  -4  21   -6.34   11.00 
   1   4  21    2.89    9.76 
   1  -4  21   -1.35    9.60 
   1  -4  21   32.90   40.48 
  -1   4 -21    0.47    7.62 
   1  -4  21   14.42    7.47 
   1   4  21    6.84   41.99 
  -1   4 -23  156.51   48.20 
  -1   4 -23   46.00   37.42 
   1  -4  23  109.44   41.50 
   1   4  23   43.16   53.31 
  -1   4 -23  105.24   10.70 
   1   4  23   44.63   46.55 
   1  -4  23   75.09   48.10 
   1  -4  23   93.54   10.70 
   1  -4  23   56.31   13.81 
   1   4  23   65.66   48.10 
  -1   4 -23   10.14   44.73 
  -1   4 -23   73.98   46.83 
   1  -4  23   61.64   45.94 
   1   4  23  132.38   53.96 
   1   4  23   60.32   14.47 
   1   4  23   71.71   13.43 
   1   4  23   65.68   13.53 
   1  -4  23   61.68   14.67 
   1  -4  23   63.93   13.31 
  -1  -4 -23   66.69   50.38 
   1  -4  23  121.17   53.68 
  -1  -4 -25   96.26   53.73 
   1  -4  25   56.65   56.95 
   1   4  25   34.99   58.96 
  -1   4 -25  113.81   54.11 
   1   4  25   49.22   13.49 
   1  -4  25   47.00   12.96 
   1   4  25   33.59   11.52 
   1   4  25   46.76   56.35 
   1   4  25   62.67   58.57 
   1  -4  25   46.60   48.18 
  -1   4 -25  122.94   53.99 
  -1   4 -25  136.87   50.99 
   1   4  25   72.49   13.80 
   1  -4  25   66.01   14.29 
   1   4  25   52.75   13.37 
   1  -4  25   65.52   13.06 
   1  -4  25   66.99   47.87 
   1   4  25   24.15   54.64 
   1   4  27   19.46   10.88 
   1  -4  27   35.39   11.44 
   1   4  27   27.90   13.44 
   1   4  29   22.26   11.49 
   1  -4  29   54.11   12.15 
   1  -4  29   58.41   11.51 
   1   4  29   26.60   13.13 
   1   4  29   85.85   12.20 
   1   4  29   40.12   13.16 
   1   4  31    8.04   10.58 
   1  -4  31  -13.73    9.96 
   1  -4  31   -2.58   10.77 
   1   4  31    2.82   11.62 
   1   4  31   15.66   13.95 
   1   4  31   20.78   10.83 
   1  -4  33   -9.70    9.54 
   1  -4  33    2.80    8.23 
   1   4  33   -8.90    8.89 
   1   4  33  -12.28   12.54 
   1   4  33   -2.96   10.00 
   1  -4  33   17.92    9.59 
   1   4  33    5.18    9.26 
   1  -4  35   -7.06    8.07 
   1   4  35   15.36    7.02 
   1  -4  35   -0.51    7.78 
   1  -4  35  -11.62    7.88 
   1   4  35    3.25    8.13 
   1   4  35   -2.33   10.17 
   1   4  35   -1.78    7.50 
  -1  -5  34    6.08    8.70 
  -1   5  34    2.32    7.94 
  -1  -5  34  -19.13    8.68 
  -1   5  34    9.40    8.17 
  -1  -5  34    9.99    8.57 
  -1   5  34  -19.47   10.61 
  -1   5  34  -15.42    8.27 
  -1  -5  32   -0.62    9.92 
  -1   5  32   -1.91   10.35 
  -1  -5  32   15.80    9.93 
  -1   5  32   -0.03   10.13 
  -1   5  32   -6.42   12.64 
  -1  -5  32    2.68    8.95 
  -1  -5  32    6.03   10.11 
  -1   5  32   10.37    9.28 
  -1   5  30   -3.64   10.62 
  -1   5  30  -11.57   11.94 
  -1   5  30   -4.10   11.01 
  -1  -5  30    6.96   11.01 
  -1   5  30   17.96   13.86 
  -1  -5  30   -0.40   10.55 
  -1  -5  30    2.64   10.99 
  -1   5  28   24.80   12.86 
  -1   5  28   50.75   12.21 
  -1  -5  28   30.33   11.90 
  -1  -5  28   38.51   11.58 
  -1   5  28   25.95   12.29 
  -1   5  28   23.95   15.62 
  -1  -5  26   27.67   47.65 
  -1   5  26  111.82   66.89 
   1   5 -26  -38.33   57.92 
   1   5 -26   15.17   57.95 
  -1   5  26  -41.65   60.56 
   1   5 -26  -24.89   61.05 
  -1   5  26    4.15   13.11 
  -1   5  26    2.77   12.45 
  -1  -5  26  -21.30   13.11 
  -1  -5  26   10.09   11.40 
  -1   5  26   15.97   11.96 
  -1   5  26   11.51   15.91 
  -1  -5  24  -18.03   57.63 
   1  -5 -24    5.52   51.59 
   1   5 -24   -1.44   54.35 
  -1   5  24   37.00   58.68 
  -1   5  24    8.47   11.68 
  -1  -5  24  -26.63   45.79 
   1   5 -24   39.68   53.20 
   1   5 -24  -57.17   55.73 
  -1   5  24   63.68   54.16 
  -1   5  24  -42.91   55.98 
  -1  -5  24   71.13   46.29 
  -1   5  24   -2.45   12.51 
  -1   5  24    0.66   11.94 
  -1   5  24   21.13   13.13 
  -1  -5  24   -4.30   11.01 
  -1  -5  24   16.94   10.93 
  -1   5  24  -22.09   51.31 
   1  -5 -22  -16.91   40.37 
  -1  -5  22  -34.32   44.92 
   1  -5 -22  -33.34   47.89 
   1   5 -22   -1.81   36.98 
   1   5 -22   65.43   49.74 
  -1  -5  22   93.24   37.59 
  -1   5  22   -2.33   11.20 
  -1  -5  22   23.51   12.20 
  -1   5  22   84.68   48.88 
  -1  -5  22  -47.17   45.95 
   1   5 -22   18.98   44.81 
   1   5 -22   19.92   46.14 
  -1  -5  22   41.41   40.74 
  -1   5  22   51.55   55.60 
  -1   5  22   -0.80   12.51 
  -1   5  22    3.87   10.33 
  -1   5  22    4.26   11.37 
  -1  -5  22    1.20   11.46 
  -1  -5  22   15.56   12.06 
  -1   5  22    9.14   44.08 
  -1  -5  22  -11.32    7.32 
   1   5 -22    4.22    7.30 
   1   5 -20    5.63    7.26 
  -1  -5  20    7.37    7.21 
  -1   5  20  -34.24   40.85 
  -1   5  20   34.89   42.49 
  -1  -5  20   28.83   39.48 
   1   5 -20  -12.84   42.91 
   1   5 -20   -3.36   42.41 
  -1  -5  20  -12.64   38.06 
   1  -5 -20  -20.77   36.69 
  -1   5  20   -3.87   48.19 
  -1   5  20  -51.80   51.57 
   1   5 -20  -14.35   44.52 
  -1   5  20    3.39   10.99 
  -1   5  20   12.70   11.26 
  -1   5  20    6.54   11.01 
  -1  -5  20   16.89   10.31 
   1  -5 -20  -19.20   39.31 
  -1  -5  20   46.07   47.37 
  -1   5  18   17.88   35.36 
  -1  -5  18    4.18    6.84 
   1   5 -18    9.74    6.90 
  -1  -5  18   18.48   36.21 
  -1   5  18   15.21   46.08 
   1   5 -18   24.60   38.20 
   1   5 -18   28.76   37.43 
  -1   5  18   -8.07   38.00 
  -1   5  18  -30.66   40.03 
  -1  -5  18   -4.98   33.67 
   1  -5 -18  -20.02   32.94 
   1   5 -18   -3.33   41.05 
  -1   5  18  -51.42   48.77 
  -1   5  18   -1.70   10.07 
  -1   5  18   -2.18    9.63 
  -1   5  18   12.10    9.43 
  -1  -5  18    2.21    9.20 
  -1  -5  18   60.69   34.37 
   1  -5 -18    9.35   38.86 
  -1  -5  18  -30.51   40.98 
   1   5 -16   14.05    6.79 
  -1  -5  16   11.69    6.47 
  -1   5  16   46.57   31.11 
  -1  -5  16  -22.05   33.04 
  -1  -5  16   11.86   32.90 
   1  -5 -16  -21.94   33.69 
  -1   5  16    6.84   40.72 
   1   5 -16   -6.75   35.37 
  -1   5  16    8.49   33.65 
   1   5 -16   -2.29   33.92 
  -1   5  16    9.92   37.21 
  -1   5  16    2.04   26.61 
   1  -5 -16   32.63   24.47 
  -1   5  16   35.35   43.82 
  -1  -5  16   19.08   31.37 
   1   5 -16   98.13   29.20 
   1   5 -16   33.09   37.11 
  -1   5  16   16.58    9.35 
  -1   5  16   29.10    9.32 
  -1   5  16   11.40    9.01 
  -1  -5  16   12.57    8.62 
  -1  -5  16   48.93   33.88 
  -1  -5  16   40.55   31.74 
   1   5 -14   21.13    6.79 
  -1   5  14   41.16   28.46 
  -1  -5  14   38.72    6.68 
  -1   5  14   29.42   37.95 
   1  -5 -14    2.25   32.47 
  -1   5  14   35.33   30.38 
  -1   5  14   32.28   34.81 
   1   5 -14   69.74   31.77 
   1   5 -14   24.51   32.56 
  -1  -5  14   -8.71   29.30 
  -1   5  14   30.58   40.35 
  -1  -5  14   41.73   30.26 
   1   5 -14   18.17   27.39 
   1   5 -14   90.24   35.83 
  -1   5  14   12.03   25.21 
  -1   5  14   23.59    8.83 
  -1   5  14   26.08    8.11 
  -1   5  14   31.58    9.01 
  -1  -5  14   40.97    8.19 
  -1  -5  14    0.27   30.51 
  -1  -5  14   73.47   33.85 
   1  -5 -14   19.25   33.62 
   1  -5 -12   24.63   21.63 
  -1  -5  12  -26.90   32.65 
   1  -5 -12  -16.70   31.78 
  -1  -5  12   15.54   29.82 
  -1   5  12   19.07   37.35 
   1  -5 -12   19.17   23.48 
  -1   5  12  -22.92   24.39 
   1   5 -12  -13.98   34.61 
  -1   5  12   -2.44   10.00 
   1   5 -12    5.43   29.61 
  -1   5  12  -17.11   33.32 
  -1  -5  12   37.76   26.81 
   1  -5 -12  -29.57   30.37 
   1   5 -12   28.57   30.01 
  -1   5  12   -7.48   29.96 
  -1   5  12   -3.91   34.95 
  -1   5  12   17.66    7.90 
  -1   5  12   13.65    7.79 
  -1   5  12    4.74    7.51 
  -1  -5  12    3.07    7.38 
   1   5 -12   14.48    6.39 
  -1   5  12   18.19   25.46 
  -1  -5  12    4.71    6.34 
  -1  -5  10  133.60   32.60 
  -1  -5  10  127.75   32.36 
   1  -5 -10  114.82   34.49 
   1  -5 -10  174.65   29.20 
   1   5 -10  205.16   38.08 
   1  -5 -10  132.00   28.25 
  -1   5  10  152.84   40.40 
  -1   5  10  121.12   28.66 
  -1   5  10  166.27   17.41 
  -1   5  10  171.42   16.23 
   1   5 -10  140.19   31.00 
   1  -5 -10   69.52   28.65 
  -1   5  10  160.94   37.07 
   1   5 -10  129.83   32.32 
  -1  -5  10  127.98   30.56 
  -1   5  10  192.20   35.65 
  -1   5  10  169.23   32.16 
   1   5 -10  132.50   32.24 
  -1   5  10  148.51   16.18 
  -1   5  10  154.06   16.16 
  -1  -5  10  155.43   16.02 
  -1  -5  10  155.18   15.52 
  -1   5  10  150.55   27.39 
   1   5 -10  147.73   15.55 
  -1   5   8   62.65   22.05 
  -1   5   8   49.89   31.10 
   1   5  -8   11.84   26.13 
  -1   5   8   39.33   24.12 
   1   5  -8   55.62   28.86 
  -1  -5   8   29.47   22.74 
   1   5  -8   29.25   23.22 
  -1   5   8   72.77   29.54 
  -1   5   8   48.38   35.55 
   1   5  -8   47.37   30.67 
  -1   5   8   68.78   23.61 
  -1  -5   8   50.01   26.74 
   1   5  -8   35.14   26.55 
   1  -5  -8   24.40   22.68 
  -1   5   8   32.38    7.54 
  -1   5   8   40.94    8.14 
  -1  -5   8   41.36    7.77 
  -1  -5   8   22.82   14.12 
  -1  -5   8   32.43   26.99 
   1   5  -8   48.47   11.95 
  -1  -5   8   33.08   28.10 
   1  -5  -8   65.14   29.08 
   1  -5  -8   28.43   25.49 
   1   5  -6   94.16   27.89 
  -1   5   6  100.45   23.63 
   1  -5  -6   94.93   28.93 
  -1   5   6   45.91   29.88 
   1   5  -6   72.04   24.66 
  -1  -5   6   71.14   18.99 
   1   5  -6   74.70   25.50 
  -1   5   6  125.26   29.42 
  -1   5   6   82.91   20.55 
   1  -5  -6  118.52   27.86 
  -1  -5   6   70.11   25.95 
   1   5  -6   61.11   14.05 
  -1   5   6   55.62   27.59 
  -1  -5   6   81.80   31.39 
  -1   5   6   69.41   25.44 
  -1  -5   6   45.21   27.66 
   1   5  -6   92.45   31.79 
   1   5  -6   53.52   28.37 
  -1   5   6   76.57   33.60 
   1  -5  -6   79.96   24.48 
  -1  -5   4  -19.37   18.33 
   1   5  -4   19.22   26.62 
  -1   5   4   21.32   25.04 
   1   5  -4   -2.28   19.73 
   1   5  -4   24.48   22.90 
  -1   5   4   28.61   26.62 
   1  -5  -4   11.92   25.68 
  -1   5   4    8.21   18.77 
   1   5  -4  -16.44   19.07 
  -1   5   4    3.48   15.95 
   1   5  -4    0.53   13.90 
   1  -5  -4   -1.12    5.68 
  -1  -5   4   -3.71   20.96 
  -1  -5   4   -6.77   24.29 
  -1   5   4   -0.98   24.10 
   1  -5  -4  -29.81   24.02 
   1   5  -4   52.22   26.29 
  -1  -5   4   -2.57   24.05 
  -1   5   4   10.79   29.90 
   1  -5  -4    9.54   22.89 
  -1   5   4  -15.79   23.73 
   1   5  -4  -10.22   28.49 
   1  -5  -2  163.10   29.12 
   1   5  -2  167.46   29.97 
   1   5  -2  166.51   26.97 
   1   5  -2  155.68   25.62 
  -1   5   2  187.91   29.63 
  -1   5   2  185.59   29.37 
  -1   5   2  169.78   24.55 
  -1  -5   2  155.54   26.07 
   1   5  -2  157.64   23.58 
  -1   5   2  172.03   21.55 
   1   5  -2  137.31   22.18 
   1  -5  -2  149.51   19.55 
  -1  -5   2  148.13   25.33 
  -1  -5   2  137.79   27.12 
  -1   5   2  138.21   27.01 
   1  -5  -2  147.34   29.25 
  -1   5   2  152.36   28.90 
   1  -5  -2  165.44   27.60 
   1   5  -2  174.38   32.69 
  -1  -5   2  113.52   29.16 
   1   5  -2  143.32   30.48 
  -1   5   2  139.82   32.31 
   1   5   0   26.48   25.87 
  -1   5   0   21.99   22.93 
  -1   5   0   10.43   23.71 
  -1   5   0    3.98   17.61 
   1   5   0   33.07   20.06 
  -1  -5   0   23.26   22.30 
   1  -5   0   -8.89   22.26 
   1   5   0   40.17   22.63 
   1   5   0   -4.98   17.77 
  -1   5   0    3.60   13.89 
   1   5   0   27.46   17.38 
  -1   5   0   23.72   19.69 
  -1  -5   0   28.78   15.58 
  -1  -5   0   54.48   28.21 
   1  -5   0   30.69   26.53 
   1  -5   0   22.63   16.61 
   1   5   0   13.77   25.51 
  -1   5   0  -10.81   24.59 
  -1   5   0   29.79   26.89 
   1   5   0   25.58   28.48 
   1  -5   0  -24.48   23.30 
  -1  -5   0  -26.10   24.34 
  -1   5  -2   27.20   17.14 
  -1   5  -2   44.47   24.55 
   1   5   2    2.31   26.50 
   1   5   2   19.38   21.77 
   1   5   2    5.81   22.12 
   1  -5   2   11.13   19.96 
  -1   5  -2   17.10   23.49 
  -1  -5  -2   13.18   24.62 
  -1   5  -2   29.12   14.62 
   1   5   2   -1.43   18.40 
  -1   5  -2    0.47   17.99 
  -1  -5  -2   10.49   27.43 
  -1  -5  -2   11.43   12.41 
   1  -5   2   24.90   22.29 
   1  -5   2   20.51   18.69 
  -1   5  -2    7.62   25.09 
  -1  -5  -2    7.02   23.31 
   1   5   2   40.25   24.65 
   1   5   2   40.61   29.67 
   1  -5   2   18.47   23.68 
  -1   5  -2   12.31   26.75 
   1   5   4   46.86   29.09 
   1   5   4  -10.13   23.46 
  -1  -5  -4   27.12   26.76 
  -1   5  -4    2.37   22.00 
  -1   5  -4    5.61   24.37 
  -1   5  -4    4.91   16.16 
   1   5   4   12.55   23.15 
   1  -5   4   11.91   19.03 
   1   5   4   11.27   19.49 
  -1   5  -4   16.93   15.55 
  -1  -5  -4    1.50   22.52 
   1  -5   4   31.36   22.94 
   1  -5   4   10.48   27.12 
  -1  -5  -4   19.66   24.01 
  -1   5  -4   13.65   15.85 
  -1   5  -4   -5.01   27.01 
   1  -5   4    7.73   24.72 
  -1   5  -4   28.24   26.58 
   1   5   4   -3.34   31.49 
   1   5   4   -4.09   24.74 
  -1  -5  -4    9.20   23.35 
   1   5   6   22.87   25.84 
   1  -5   6    8.68   19.77 
   1  -5   6   18.74   16.31 
   1   5   6   25.92   24.81 
  -1   5  -6   -7.93   23.38 
  -1  -5  -6    2.66   26.48 
  -1   5  -6   -7.91   19.35 
  -1   5  -6   13.94   27.39 
   1   5   6   53.10   30.69 
  -1   5  -6   19.43   29.44 
   1   5   6   14.23   24.86 
   1   5   6   48.00   32.99 
  -1  -5  -6   29.93   24.28 
   1  -5   6   -1.46   28.93 
  -1   5  -6   63.31   26.49 
   1   5   6   -5.78   22.83 
   1  -5   6   46.28   25.32 
  -1  -5  -6   -8.81   23.81 
   1  -5   6   -2.90   30.40 
  -1  -5  -6   -0.69   26.81 
  -1   5  -6   20.24   16.19 
   1   5   8   47.89   29.15 
   1   5   8   59.73   27.37 
   1  -5   8   50.45   22.40 
  -1   5  -8   77.64   30.46 
  -1   5  -8   70.09   21.38 
   1  -5   8   39.54   15.36 
  -1   5  -8   59.38   27.27 
   1   5   8   59.12   32.99 
   1  -5   8   11.60   29.24 
  -1  -5  -8   43.77   25.83 
   1   5   8   71.09   27.54 
  -1   5  -8   19.78   30.47 
   1   5   8   30.86    8.11 
  -1   5  -8   41.06    7.25 
   1   5   8   69.85   24.88 
   1  -5   8   42.11    7.40 
  -1  -5  -8   42.01   28.69 
  -1  -5  -8   61.55   23.39 
   1  -5   8   35.40   28.83 
  -1   5  -8   51.20   16.55 
   1  -5   8   54.24   31.48 
   1  -5  10  -13.86   27.38 
  -1  -5 -10   -5.76   29.40 
   1  -5  10    4.36   25.38 
  -1   5 -10   10.92   16.03 
  -1  -5 -10    3.95   20.64 
   1  -5  10    0.67   28.57 
   1   5  10    0.34   26.21 
  -1   5 -10   21.84   30.81 
  -1  -5 -10  -20.69   25.43 
  -1   5 -10  -23.24   26.96 
   1   5  10   12.14   10.12 
   1   5  10    0.97   28.10 
  -1  -5 -10  -17.58   30.43 
   1  -5  10    8.91   22.44 
   1   5  10   16.41   29.65 
   1   5  10  -10.15   35.40 
  -1   5 -10  -19.38   23.01 
  -1   5 -10  -12.82   28.22 
  -1   5 -10   29.29   26.58 
   1   5  10   -0.89    7.38 
   1   5  10   -1.69    7.12 
   1   5  10    5.20    7.42 
   1  -5  10    6.69    6.70 
  -1   5 -10   12.52    6.23 
   1   5  10   -4.77   24.98 
   1  -5  10    3.96    6.40 
  -1  -5 -12  266.94   33.27 
   1  -5  12  350.51   42.20 
  -1  -5 -12  222.97   42.59 
   1  -5  12  244.48   41.25 
  -1   5 -12  265.22   30.93 
   1   5  12  374.36   48.91 
  -1   5 -12  312.76   41.10 
  -1  -5 -12  276.36   38.99 
   1  -5  12  261.86   41.84 
  -1   5 -12  346.81   44.24 
   1   5  12  256.03   38.83 
   1   5  12  247.60   26.86 
   1   5  12  275.22   25.64 
   1  -5  12  234.52   25.54 
   1   5  12  355.72   48.30 
  -1   5 -12  336.50   40.58 
   1   5  12  360.49   43.00 
  -1   5 -12  261.16   42.05 
   1   5  12  312.93   43.33 
  -1  -5 -12  226.65   41.58 
   1   5  12  284.10   25.72 
   1   5  12  240.16   25.60 
   1  -5  12  265.58   25.49 
   1   5  12  245.07   25.23 
   1  -5  12  278.00   25.24 
  -1   5 -12  269.22   25.29 
  -1  -5 -12  263.02   25.24 
   1   5  12  297.99   40.46 
   1  -5  14   21.63   30.84 
  -1  -5 -14   13.55   33.64 
   1  -5  14  -42.41   31.98 
   1   5  14   24.27   27.46 
   1  -5  14   41.33   33.35 
  -1   5 -14   32.94   35.86 
  -1   5 -14  -39.63   29.87 
   1   5  14  -18.97   41.49 
  -1  -5 -14    5.04   25.44 
   1   5  14    5.90   11.04 
   1  -5  14  -11.67    7.95 
   1   5  14   -0.53   32.97 
   1   5  14  -35.48   40.81 
   1  -5  14  -19.34   27.40 
  -1  -5 -14   12.62   31.78 
   1   5  14   10.33   35.54 
  -1   5 -14   14.87   34.65 
  -1   5 -14   14.00   29.94 
   1   5  14   -2.04    8.60 
   1   5  14   -2.13    8.51 
  -1   5 -14    2.77    6.43 
   1   5  14    8.37    8.47 
   1  -5  14   -2.99    7.55 
   1   5  14    2.99    5.86 
   1  -5  14  -27.01   30.12 
   1   5  14   51.13   31.88 
  -1  -5 -14   -2.55    6.07 
  -1   5 -14    4.24    6.76 
   1  -5  14   -2.08    6.38 
  -1   5 -16   35.13   37.02 
  -1   5 -16    4.79   31.28 
   1   5  16   46.27   44.25 
   1   5  16   32.70   30.45 
  -1  -5 -16   46.96   28.05 
   1  -5  16   18.72   34.59 
   1  -5  16   32.74    7.26 
   1  -5  16   36.52   32.73 
  -1   5 -16   32.74    7.41 
  -1  -5 -16   24.34    7.29 
   1   5  16   -2.93   33.95 
   1  -5  16   10.27    8.91 
   1   5  16   47.84   35.77 
   1  -5  16   46.22   30.28 
  -1   5 -16   37.91   37.05 
  -1  -5 -16   34.83   32.88 
   1   5  16   52.58   37.50 
   1   5  16   83.24   43.00 
  -1   5 -16   32.69   33.97 
   1   5  16   24.58    9.28 
  -1   5 -16   22.83    7.54 
   1   5  16   27.36    9.39 
   1   5  16   32.37    9.64 
   1  -5  16   33.07    8.66 
   1   5  16   25.42    6.82 
   1  -5  16   25.51   32.68 
  -1  -5 -16   12.32   37.33 
   1  -5  16   29.89   32.14 
   1   5  18   -5.19   46.89 
   1  -5  18    3.30   33.52 
  -1  -5 -18  -11.64   28.43 
   1   5  18   10.35   31.60 
  -1   5 -18   70.54   31.58 
  -1   5 -18   51.07   41.87 
  -1   5 -18   28.87    7.77 
   1   5  18   -0.85   37.18 
   1  -5  18   35.74    7.75 
   1  -5  18   -2.72   35.85 
   1  -5  18   10.18   10.15 
   1   5  18   43.16   41.09 
  -1   5 -18   58.11   39.59 
   1  -5  18   -1.70   34.00 
  -1   5 -18    7.87   36.36 
  -1  -5 -18   62.11   37.07 
   1   5  18   46.39   44.46 
  -1   5 -18   10.75    7.25 
   1   5  18   25.08   10.13 
   1   5  18   29.67   10.38 
   1   5  18   25.30    9.35 
   1  -5  18   19.98    9.29 
   1  -5  18   52.32   43.10 
  -1   5 -20   -4.81   44.49 
  -1   5 -20    6.58   32.81 
   1  -5  20  -29.22   38.46 
   1   5  20   32.72   51.96 
   1   5  20   30.84   41.69 
   1  -5  20    7.53    7.83 
  -1   5 -20   13.59    7.78 
   1  -5  20   61.68   40.26 
   1  -5  20    4.89   10.17 
   1   5  20  -36.16   49.28 
  -1   5 -20  -30.01   42.35 
   1   5  20   -5.34   44.84 
  -1   5 -20  -38.31   42.70 
   1  -5  20  -25.77   37.20 
  -1   5 -20    6.01    7.74 
   1   5  20    4.12   11.26 
   1   5  20    9.86   10.88 
   1   5  20    5.48   10.11 
   1  -5  20    3.48    9.90 
  -1  -5 -20  -31.99   38.52 
   1  -5  20   22.03   41.37 
  -1  -5 -20   15.17   42.36 
   1  -5  22   25.46   40.66 
   1   5  22  -59.01   57.62 
  -1   5 -22   38.93   38.73 
  -1   5 -22   26.64   50.89 
   1  -5  22   16.45    8.03 
  -1   5 -22   16.32    8.12 
   1   5  22   16.85   46.53 
   1  -5  22   21.13   11.30 
   1   5  22   49.67   55.03 
  -1   5 -22   22.19   49.89 
   1  -5  22    3.49   42.08 
   1  -5  22   54.16   45.60 
   1   5  22   47.18   51.20 
  -1   5 -22  -52.41   47.46 
  -1   5 -22    6.30    8.57 
   1   5  22   22.62   12.04 
   1   5  22    3.87   11.33 
   1   5  22   15.71   11.85 
   1  -5  22   13.80   10.70 
  -1  -5 -22   51.69   45.72 
   1  -5  22  112.34   54.36 
  -1  -5 -22   60.62   42.15 
   1  -5  24   27.21   57.03 
  -1  -5 -24   -1.57   43.37 
   1   5  24   31.78   52.34 
  -1   5 -24  -24.88   50.41 
   1   5  24   16.76   12.22 
   1   5  24    9.82   12.69 
   1   5  24   29.35   11.67 
   1  -5  24    4.89   11.47 
   1   5  24  -88.92   56.35 
  -1   5 -24    4.75    7.73 
   1  -5  24   -5.83    7.77 
   1   5  24   18.30   50.77 
   1   5  24   22.38   53.60 
   1  -5  24   -1.37   50.34 
   1  -5  24  -40.82   48.97 
  -1   5 -24   31.07   46.47 
  -1   5 -24  -65.90   53.10 
   1  -5  26   -2.22   12.60 
   1   5  26    4.07   12.25 
   1  -5  28    1.77   11.45 
   1  -5  28   10.46   10.99 
   1   5  28   -1.12   14.98 
   1   5  28  -10.84   11.99 
   1   5  28   11.37   11.96 
   1   5  28    5.62   11.55 
   1  -5  30   20.74   11.07 
   1  -5  30   -4.96    9.61 
   1   5  30    2.28   11.41 
   1  -5  30   -2.62   10.79 
   1   5  30  -13.81   14.16 
   1   5  30   -0.58   10.05 
   1   5  30  -11.71   10.72 
   1   5  32   -1.64    8.94 
   1  -5  32    5.24    8.31 
   1  -5  32   11.40   10.31 
   1   5  32    4.95   12.22 
   1   5  32   -6.01    9.70 
   1  -5  32   19.00    9.35 
   1   5  32   -3.63    9.24 
   1  -5  34  -14.64    8.34 
   1   5  34   -0.89    7.28 
   1  -5  34   11.47    8.86 
   1  -5  34    4.15    7.90 
   1   5  34    3.10    7.97 
   1   5  34   17.65   10.63 
   1   5  34   -6.18    7.47 
  -1  -6  33    7.90    8.73 
  -1   6  33   -7.97    8.03 
  -1  -6  33    0.32    8.35 
  -1  -6  33  -25.53    7.85 
  -1   6  33   21.67    7.96 
  -1   6  33    0.06   10.65 
  -1  -6  33    5.48    8.98 
  -1   6  33   -9.66    8.12 
  -1  -6  31   24.45   10.56 
  -1  -6  31   13.02   10.90 
  -1   6  31  -10.98    9.02 
  -1   6  31    6.91   12.31 
  -1  -6  31   -7.39    9.35 
  -1  -6  31   11.98   11.51 
  -1   6  31    2.47   10.25 
  -1   6  31   14.67    9.64 
  -1  -6  29   19.72   11.21 
  -1   6  29   32.72   12.18 
  -1   6  29   55.84   11.70 
  -1   6  29   27.82   14.34 
  -1  -6  29   18.23   10.88 
  -1   6  29   -0.20   10.51 
  -1  -6  29   45.98   10.57 
  -1   6  27   60.66   14.14 
  -1   6  27   74.86   13.08 
  -1  -6  27   67.60   12.55 
  -1  -6  27   63.67   13.34 
  -1   6  27   50.70   12.98 
  -1  -6  27   56.32   12.44 
  -1   6  27   21.13   15.49 
  -1   6  25   51.38   12.38 
  -1  -6  23   -0.12   53.33 
   1  -6 -23  115.08   55.55 
   1  -6 -23   37.72   49.93 
  -1   6  23   12.68   55.48 
   1   6 -23   56.20   52.13 
  -1   6  23   34.02   13.47 
  -1  -6  23   65.54   12.90 
  -1  -6  23   21.87   14.46 
   1   6 -23   68.50   51.67 
  -1   6  23   72.61   54.72 
   1   6 -23   61.39   54.08 
  -1   6  23   27.72   54.18 
   1   6 -23   75.88   52.27 
  -1  -6  23  -11.33   48.03 
  -1   6  23   43.83   12.53 
  -1   6  23   45.72   14.40 
  -1   6  23   71.39   14.27 
  -1  -6  23   54.47   12.47 
  -1  -6  23   48.64   13.63 
   1   6 -23   76.28    9.72 
  -1  -6  23   76.21    9.69 
  -1  -6  21  -14.64   52.68 
   1  -6 -21  -35.17   49.60 
  -1  -6  21   11.29   11.44 
   1   6 -21   52.53   49.60 
  -1   6  21    4.23   48.17 
   1   6 -21   -0.71   43.32 
   1  -6 -21   -8.12   41.93 
  -1  -6  21   26.10   46.04 
   1   6 -21   -5.56   45.80 
  -1   6  21  -33.86   57.05 
  -1   6  21   16.83   58.49 
   1   6 -21  -23.14   41.32 
   1   6 -21    0.57   53.53 
  -1  -6  21   41.33   41.00 
  -1   6  21  -12.01   12.11 
  -1   6  21    3.91   12.11 
  -1   6  21   13.26   12.52 
  -1  -6  21   13.40   10.85 
  -1  -6  21  -12.28   10.72 
   1   6 -21   -9.17    8.40 
  -1  -6  21    7.71    8.30 
  -1  -6  19   -8.08   45.98 
   1  -6 -19   -7.34   41.76 
  -1  -6  19   -1.11   10.63 
  -1   6  19   35.69   49.37 
  -1   6  19   -4.93   41.88 
  -1  -6  19   28.98   41.90 
   1   6 -19   -6.27   41.43 
   1   6 -19   24.98   43.76 
   1   6 -19  -13.82   41.22 
   1  -6 -19  131.17   43.62 
  -1   6  19  -29.62   46.77 
   1   6 -19   57.70   38.76 
  -1  -6  19  -36.81   37.20 
  -1   6  19  -30.07   55.67 
   1   6 -19  -13.35   48.02 
  -1   6  19   -0.47   11.45 
  -1   6  19    4.43   10.41 
  -1   6  19    9.29   11.19 
  -1  -6  19    8.97   10.02 
  -1  -6  19   -2.48   10.43 
   1   6 -19   -0.47    8.30 
  -1  -6  19   -4.89    8.00 
  -1  -6  17   41.63   40.25 
  -1  -6  17   34.21   37.62 
   1  -6 -17   55.17   39.12 
  -1  -6  17   16.41    9.61 
   1   6 -17    4.70   37.33 
   1   6 -17   11.25   39.67 
  -1   6  17   50.80   39.75 
   1   6 -17   26.95   35.77 
  -1   6  17   42.74   46.95 
  -1   6  17    9.54   40.50 
  -1  -6  17   10.75   36.20 
   1  -6 -17   27.74   38.56 
   1   6 -17   27.41   42.14 
   1   6 -17  -10.88   32.69 
  -1   6  17   -3.11   48.07 
  -1  -6  17    3.23   32.83 
  -1   6  17   21.16   10.40 
  -1   6  17   16.51   11.07 
  -1   6  17   34.43   10.25 
  -1  -6  17   23.15   10.31 
   1   6 -17   22.07    8.01 
  -1  -6  17   23.56    7.98 
  -1   6  17   41.84   35.46 
  -1  -6  15  -21.93   35.12 
   1  -6 -15  -18.33   37.66 
  -1  -6  15   47.86   38.77 
  -1  -6  15   17.71    9.16 
   1   6 -15   13.30   33.77 
  -1   6  15    2.61   35.08 
   1  -6 -15   27.91   36.51 
   1   6 -15   -8.97   36.76 
  -1   6  15   -0.42   42.57 
   1   6 -15   -6.47   34.53 
  -1   6  15  -25.34   38.17 
  -1  -6  15   28.37   33.40 
   1   6 -15   22.61   41.53 
   1   6 -15   -5.50   32.74 
   1  -6 -15  -25.60   27.89 
  -1   6  15   18.79   45.09 
  -1  -6  15    5.61   31.33 
  -1   6  15   61.43   30.13 
  -1   6  15   -3.66    9.30 
  -1   6  15    8.28    9.49 
  -1   6  15    2.78    9.37 
  -1  -6  15    5.56    8.91 
  -1   6  15   14.57   31.13 
   1   6 -15    5.51    7.30 
  -1  -6  15    5.51    7.01 
  -1  -6  13    5.88   35.65 
   1  -6 -13   53.88   36.06 
  -1  -6  13   -1.31   36.84 
  -1   6  13    2.17   11.45 
  -1  -6  13    5.54    7.97 
  -1   6  13    8.40   35.23 
   1   6 -13   18.48   32.66 
  -1   6  13   41.77   39.68 
   1   6 -13    8.18   29.15 
  -1   6  13   10.17   31.51 
  -1  -6  13    0.48   29.61 
   1   6 -13   16.53   32.15 
   1  -6 -13  -27.74   34.95 
   1  -6 -13   -2.30   26.05 
   1   6 -13   10.80   30.46 
  -1   6  13   -1.16   27.88 
  -1   6  13   44.64   42.52 
  -1  -6  13  -12.51   29.59 
   1   6 -13  -24.79   37.54 
  -1   6  13   -0.78    8.87 
  -1   6  13   -1.30    8.83 
  -1   6  13   11.40    8.50 
  -1  -6  13    3.35    8.24 
  -1   6  13    3.60    6.00 
  -1  -6  13    9.76    7.06 
   1  -6 -13    7.40    6.47 
  -1   6  13   32.92   26.71 
   1   6 -13    5.62    7.17 
   1  -6 -11    4.81   33.54 
  -1  -6  11    9.26   35.09 
   1  -6 -11   66.03   25.20 
  -1  -6  11   53.69   32.71 
  -1  -6  11    8.64    7.95 
  -1   6  11    5.39   10.66 
   1   6 -11    9.28   28.00 
   1  -6 -11  -36.04   31.42 
   1   6 -11    0.19   30.43 
  -1   6  11  -19.37   29.26 
  -1   6  11    1.09   33.46 
  -1  -6  11    5.76   27.96 
   1   6 -11   19.24   28.99 
  -1   6  11   37.15   37.09 
  -1   6  11    3.95   27.50 
  -1  -6  11  -21.55   30.89 
  -1   6  11    2.21   39.99 
   1   6 -11    1.09   35.95 
   1  -6 -11   21.97   26.45 
   1   6 -11   32.29   31.73 
  -1   6  11    6.10    8.31 
  -1   6  11   16.04    8.36 
  -1   6  11   17.96    7.29 
  -1   6  11    4.12    5.89 
  -1  -6  11    7.92    8.30 
  -1  -6  11   10.36    6.37 
  -1   6  11  -10.55   25.46 
   1   6 -11    8.45    6.72 
   1  -6 -11   19.78    6.15 
   1  -6  -9   74.05   27.38 
  -1  -6   9   90.01   31.44 
   1  -6  -9   82.58   32.56 
  -1  -6   9   43.99   35.64 
   1  -6  -9   98.89   27.81 
  -1   6   9   81.28   28.16 
  -1  -6   9   84.94   30.08 
  -1   6   9  103.86   39.13 
   1   6  -9   65.93   30.91 
   1   6  -9   77.50   35.11 
  -1  -6   9   83.88   11.64 
  -1  -6   9   80.25   10.08 
  -1   6   9   76.86   12.22 
  -1   6   9   90.21   35.46 
   1   6  -9   58.26   30.67 
   1   6  -9   50.35   27.53 
  -1   6   9   92.09   34.02 
   1   6  -9  103.51   30.17 
  -1   6   9  106.25   30.31 
  -1   6   9   83.45   10.35 
  -1   6   9   87.28   10.64 
  -1   6   9   77.25   10.65 
  -1  -6   9   68.12   10.68 
  -1   6   9   66.78    9.10 
  -1  -6   9   73.03    9.98 
  -1  -6   9   78.48    9.76 
  -1   6   9   87.58   24.37 
   1   6  -9   72.82    9.56 
   1  -6  -9   75.96    9.29 
   1  -6  -7   52.53   28.76 
  -1  -6   7   76.20   30.89 
   1  -6  -7   92.79   29.81 
  -1  -6   7  101.96   28.24 
   1   6  -7   42.10   34.86 
  -1  -6   7  143.23   31.49 
  -1   6   7   79.66   38.13 
   1   6  -7  106.04   32.46 
  -1   6   7   67.19   28.32 
  -1   6   7  106.75   11.89 
  -1  -6   7  118.82   11.44 
   1   6  -7   69.02   10.30 
  -1  -6   7   56.18   20.52 
  -1   6   7   78.97   32.47 
   1  -6  -7   69.03   31.89 
   1   6  -7   72.80   26.76 
   1   6  -7  119.87   31.07 
  -1   6   7   87.91   26.12 
  -1   6   7  114.77   31.48 
  -1   6   7   77.13   10.44 
  -1   6   7   87.55   10.01 
  -1   6   7   87.26   10.10 
   1  -6  -7   58.74    9.03 
  -1  -6   7   61.40   11.33 
   1   6  -7   69.20   23.15 
  -1   6   7  108.72   22.60 
   1   6  -7   63.83    9.39 
  -1  -6   7   68.61    9.25 
  -1   6   7   69.44    9.14 
   1   6  -5   39.43   15.78 
   1  -6  -5    7.74   28.49 
  -1  -6   5   10.95   24.71 
  -1   6   5   47.07   28.14 
  -1  -6   5   22.41   34.43 
  -1  -6   5   50.29   28.40 
   1   6  -5   42.60   32.60 
  -1   6   5   28.94   33.82 
  -1   6   5   24.11   27.21 
   1   6  -5   49.46   30.42 
  -1  -6   5   50.96    9.13 
   1  -6  -5    4.05   26.34 
   1   6  -5   16.78   24.26 
  -1  -6   5   33.24   20.92 
   1   6  -5   19.37   28.95 
  -1   6   5   20.47   29.75 
   1   6  -5   41.27   27.83 
  -1   6   5   -9.68   23.37 
   1   6  -5   26.99    7.20 
  -1   6   5   31.31    7.52 
  -1   6   5   32.24    7.55 
  -1  -6   5   21.53    8.74 
   1   6  -5   18.54   21.28 
   1   6  -5   26.31    6.78 
  -1   6   5   24.66    6.16 
   1  -6  -5   26.83    6.27 
  -1   6   5   57.85   18.41 
  -1  -6   5   35.97    7.10 
  -1   6   3   74.05   28.10 
  -1   6   3   54.35   34.56 
   1   6  -3   89.60   33.64 
  -1   6   3  118.76   19.05 
  -1  -6   3   70.07    9.52 
   1   6  -3   75.15    9.31 
   1   6  -3   99.97   22.95 
  -1   6   3   91.13   10.24 
   1   6  -3   78.62   10.26 
   1   6  -3  128.72   27.21 
  -1  -6   3   93.01   25.85 
   1  -6  -3   78.64   30.56 
  -1   6   3   82.92   24.47 
  -1   6   3  117.35   30.91 
  -1   6   3  118.47   30.76 
   1   6  -3  124.16   30.18 
   1   6  -3   67.21   25.36 
  -1   6   3   81.17   10.18 
  -1  -6   3   84.24   11.32 
   1  -6  -3   72.50    9.28 
  -1   6   3  101.87   26.38 
  -1  -6   3   64.91   23.34 
   1   6  -3   81.32   19.18 
   1  -6  -3   26.31   13.71 
   1   6  -1  238.90   36.28 
  -1   6   1  231.73   39.95 
  -1  -6   1  191.97   35.09 
   1   6  -1  268.38   39.95 
  -1   6   1  248.71   36.53 
  -1   6   1  240.61   26.39 
   1   6  -1  259.45   29.55 
   1   6  -1  209.13   20.47 
  -1   6   1  183.46   20.16 
   1   6  -1  214.29   20.53 
  -1   6   1  217.01   20.78 
  -1   6   1  238.90   35.87 
  -1   6   1  260.09   35.56 
   1  -6  -1  225.55   34.48 
  -1  -6   1  243.88   33.42 
   1   6  -1  240.39   32.32 
   1   6  -1  237.93   37.91 
  -1   6   1  237.07   30.81 
   1   6  -1  233.57   33.65 
  -1   6   1  215.64   20.61 
   1   6  -1  218.08   20.59 
  -1  -6   1  209.98   20.44 
  -1  -6   1  213.27   20.77 
   1  -6  -1  193.58   20.26 
  -1   6   1  203.89   31.15 
   1   6  -1  244.89   29.54 
  -1  -6   1  177.87   28.47 
   1  -6  -1  163.50   26.69 
  -1   6  -1  361.92   44.69 
   1   6   1  326.00   48.87 
  -1   6  -1  347.43   47.52 
   1   6   1  364.02   44.81 
   1   6   1  380.82   39.44 
  -1   6  -1  312.71   31.57 
   1   6   1  332.86   31.66 
  -1   6  -1  352.30   36.76 
  -1   6  -1  343.10   31.96 
   1   6   1  362.20   31.78 
   1   6   1  340.24   31.85 
  -1   6  -1  309.60   31.87 
   1  -6   1  320.76   46.07 
   1  -6   1  299.06   38.48 
  -1   6  -1  354.10   39.91 
  -1  -6  -1  354.48   32.30 
  -1  -6  -1  345.34   31.63 
   1  -6   1  307.22   31.55 
   1   6   1  392.43   47.34 
  -1  -6  -1  325.25   42.65 
  -1   6  -1  357.62   38.41 
   1   6   1  430.13   42.34 
  -1   6  -1  430.40   44.36 
  -1   6  -1  359.23   43.26 
   1   6   1  424.67   41.47 
   1  -6   1  345.87   42.53 
   1  -6   3   17.88   28.17 
  -1  -6  -3    5.80   26.54 
  -1   6  -3  -15.47   31.60 
  -1   6  -3   28.43   27.85 
   1   6   3    3.97   33.82 
   1   6   3   -0.61   26.65 
   1   6   3   12.64   26.65 
   1   6   3   20.09   32.62 
  -1  -6  -3   31.12   24.13 
   1   6   3   37.09   26.19 
   1  -6   3   15.44   22.57 
  -1   6  -3   23.99   26.48 
  -1   6  -3   12.78   20.84 
  -1   6  -3   13.99   28.36 
   1   6   3    4.70    6.39 
  -1   6  -3    9.75    6.59 
   1  -6   3   11.49    6.61 
  -1  -6  -3    9.22    6.37 
   1   6   3   11.97   20.59 
  -1   6  -3   23.72   17.64 
   1   6   3   14.09    6.66 
  -1   6  -3    8.73    6.71 
   1   6   3   10.34    7.41 
  -1  -6  -3   18.10    8.25 
  -1  -6  -3   22.53   23.87 
  -1   6  -3   22.23   20.50 
   1  -6   3   15.11   33.43 
  -1  -6  -3    5.32   11.77 
  -1  -6  -3   34.73   28.47 
   1  -6   3   17.34   22.57 
   1   6   5   32.21   37.15 
  -1  -6  -5    8.89   26.93 
  -1   6  -5   22.55   31.16 
   1   6   5   11.00   27.39 
  -1   6  -5   10.42    6.71 
   1   6   5   10.76   23.61 
  -1  -6  -5    3.14    6.27 
   1  -6   5    4.31    6.65 
   1   6   5    8.54    5.93 
  -1   6  -5    4.85   19.19 
   1   6   5   13.50   26.04 
  -1  -6  -5   10.06   29.55 
  -1   6  -5   10.53   26.89 
  -1   6  -5   11.23   21.49 
   1   6   5   32.50   27.34 
   1  -6   5  -11.66   22.70 
   1   6   5    6.89   32.97 
   1   6   5   19.08    6.82 
   1   6   5   13.34    7.50 
  -1   6  -5   11.33    6.95 
  -1  -6  -5    6.49    8.18 
  -1  -6  -5   -1.09   26.94 
   1  -6   5  -37.44   26.20 
   1  -6   5   16.88   32.64 
  -1  -6  -5  -21.91   28.13 
  -1   6  -5    7.41   17.27 
  -1  -6  -7   23.70   27.90 
  -1   6  -7    5.62   17.01 
   1  -6   7   53.82   31.79 
   1  -6   7   42.41   26.66 
  -1  -6  -7    4.41   27.52 
  -1  -6  -7  -11.88   27.14 
   1   6   7   50.34   28.56 
   1  -6   7   22.29   29.22 
  -1   6  -7   21.51   31.41 
  -1   6  -7   -5.83   29.45 
   1   6   7   44.96   36.96 
   1   6   7  -12.83   10.14 
  -1   6  -7    5.72    7.73 
  -1   6  -7   19.05   26.90 
   1   6   7  -25.43   34.82 
  -1   6  -7    3.50   23.14 
  -1  -6  -7   55.17   28.78 
  -1   6  -7   43.54   28.76 
   1   6   7  -20.64   28.38 
   1   6   7  -25.36   27.71 
   1  -6   7   28.56   19.00 
   1   6   7    0.18    6.64 
   1   6   7   14.34    7.35 
   1   6   7   13.81    7.06 
  -1  -6  -7    9.17    7.50 
   1  -6   7   15.82    6.41 
  -1   6  -7   17.60   20.66 
   1   6   7    7.40   22.54 
  -1   6  -7    8.23    6.07 
   1  -6   9  113.01   33.02 
   1  -6   9  106.99   31.92 
  -1  -6  -9  105.58   34.28 
  -1  -6  -9  141.26   29.45 
  -1  -6  -9  128.02   29.32 
   1   6   9   28.47   38.91 
   1   6   9   93.98   30.47 
  -1   6  -9  123.66   36.21 
   1  -6   9  115.37   30.13 
   1   6   9   92.41   14.47 
   1   6   9  112.30   12.67 
   1  -6   9  100.71   13.34 
   1   6   9  117.52   12.46 
   1   6   9  134.56   33.47 
   1   6   9  127.60   33.53 
  -1   6  -9  160.76   32.02 
  -1   6  -9  117.67   33.60 
   1   6   9  129.56   38.91 
  -1   6  -9  123.23   27.06 
   1   6   9  102.76   12.63 
   1   6   9  102.16   12.22 
  -1  -6  -9   91.64   12.13 
   1  -6   9  119.74   13.35 
   1  -6   9  107.15   12.13 
   1   6   9   94.63   11.70 
   1   6   9  150.88   28.34 
  -1  -6  -9  113.52   11.96 
  -1   6  -9  103.74   12.05 
   1  -6  11   13.19   32.73 
  -1  -6 -11   33.92   24.52 
   1  -6  11   33.54   30.79 
  -1  -6 -11   12.97   32.85 
   1  -6  11   21.54    7.72 
   1   6  11   22.97    8.46 
   1   6  11   32.22   11.12 
   1  -6  11   20.87   26.89 
  -1   6 -11   55.13   30.36 
   1   6  11  108.65   39.02 
   1   6  11   89.83   33.59 
  -1   6 -11   41.23   33.27 
  -1   6 -11   44.45   27.79 
  -1  -6 -11   -3.74   28.76 
   1   6  11   43.04   32.32 
   1   6  11   17.93   29.04 
  -1  -6 -11   20.39   27.62 
  -1   6 -11  101.41   34.90 
   1   6  11   35.26    8.69 
   1   6  11   23.54    8.52 
   1   6  11   23.56    8.51 
   1   6  11   33.60    6.66 
   1  -6  11   23.06    8.61 
  -1  -6 -11   29.10    7.13 
  -1   6 -11   33.58    7.43 
   1   6  11   38.76   28.79 
   1  -6  11   27.05    7.15 
  -1  -6 -13   42.22   35.46 
   1  -6  13   85.13   38.15 
   1  -6  13  110.37   36.87 
   1   6  13   72.11   13.46 
   1  -6  13   59.92   10.32 
   1   6  13  100.07   44.26 
   1  -6  13   20.45   28.68 
  -1   6 -13   67.35   36.17 
   1   6  13  103.77   36.22 
  -1   6 -13   84.94   30.29 
  -1  -6 -13  107.13   36.65 
  -1   6 -13   95.23   33.25 
   1   6  13   57.50   36.52 
   1   6  13   68.75   31.86 
  -1   6 -13   75.11   36.44 
  -1  -6 -13   96.81   30.41 
   1   6  13   99.69   11.07 
   1   6  13   76.92   10.83 
   1   6  13   59.64   10.41 
   1  -6  13   65.52   10.83 
   1   6  13   71.29    9.26 
   1  -6  13   71.44   10.60 
   1  -6  13   67.54   10.03 
  -1  -6 -13   72.02    9.48 
  -1   6 -13   61.25   10.02 
   1   6  13   73.61   33.20 
   1  -6  15   10.16   40.31 
   1  -6  15   44.74   35.86 
  -1  -6 -15  -13.83   37.07 
   1  -6  15    9.27    8.86 
   1  -6  15   32.11   31.36 
   1   6  15   11.34   37.07 
  -1   6 -15   22.80   34.48 
   1   6  15    4.72   44.00 
  -1   6 -15    7.89   31.74 
   1   6  15   40.21   39.70 
  -1   6 -15   40.62   37.27 
  -1  -6 -15   44.21   33.22 
   1   6  15   33.20   47.72 
  -1   6 -15   30.13   38.82 
   1  -6  15   25.78   33.81 
  -1  -6 -15   26.86   28.36 
   1   6  15   17.04   31.00 
   1   6  15    8.45    9.59 
   1   6  15   10.44    9.80 
   1   6  15   11.80    9.89 
   1  -6  15   12.48    9.01 
   1   6  15   15.21    6.77 
  -1   6 -15   31.94    8.04 
   1   6  15   36.28   35.47 
  -1  -6 -15   12.93    6.85 
   1  -6  15   24.71    7.86 
   1   6  17  -31.81   38.46 
   1  -6  17    0.01    8.00 
  -1   6 -17    8.42    7.85 
  -1  -6 -17    0.13    6.95 
   1   6  17  -22.36   43.44 
  -1  -6 -17  -18.45   39.87 
  -1   6 -17   12.61   39.79 
   1   6  17  -51.75   47.61 
  -1   6 -17  -43.11   40.63 
  -1   6 -17   39.39   36.12 
   1   6  17   66.27   40.13 
   1  -6  17   29.52   36.97 
   1   6  17   30.10   49.98 
  -1  -6 -17  -26.38   32.23 
  -1   6 -17  -33.27   43.32 
   1   6  17   12.96   35.67 
   1   6  17   -7.54   10.44 
   1   6  17    0.11   10.57 
   1   6  17   -1.81   10.28 
   1   6  17   20.61    6.78 
   1  -6  17    9.75    9.26 
  -1  -6 -17   57.09   41.86 
   1  -6  17  -53.68   38.34 
   1  -6  17  -41.11   44.54 
  -1   6 -19   78.89   10.42 
   1   6  19   29.08   43.82 
   1  -6  19   71.39   10.44 
   1   6  19    9.57   47.58 
  -1   6 -19   98.48   43.10 
   1  -6  19   24.97   41.15 
   1   6  19  185.89   53.54 
  -1   6 -19   73.00   45.00 
  -1   6 -19   72.12   41.03 
  -1   6 -19   72.64   46.29 
   1   6  19  110.43   55.18 
   1   6  19   51.60   12.44 
   1   6  19   40.25   13.20 
   1   6  19   65.30   12.80 
   1  -6  19   60.39   12.33 
  -1  -6 -19   67.97   47.42 
  -1  -6 -19   -6.52   42.81 
   1  -6  19   89.19   49.94 
   1   6  21   48.87   48.52 
   1  -6  21   17.37    8.59 
  -1   6 -21   21.38    8.68 
  -1   6 -21    9.11   46.54 
   1   6  21   20.03   57.91 
   1   6  21   29.39   49.25 
  -1   6 -21   62.86   46.80 
   1  -6  21   27.07   44.85 
  -1   6 -21   11.22   48.02 
   1  -6  21   12.76   41.45 
  -1   6 -21   46.41   48.33 
  -1   6 -21   -0.29   43.82 
   1   6  21   53.82   53.91 
   1   6  21   24.34   12.49 
   1   6  21   17.21   10.85 
   1   6  21   10.67   12.20 
   1  -6  21    6.86   11.32 
   1  -6  21   41.46   48.24 
  -1  -6 -21   71.87   42.48 
  -1  -6 -21   40.96   49.03 
  -1  -6 -23   69.19   51.00 
   1  -6  23    8.33   56.82 
  -1  -6 -23  -41.88   49.42 
   1   6  23  -14.65   60.56 
  -1   6 -23   79.51   58.17 
   1  -6  23   12.24   11.21 
   1   6  23   37.51   12.24 
   1   6  23   28.17   13.48 
   1   6  23   19.72   12.42 
   1   6  23   45.98   57.92 
   1  -6  23   -4.23   47.76 
   1   6  23  -22.09   54.03 
  -1   6 -23   59.03   56.18 
  -1   6 -23   33.42   54.24 
  -1   6 -23  -10.11   53.28 
   1  -6  23    7.77   10.96 
   1  -6  23    7.07   11.87 
   1  -6  23   27.40    8.68 
  -1   6 -23   30.07    8.72 
   1   6  25   45.00   15.09 
   1  -6  25   36.66   14.14 
   1  -6  25   89.32   14.82 
   1  -6  25  103.70   15.64 
   1  -6  25  131.78   12.27 
  -1   6 -25  115.63   12.36 
   1   6  25   87.80   15.42 
   1   6  25  133.55   15.73 
   1   6  27  121.64   14.41 
   1   6  27   83.70   14.63 
   1   6  27   71.41   14.73 
   1  -6  27   65.78   13.47 
   1   6  27   77.70   17.34 
   1  -6  27   86.08   14.01 
   1  -6  27  119.76   14.11 
   1   6  29   49.13   10.78 
   1   6  29   35.22   11.30 
   1  -6  29   11.83   10.22 
   1   6  29   17.77   14.23 
   1   6  29   18.46   10.86 
   1   6  31   -8.17    9.05 
   1   6  31   -2.83    9.03 
   1  -6  31   -7.27    9.93 
   1  -6  31  -17.56    9.27 
   1  -6  31    7.58   10.20 
   1   6  31    8.98    9.12 
   1   6  31  -18.80   12.57 
   1  -6  31   -3.26    8.83 
   1   6  33    5.08    7.40 
   1  -6  33    9.62    8.20 
  -1   6 -33   -9.29    7.80 
   1  -6  33   12.79    9.01 
   1   6  33   -2.73    7.54 
   1   6  33   -9.86    7.81 
   1   6  33   25.36   10.11 
   1   7 -32    4.10    7.78 
  -1   7  32   -2.72    7.95 
  -1  -7  32    5.37    8.20 
  -1   7  32  -10.61    7.67 
  -1  -7  32   -2.09    8.78 
  -1   7  32   -0.13    9.95 
  -1   7  30    7.42    9.35 
  -1   7  30   24.53    9.43 
   1   7 -30   12.87    9.73 
  -1  -7  30    6.21    9.58 
  -1  -7  30   -2.29   10.29 
  -1   7  30    5.57   12.52 
  -1  -7  30   -8.50    8.99 
  -1  -7  30   -9.28   10.44 
  -1   7  28   -8.88   10.64 
  -1   7  28   13.67   11.39 
  -1  -7  28  -22.35   10.84 
  -1  -7  28  -19.00   11.73 
  -1   7  28    3.96    9.46 
  -1  -7  28  -45.53   11.73 
  -1  -7  28   -2.13   10.44 
  -1   7  28    5.07   13.38 
  -1   7  26   -1.06   12.22 
  -1   7  26    2.30   11.58 
  -1  -7  26  -17.35   11.38 
  -1  -7  26   -0.51   11.19 
  -1  -7  26   -5.11   12.73 
  -1   7  26   -0.60   10.64 
  -1  -7  26    1.65   10.98 
  -1  -7  24   -7.43   13.25 
  -1  -7  24   -5.58   11.65 
  -1   7  24   -7.21   10.82 
  -1  -7  24  -15.74   13.56 
  -1  -7  24   -0.25   11.64 
  -1   7  24    5.06   12.18 
  -1   7  24   -9.78   12.50 
  -1  -7  24   -4.37   12.33 
  -1  -7  24   -5.31    8.39 
   1   7 -24   19.03    8.32 
  -1  -7  22   -9.27   59.21 
   1  -7 -22   43.46   52.23 
   1  -7 -22   11.93   54.64 
  -1   7  22  -17.12   54.64 
   1   7 -22    2.33   59.65 
  -1  -7  22   -6.27   10.88 
  -1   7  22   12.66   11.03 
  -1  -7  22   10.30   14.82 
   1   7 -22  -31.63   55.16 
  -1   7  22   50.58   62.71 
   1   7 -22    6.86   53.33 
  -1   7  22    2.07   12.88 
  -1   7  22   14.41   11.08 
  -1   7  22  -11.69   13.48 
  -1  -7  22    2.20   12.28 
  -1  -7  22    4.54    8.36 
   1   7 -22   -3.02    8.29 
  -1  -7  20  -12.35   54.19 
   1  -7 -20   42.20   52.85 
  -1  -7  20    5.63   10.49 
  -1   7  20  -20.49   50.74 
   1   7 -20  -30.47   49.51 
  -1   7  20    1.96   49.65 
   1   7 -20   46.97   47.10 
  -1  -7  20  -67.20   46.78 
   1  -7 -20   44.64   49.98 
   1   7 -20  -23.64   50.93 
  -1   7  20  -76.76   54.68 
  -1  -7  20  125.27   43.00 
   1   7 -20  -66.05   56.96 
  -1   7  20   39.29   61.94 
   1   7 -20  -25.54   43.77 
  -1   7  20   11.32   12.10 
  -1   7  20    3.35   12.75 
  -1   7  20   10.31   12.15 
  -1  -7  20    0.47   11.77 
   1   7 -20   -3.57    8.59 
  -1  -7  20   -5.93    8.62 
  -1  -7  18    9.89   49.54 
  -1  -7  18   18.61   47.32 
   1  -7 -18  100.73   51.27 
  -1  -7  18    4.79   10.47 
   1   7 -18    6.87   43.11 
  -1   7  18    0.42   55.70 
   1   7 -18   48.18   46.74 
   1   7 -18   80.75   45.52 
  -1   7  18    3.25   43.82 
  -1   7  18   25.28   44.82 
   1  -7 -18   12.66   46.00 
   1   7 -18  -28.73   49.73 
  -1   7  18   64.55   59.63 
   1   7 -18   -6.40   37.84 
  -1  -7  18    8.94   37.16 
  -1   7  18   -7.97   11.23 
  -1   7  18   22.87   11.97 
  -1   7  18   36.42   11.82 
  -1  -7  18   32.79   10.90 
   1   7 -18   38.53    9.11 
  -1  -7  18   22.81    9.00 
   1  -7 -16   -0.10   45.06 
  -1  -7  16   59.90   46.63 
  -1  -7  16  -28.33   43.62 
  -1  -7  16   25.72   37.38 
  -1   7  16  -19.45   52.94 
   1   7 -16   31.91   44.50 
   1   7 -16  102.01   41.09 
  -1  -7  16   13.12   12.51 
  -1  -7  16    0.72    9.46 
   1   7 -16   -4.93   41.08 
  -1   7  16   26.56   44.34 
   1   7 -16   -6.04   36.28 
   1  -7 -16   34.92   44.66 
  -1   7  16  -39.05   41.01 
   1   7 -16    5.80   42.53 
  -1   7  16  -14.43   49.12 
  -1   7  16    0.58   10.95 
  -1   7  16   22.58   11.24 
  -1   7  16    2.93    9.86 
  -1  -7  16  -16.59   10.38 
   1   7 -16   27.62    8.52 
  -1  -7  16    8.07    8.26 
   1  -7 -14   39.94   42.52 
  -1  -7  14  -15.25   36.76 
  -1  -7  14   22.37   41.74 
  -1   7  14   32.33   47.51 
   1   7 -14  -21.27   36.22 
  -1   7  14   34.98   33.89 
  -1  -7  14   13.72   34.59 
   1   7 -14  -40.32   41.38 
   1  -7 -14  -14.84   31.57 
  -1  -7  14    5.31   11.54 
  -1  -7  14    1.51    8.69 
  -1  -7  14   -2.48    8.85 
   1  -7 -14  -50.37   37.92 
   1   7 -14   -1.42   37.87 
  -1   7  14    7.43   43.60 
  -1   7  14   -8.29   41.56 
   1   7 -14   -9.75   38.56 
  -1   7  14   -1.01   37.46 
   1   7 -14   -3.38   33.04 
  -1   7  14   -1.71   10.16 
  -1   7  14   -6.69   10.08 
  -1   7  14   -0.56   10.08 
  -1   7  14   -5.10    6.73 
  -1  -7  14   28.60    9.31 
  -1  -7  14    7.30    7.94 
   1   7 -14    0.42    8.00 
   1  -7 -14   -9.57    6.85 
   1  -7 -12    9.26   30.89 
   1  -7 -12  -43.46   39.79 
  -1  -7  12  -55.94   38.18 
  -1  -7  12  -75.80   40.22 
  -1  -7  12   12.85   31.58 
  -1   7  12   -6.98   31.11 
   1   7 -12   -4.59   40.54 
   1   7 -12   35.52   33.44 
   1  -7 -12  -24.60   28.69 
  -1   7  12  -20.91   44.55 
  -1   7  12   -4.15   12.08 
  -1  -7  12   13.83   10.87 
  -1  -7  12    6.55    8.98 
  -1  -7  12    1.07    7.86 
   1  -7 -12   44.02   39.21 
   1   7 -12    4.13   35.16 
  -1   7  12   23.32   38.78 
   1   7 -12  -30.39   34.93 
   1   7 -12   27.93   31.47 
  -1   7  12   37.18   33.02 
  -1   7  12  -20.81   41.85 
  -1   7  12    3.02    9.39 
  -1   7  12   -7.27    9.75 
  -1   7  12  -13.43    8.52 
  -1   7  12   -1.89    6.52 
  -1  -7  12    5.52    8.10 
   1  -7 -12    4.69    6.63 
   1   7 -12    8.81   31.37 
  -1  -7  12    6.67    8.01 
   1   7 -12    4.94    7.92 
   1  -7 -10   19.71   33.98 
  -1  -7  10   17.09   39.10 
   1  -7 -10    1.19   30.56 
  -1  -7  10  -17.31   33.36 
  -1  -7  10   15.39   10.82 
  -1  -7  10   26.44    8.28 
  -1   7  10   14.02   11.59 
   1   7 -10   19.98   34.14 
   1   7 -10   10.35   31.24 
   1   7 -10    0.18   30.20 
  -1   7  10  -24.51   38.78 
   1  -7 -10   -1.09   33.46 
  -1   7  10   40.32   35.76 
  -1   7  10  -20.52   29.69 
   1  -7 -10    9.12   28.37 
  -1  -7  10   31.12   31.97 
   1   7 -10   50.93   40.37 
  -1   7  10   54.17   43.38 
  -1   7  10   55.03   31.50 
   1   7 -10   16.51   34.85 
   1   7 -10   20.41    8.63 
  -1   7  10   13.01    8.46 
  -1   7  10    9.37    9.22 
  -1   7  10   24.92    9.21 
  -1   7  10   26.15    6.58 
  -1  -7  10   22.24    7.74 
  -1  -7  10   17.50    8.94 
   1  -7 -10   18.74    8.25 
  -1  -7  10   19.60    7.45 
   1   7 -10    6.32   27.31 
   1  -7 -10   18.19    7.02 
   1   7 -10   17.41    7.79 
   1  -7  -8   71.13   32.35 
  -1  -7   8   55.64   29.69 
   1  -7  -8   40.73   31.14 
  -1  -7   8   83.93   38.56 
   1   7  -8  107.33   36.44 
  -1  -7   8   66.38   33.15 
   1  -7  -8   73.65   29.01 
  -1   7   8   98.24   41.99 
   1   7  -8   40.91   38.61 
  -1   7   8   31.34   29.40 
  -1  -7   8   97.89   12.18 
  -1   7   8   73.29   12.43 
  -1  -7   8   68.17    9.65 
  -1   7   8   65.71   37.09 
  -1   7   8  105.06   29.81 
   1   7  -8   38.69   33.11 
  -1   7   8   64.58   34.97 
   1  -7  -8   63.54   32.80 
   1   7  -8   60.73   28.05 
   1   7  -8   93.02   31.23 
   1   7  -8   69.61   10.27 
  -1   7   8   65.85    9.63 
  -1   7   8   80.38   10.66 
  -1   7   8   73.87   10.70 
  -1  -7   8   51.52    9.09 
  -1  -7   8   66.56   11.06 
   1   7  -8   50.86   26.88 
   1   7  -8   48.87    9.42 
  -1  -7   8   57.92    9.17 
  -1  -7   6  341.26   45.90 
   1  -7  -6  366.66   47.52 
  -1  -7   6  389.74   54.29 
   1  -7  -6  338.45   50.14 
   1   7  -6  449.96   52.74 
  -1   7   6  371.27   55.27 
  -1  -7   6  359.99   48.10 
  -1   7   6  399.34   47.67 
   1   7  -6  399.23   49.88 
   1  -7  -6  342.13   46.55 
  -1   7   6  379.83   34.88 
   1   7  -6  330.94   34.18 
  -1   7   6  388.59   34.30 
  -1  -7   6  248.15   42.52 
   1  -7  -6  349.65   50.87 
   1   7  -6  413.48   45.35 
  -1   7   6  372.31   51.56 
   1   7  -6  411.44   46.96 
  -1   7   6  365.70   45.48 
  -1   7   6  463.48   50.32 
   1   7  -6  365.14   50.13 
  -1   7   6  369.25   34.24 
  -1   7   6  403.70   33.91 
   1  -7  -6  318.01   33.83 
  -1  -7   6  336.15   34.02 
  -1  -7   6  386.34   34.60 
  -1   7   6  336.86   33.81 
   1   7  -6  414.50   44.21 
   1   7  -6  343.55   34.01 
   1  -7  -4   48.60   29.80 
  -1   7   4   37.26   10.15 
   1  -7  -4  -20.49   27.82 
  -1   7   4   14.09   29.60 
  -1   7   4   27.99   26.18 
  -1  -7   4   33.03   25.27 
   1   7  -4   47.49   32.64 
  -1   7   4   49.73   32.60 
   1   7  -4   10.05   27.66 
   1   7  -4   32.25   26.97 
   1   7  -4  -13.20   34.93 
   1  -7  -4   21.59   28.25 
  -1   7   4   12.21   29.19 
  -1   7   4   30.01   36.44 
  -1  -7   4   31.84   31.51 
   1   7  -4   10.37   31.01 
  -1   7   4   23.33    8.02 
  -1   7   4   29.08    6.98 
   1   7  -4   23.64    8.12 
   1   7  -4   24.82    7.97 
  -1   7   4   21.40    7.96 
  -1  -7   4   31.42    9.93 
  -1   7   4   18.34    6.95 
  -1  -7   4   19.83    6.91 
   1   7  -4   18.67    7.08 
   1  -7  -4   21.65    6.88 
   1   7  -4   33.88   23.89 
   1  -7  -2    4.96    6.69 
   1   7  -2   -6.30   22.46 
  -1   7   2    6.10    6.68 
   1   7  -2   -4.70    6.55 
  -1  -7   2   -0.12    6.27 
   1   7  -2   -1.80   33.36 
  -1   7   2   -6.15   31.66 
  -1   7   2   -0.39   30.16 
   1   7  -2   18.82   26.14 
   1   7  -2    8.22   26.62 
  -1   7   2   10.40   24.46 
  -1  -7   2   -8.50   26.11 
   1  -7  -2   27.16   29.48 
   1   7  -2   47.29   33.32 
  -1  -7   2  -24.31   30.70 
  -1   7   2   54.55   30.06 
   1   7  -2    2.37   36.86 
  -1   7   2   -3.39   38.20 
   1  -7  -2   20.84   26.73 
  -1   7   2    3.48    6.30 
  -1   7   2    0.87    7.89 
  -1   7   2   -3.57    7.77 
   1   7  -2    5.29    7.46 
   1   7  -2    8.61    7.67 
  -1  -7   2    1.40    8.07 
  -1  -7   2    4.85   20.44 
   1  -7  -2   19.08   33.21 
  -1  -7   2   -9.09   23.12 
  -1  -7   2   25.48   29.48 
   1  -7   0   43.03    8.06 
   1   7   0   35.14    8.03 
   1   7   0   28.68   21.49 
  -1  -7   0   46.24    8.04 
  -1   7   0   44.99    7.74 
  -1   7   0   37.29   22.74 
  -1  -7   0    1.49   28.47 
   1  -7   0   38.94   26.36 
   1   7   0   78.12   34.66 
  -1   7   0   50.79   30.52 
   1   7   0   75.27   28.27 
  -1   7   0   17.64   29.84 
   1   7   0    0.86   26.61 
  -1  -7   0   37.99   30.52 
   1   7   0   77.09   31.04 
  -1   7   0   23.88   35.55 
   1   7   0   16.52   37.87 
  -1   7   0   45.81   30.03 
   1  -7   0   24.90   29.04 
  -1   7   0   32.85    8.93 
   1   7   0   34.69    8.49 
   1   7   0   36.48    8.60 
  -1   7   0   35.23    6.96 
  -1   7   0   52.92    8.62 
  -1  -7   0   31.05   10.25 
  -1  -7   0  131.93   36.83 
  -1   7   0  100.58   24.63 
  -1  -7   0   57.10   21.53 
   1  -7   0   65.53   33.40 
   1  -7   0   44.88   20.25 
  -1  -7   0   34.84   19.89 
  -1  -7  -2    4.91    6.32 
   1   7   2    5.13    6.36 
   1  -7   2    2.71    6.57 
   1   7   2  -27.49   23.46 
  -1   7  -2   -1.68    6.80 
   1   7   2   25.31   33.60 
  -1   7  -2  -14.88   29.29 
  -1   7  -2   -8.18   23.22 
   1  -7   2  -11.10   25.87 
   1   7   2  -25.13   28.40 
   1   7   2  -19.63   28.56 
  -1  -7  -2    8.34   27.40 
  -1   7  -2    8.30   30.51 
  -1  -7  -2  -16.63   29.80 
   1   7   2   10.20   37.09 
  -1   7  -2   33.88   35.25 
   1  -7   2  -27.55   29.23 
  -1   7  -2  -30.20   31.47 
   1   7   2   31.75   31.70 
  -1   7  -2    3.74    7.97 
   1   7   2    2.27    7.82 
  -1   7  -2    2.57    7.36 
   1   7   2   -0.44    7.79 
  -1  -7  -2   -2.05    9.42 
  -1  -7  -2    6.77   33.67 
   1  -7   2   -1.09   35.85 
   1  -7   2   -5.14   21.46 
  -1  -7  -2   -8.39   23.38 
  -1   7  -2   22.27   23.60 
   1   7   4   -5.07    6.55 
  -1   7  -4    0.00    6.98 
  -1  -7  -4    1.11    6.25 
   1  -7   4   -4.52    6.63 
   1   7   4    1.12   23.72 
  -1   7  -4  -24.20   31.05 
   1  -7   4   33.44   25.84 
   1   7   4   -0.67   28.92 
  -1   7  -4   21.55   22.69 
   1   7   4   -4.96   34.61 
  -1  -7  -4    6.33   30.17 
   1   7   4   26.04   29.80 
  -1   7  -4   30.81   30.05 
  -1   7  -4  -13.75   33.38 
   1   7   4   23.63   39.16 
   1  -7   4   -4.71   30.55 
  -1  -7  -4   17.60   30.20 
  -1   7  -4   -2.84   33.84 
   1   7   4   53.66   33.09 
   1   7   4   -1.44    8.09 
   1   7   4    1.30    7.72 
   1   7   4    0.71    6.31 
  -1   7  -4   -2.00    8.30 
  -1   7  -4   -6.41    7.48 
  -1  -7  -4    7.96    8.91 
  -1  -7  -4  -19.69   28.04 
  -1   7  -4  -11.04   19.94 
   1  -7   4   14.88   32.89 
  -1  -7  -4   26.60   30.49 
   1  -7   6   -8.77   36.32 
  -1  -7  -6   18.06   30.54 
  -1  -7  -6   24.63   28.60 
   1  -7   6    4.10   27.36 
   1   7   6    6.36   10.70 
   1   7   6   29.94   35.78 
   1   7   6   28.79   29.56 
  -1   7  -6   18.49   23.59 
   1   7   6   12.25   28.83 
  -1   7  -6    3.89   31.43 
   1  -7   6   28.35   21.98 
  -1  -7  -6   19.64   29.86 
  -1   7  -6   34.12   32.03 
  -1   7  -6   34.76   35.44 
   1   7   6   30.38   41.85 
   1  -7   6   21.68   30.24 
   1   7   6   34.29   31.84 
  -1  -7  -6   -6.68   30.05 
  -1   7  -6   61.01   33.93 
   1   7   6    1.21    6.64 
   1   7   6    6.14    7.98 
   1   7   6    0.01    8.09 
  -1   7  -6   12.39    8.04 
  -1  -7  -6    0.08    8.72 
   1  -7   6    7.72    9.81 
  -1   7  -6   -1.78   21.40 
  -1   7  -6   11.71    7.29 
   1   7   6   23.47   24.37 
   1  -7   6    2.74    7.38 
  -1  -7  -8   24.48   31.21 
  -1  -7  -8   11.08   30.50 
   1  -7   8   47.40   30.37 
   1  -7   8   22.17   39.57 
   1   7   8   13.18   10.82 
   1   7   8    2.30    7.52 
   1  -7   8   -1.67    9.00 
  -1   7  -8   29.92   31.35 
  -1  -7  -8   71.88   33.97 
  -1   7  -8  -12.64   32.56 
   1   7   8   29.35   38.58 
  -1   7  -8   -6.42   25.03 
   1   7   8  -35.49   32.57 
   1   7   8   40.99   32.48 
  -1  -7  -8   44.65   30.50 
   1  -7   8  -16.77   31.09 
  -1   7  -8   12.12   31.04 
   1   7   8   30.29   40.75 
   1   7   8   26.55   30.94 
  -1   7  -8   16.52   36.29 
   1   7   8   18.86    8.96 
   1   7   8   -0.31    8.35 
   1   7   8   20.32    7.44 
  -1   7  -8    7.14    8.47 
  -1  -7  -8    9.36    8.50 
   1  -7   8    8.97    6.67 
   1   7   8   11.12    6.92 
   1  -7   8   -1.82    8.36 
  -1  -7  -8   19.60    7.32 
  -1   7  -8    4.30    7.55 
   1  -7   8    6.48    7.46 
   1   7   8   41.41   26.56 
  -1   7  -8   30.08   22.19 
  -1  -7 -10   37.98   29.94 
   1  -7  10   -9.04   32.27 
   1  -7  10   37.76   39.40 
  -1  -7 -10  101.94   36.73 
   1   7  10   35.33    9.70 
   1  -7  10   51.81   10.36 
   1   7  10   62.08   12.61 
   1   7  10   59.41   33.87 
   1   7  10   43.17   34.65 
  -1   7 -10   63.93   34.91 
  -1  -7 -10   57.83   38.25 
   1   7  10   67.58   40.81 
  -1   7 -10   28.81   28.47 
  -1   7 -10   57.76   35.42 
  -1   7 -10   57.54   39.34 
   1   7  10   59.08   33.70 
  -1  -7 -10   38.09   32.24 
   1   7  10  -30.54   44.66 
  -1   7 -10   40.81   33.32 
   1  -7  10   26.95   31.96 
   1   7  10   56.29   10.10 
   1   7  10   58.94    9.91 
   1   7  10   44.56    9.08 
  -1   7 -10   43.79   10.01 
   1  -7  10   42.86    9.83 
   1   7  10   40.08    8.24 
  -1  -7 -10   36.47    9.00 
  -1  -7 -10   45.02    8.58 
   1   7  10   56.58   30.48 
   1  -7  10   44.46    8.98 
  -1   7 -10   58.54    9.06 
  -1   7 -10   22.78   26.20 
   1  -7  12  -12.07   38.26 
   1  -7  12  142.81   41.21 
  -1  -7 -12   64.95   36.87 
   1   7  12   53.08   13.54 
   1  -7  12   63.43   11.14 
  -1   7 -12   73.35   35.99 
  -1   7 -12   39.54   28.85 
  -1  -7 -12   11.70   39.20 
   1   7  12   94.52   43.71 
   1   7  12   31.59   36.79 
  -1   7 -12   90.93   36.02 
   1   7  12  -13.78   36.20 
  -1   7 -12   43.27   40.30 
   1  -7  12   79.60   35.87 
  -1   7 -12   67.18   38.19 
   1   7  12  156.61   50.12 
   1   7  12   19.46   32.50 
  -1  -7 -12   61.34   31.07 
   1   7  12   55.33   10.04 
   1   7  12   59.16   10.71 
   1   7  12   45.04   10.43 
   1  -7  12   41.42   10.07 
   1   7  12   39.79    8.54 
   1   7  12   45.05   33.41 
   1  -7  12   42.60    8.97 
  -1  -7 -12   47.59    8.68 
  -1   7 -12   40.22    9.40 
  -1  -7 -14   29.08   40.98 
   1  -7  14  -87.73   36.42 
   1  -7  14    7.31   41.48 
   1   7  14    6.85   12.89 
   1  -7  14  -12.89   10.91 
   1   7  14   15.98   38.85 
  -1  -7 -14    9.86   32.80 
   1   7  14  -46.54   47.68 
  -1   7 -14    4.73   39.89 
  -1   7 -14   12.95   35.01 
   1   7  14   35.82   40.32 
  -1   7 -14   22.52   38.85 
  -1  -7 -14  -30.60   33.99 
   1   7  14   50.84   35.22 
   1   7  14  -13.60   51.21 
  -1   7 -14   -9.84   34.02 
   1  -7  14   22.34   34.28 
  -1   7 -14  -21.40   42.29 
   1   7  14    2.05   10.43 
   1   7  14    6.26    9.94 
   1   7  14   14.96    9.75 
   1   7  14   10.38    7.44 
  -1  -7 -14   15.34    7.59 
   1  -7  14   14.77    8.63 
  -1   7 -14  -10.96    8.63 
  -1  -7 -16   22.27   47.10 
   1  -7  16   14.70   41.88 
   1  -7  16  150.15   47.54 
   1  -7  16   66.56   13.19 
   1  -7  16   38.64   11.26 
   1  -7  16   50.69   36.39 
   1   7  16  148.84   46.64 
   1   7  16   97.94   46.93 
  -1  -7 -16   67.97   45.58 
  -1   7 -16   87.68   44.70 
  -1   7 -16   96.54   43.29 
   1   7  16   40.29   53.42 
  -1   7 -16   58.38   40.47 
   1  -7  16   43.20   39.01 
  -1   7 -16   67.73   46.45 
   1   7  16   73.29   39.59 
  -1   7 -16  114.35   41.21 
  -1  -7 -16  128.76   36.69 
   1   7  16   92.41   12.95 
   1   7  16   59.86   13.16 
   1   7  16   55.10   12.20 
   1   7  16   82.42   10.10 
  -1  -7 -16   60.62   10.18 
   1  -7  16   85.06   11.15 
  -1   7 -16   81.63   11.04 
   1  -7  18   37.93   13.36 
   1  -7  18   44.27   11.79 
   1   7  18   76.57   54.75 
   1   7  18    4.14   47.63 
  -1   7 -18   81.96   47.46 
   1   7  18   69.02   48.03 
  -1   7 -18   31.82   46.69 
  -1  -7 -18   82.89   47.52 
   1  -7  18   48.30   43.18 
  -1   7 -18   48.96   45.71 
  -1   7 -18   36.09   46.49 
   1   7  18   96.07   57.73 
   1   7  18   78.49   13.20 
   1   7  18   59.03   12.05 
   1   7  18   40.37   13.17 
  -1   7 -18   75.83   11.02 
   1  -7  18   77.79   11.20 
   1  -7  18  -15.98   44.72 
  -1  -7 -18   40.79   50.41 
  -1  -7 -20    0.11   51.09 
   1  -7  20   12.24   49.52 
  -1  -7 -20   88.42   48.51 
   1  -7  20   31.43   12.41 
   1  -7  20   10.05   10.75 
  -1   7 -20   35.82   46.04 
   1   7  20   90.44   55.02 
  -1   7 -20    9.92   49.80 
   1   7  20   44.25   53.61 
   1  -7  20   18.55   45.62 
  -1   7 -20  -16.87   52.31 
   1   7  20   16.20   54.32 
  -1   7 -20  -15.04   45.53 
   1   7  20   19.95   12.25 
   1   7  20    6.90   10.87 
   1   7  20   19.58   13.11 
   1  -7  20   26.30   11.99 
  -1   7 -20   12.59    9.55 
   1  -7  20   32.31    9.26 
  -1  -7 -22   49.25   54.59 
  -1  -7 -22  -36.58   55.02 
   1  -7  22  -21.46   59.74 
   1   7  22   50.61   60.43 
  -1   7 -22   26.96   54.33 
  -1   7 -22  -30.72   51.12 
   1  -7  22   11.21   49.76 
   1  -7  22    2.00   10.91 
   1  -7  22    4.23   12.73 
   1   7  22  -36.29   56.42 
   1   7  22   72.34   64.61 
  -1   7 -22  -55.52   54.80 
   1   7  22    7.17   12.24 
   1   7  22    8.36   13.41 
   1   7  22   -5.93   12.21 
   1  -7  22   -3.98   12.23 
   1  -7  22    4.79    9.10 
  -1   7 -22   12.03    9.25 
   1   7  24   -1.75   11.76 
   1  -7  24  -14.61   10.37 
   1  -7  24  -20.00   12.64 
   1   7  24    7.62   12.04 
   1   7  24   14.20   12.57 
   1  -7  24    2.36   12.99 
   1  -7  24    3.90   11.92 
  -1   7 -24   -5.81    8.11 
   1  -7  24   12.95    8.24 
   1   7  26   -8.84   10.57 
   1  -7  26  -17.43   12.47 
   1  -7  26   -7.37    9.82 
   1   7  26   -6.23   11.23 
   1   7  26   -5.77   11.18 
   1  -7  26   -1.94   10.84 
   1  -7  26   -8.60   11.13 
  -1   7 -26   12.15    7.48 
   1  -7  26   24.14    7.37 
   1   7  28   17.59   10.34 
   1   7  28   -8.15   10.23 
   1  -7  28    7.34   10.17 
   1  -7  28    5.31   10.14 
   1  -7  28   -3.05   10.35 
   1   7  28   -5.21   13.42 
   1   7  28   -4.30    9.73 
   1   7  30    6.80    8.91 
   1   7  30   -9.81    8.83 
  -1   7 -30   -3.41    9.37 
   1  -7  30    2.16    9.19 
   1  -7  30   12.68    9.18 
   1   7  30    4.68    8.49 
   1   7  30   -8.77   11.67 
   1   7  32   -1.80    7.08 
  -1   7 -32   -1.89    7.97 
   1  -7  32   -0.01    7.38 
   1   7  32   17.84   10.35 
   1   7  32   -9.56    7.20 
   1  -7  32   -2.63    8.54 
   1   8 -31    3.30    7.71 
  -1   8  31    9.28    7.43 
  -1   8  31    9.74    7.53 
  -1  -8  31   -3.40    7.70 
  -1   8  31  -10.94    9.57 
  -1   8  29    2.54    9.24 
   1   8 -29    3.37    9.33 
  -1   8  29    2.93    9.36 
  -1  -8  29   15.61    8.73 
  -1  -8  29    3.68    8.93 
  -1   8  29   -5.44   11.23 
  -1   8  27    0.31   10.51 
  -1   8  27   20.69   10.77 
   1   8 -27   15.82   10.79 
  -1  -8  27   19.13    9.75 
  -1  -8  27   -4.15   10.26 
  -1   8  27    3.83   12.66 
  -1  -8  27    9.09   10.76 
  -1   8  25    4.96   11.32 
  -1   8  25   12.80   11.67 
   1   8 -25    6.72   12.11 
  -1  -8  25   -4.93   12.92 
  -1  -8  25    9.99   10.37 
  -1  -8  25   23.40   11.40 
  -1  -8  25   40.81   12.02 
  -1  -8  25    0.10   10.01 
  -1  -8  23    5.77    9.92 
  -1  -8  23    3.71   12.86 
  -1  -8  23   -8.62   10.75 
  -1  -8  23   27.17   14.56 
   1   8 -23   20.68   12.05 
  -1   8  23   24.62   12.53 
  -1   8  23   10.24   11.46 
   1   8 -23   27.69    8.71 
  -1  -8  23   19.66    8.90 
  -1  -8  23   15.50   12.11 
  -1   8  21   -3.35   12.39 
  -1  -8  21   -9.73    8.84 
   1  -8 -19   44.25   55.80 
  -1  -8  19   19.56   50.50 
  -1   8  19   40.06   60.27 
   1   8 -19   21.38   55.99 
   1   8 -19   16.98   47.41 
  -1  -8  19   82.93   48.10 
  -1  -8  19   -0.96   10.17 
  -1  -8  19   -5.01   13.16 
   1   8 -19    9.69   12.16 
  -1  -8  19   -5.92   10.90 
   1  -8 -19   82.18   55.04 
  -1   8  19  -30.13   57.09 
   1   8 -19  104.31   53.20 
  -1   8  19  -37.37   55.55 
   1   8 -19   41.47   55.75 
  -1   8  19   -4.35   12.56 
  -1   8  19   -8.09   13.44 
  -1   8  19    2.23   11.07 
  -1  -8  19   -9.38   11.15 
  -1  -8  19   10.42    9.27 
   1   8 -19  -10.58    9.39 
  -1  -8  17   26.35   52.83 
  -1  -8  17   33.11   46.81 
   1  -8 -17  -34.16   54.61 
   1   8 -17    0.70   54.72 
  -1   8  17   55.99   55.56 
  -1  -8  17   27.92   43.40 
   1   8 -17   10.88   44.44 
  -1  -8  17   33.71   11.08 
  -1  -8  17   27.19   13.94 
  -1  -8  17   24.21   10.21 
   1  -8 -17  140.52   51.10 
   1   8 -17  -23.84   46.06 
  -1   8  17  -10.04   57.02 
   1   8 -17    8.16   51.17 
  -1   8  17  -23.32   47.95 
  -1   8  17   23.09   13.13 
  -1   8  17   25.02   13.53 
  -1   8  17   27.54   11.26 
   1   8 -17   18.45   12.07 
  -1  -8  17   42.07   11.49 
  -1  -8  17   30.04   11.08 
   1   8 -17   44.16   10.01 
  -1  -8  17   45.61    9.98 
   1  -8 -15   38.18   46.65 
  -1  -8  15  -40.81   50.11 
  -1  -8  15   26.13   48.07 
  -1   8  15    6.15   58.46 
   1   8 -15    8.18   49.30 
  -1  -8  15   36.11   43.30 
   1   8 -15   34.01   44.56 
  -1  -8  15   28.40   12.52 
  -1  -8  15    9.22   10.07 
  -1  -8  15   -5.91    9.77 
  -1   8  15  -25.73   46.52 
   1   8 -15   31.90   41.84 
   1  -8 -15   23.34   43.03 
   1   8 -15    3.00   45.12 
  -1   8  15  -14.35   51.10 
  -1   8  15    8.04   12.55 
  -1   8  15   28.47   11.12 
   1   8 -15   16.81   11.31 
  -1   8  15    6.13   11.78 
  -1  -8  15   19.98   10.24 
  -1  -8  15    5.74    9.55 
   1   8 -15   17.22    9.65 
  -1  -8  13   -4.69   42.24 
  -1  -8  13  -20.90   45.47 
   1  -8 -13   34.46   40.47 
  -1  -8  13  -21.84   12.21 
  -1   8  13   10.08   13.26 
  -1   8  13   -4.12   47.24 
   1   8 -13   18.15   39.48 
   1   8 -13    0.36   43.37 
   1   8 -13   32.04   38.42 
   1  -8 -13   10.53   44.19 
  -1   8  13   19.64   44.95 
   1  -8 -13   21.10   34.94 
   1   8 -13   31.22   44.64 
  -1   8  13   20.54   54.78 
  -1   8  13   40.23   38.26 
  -1  -8  13   44.88   40.49 
   1   8 -13   21.06   42.57 
  -1   8  13   19.04   10.19 
  -1   8  13   18.37   11.03 
  -1   8  13   16.62   11.20 
   1   8 -13    6.84   10.78 
  -1   8  13   23.01    7.66 
  -1  -8  13   27.68    9.25 
   1   8 -13   19.25    9.09 
  -1  -8  13   26.74    8.96 
   1  -8 -13   11.71    7.82 
   1  -8 -11   21.54   36.21 
  -1  -8  11   49.81   36.94 
  -1  -8  11    4.06   47.76 
   1  -8 -11    9.86   39.49 
  -1   8  11    0.84   13.22 
  -1   8  11  -42.01   45.95 
   1   8 -11   -7.12   41.22 
   1  -8 -11   22.47   43.35 
   1   8 -11   24.47   34.42 
  -1   8  11  -37.32   42.98 
   1   8 -11    8.87   37.50 
  -1   8  11  -15.61   34.76 
  -1  -8  11  -26.33   35.52 
   1  -8 -11    2.19   32.48 
   1   8 -11   59.09   47.93 
  -1   8  11  -34.59   51.26 
   1   8 -11    6.62   35.00 
  -1   8  11  -19.77   36.54 
  -1   8  11    1.00    8.97 
   1   8 -11    3.26   10.27 
  -1   8  11    1.62   10.42 
  -1   8  11   13.75   10.34 
  -1   8  11   13.25    7.50 
   1  -8 -11  -10.68    9.12 
  -1  -8  11   -2.39    8.12 
   1  -8 -11   -2.43    7.82 
  -1  -8  11    2.65    8.80 
   1   8 -11   12.24    8.78 
   1  -8  -9    5.58   35.23 
   1  -8  -9   89.47   39.32 
  -1  -8   9  -18.69   36.28 
  -1  -8   9   31.63   42.22 
   1  -8  -9   55.28   34.46 
  -1  -8   9   52.43   35.30 
  -1   8   9   44.73   36.50 
  -1   8   9    8.76   45.28 
   1   8  -9   65.20   37.19 
   1   8  -9   61.62   42.94 
  -1   8   9   28.63   12.66 
   1   8  -9   22.02   33.66 
  -1   8   9   -3.25   32.65 
   1  -8  -9  102.63   43.20 
  -1   8   9  -16.22   43.72 
   1   8  -9   20.04   34.84 
   1   8  -9   31.20   39.40 
  -1   8   9   27.12   39.00 
   1   8  -9   20.07   10.07 
  -1   8   9   10.47   10.37 
  -1   8   9   43.92   10.44 
  -1   8   9   22.55    8.95 
  -1   8   9   26.29    7.75 
  -1  -8   9   28.89   11.33 
   1  -8  -9   32.79    9.42 
  -1  -8   9   15.33    7.95 
  -1  -8   9   14.99    8.92 
   1  -8  -9   26.50    8.38 
   1   8  -9   40.84    9.12 
  -1  -8   7  185.08   38.56 
  -1  -8   7  295.95   51.41 
   1  -8  -7  133.06   43.73 
   1  -8  -7  168.39   40.46 
  -1   8   7  144.58   39.02 
   1   8  -7  260.82   49.02 
   1  -8  -7  192.76   38.56 
  -1  -8   7  219.37   41.77 
   1   8  -7  190.06   41.81 
  -1   8   7  249.81   52.07 
  -1   8   7  225.31   22.47 
   1   8  -7  177.24   21.32 
  -1   8   7  222.98   21.48 
   1   8  -7  201.88   37.51 
   1   8  -7  221.89   44.56 
  -1   8   7  342.67   46.17 
  -1   8   7  235.26   48.35 
   1  -8  -7  188.22   40.94 
  -1   8   7  159.82   36.61 
   1   8  -7  206.81   40.32 
  -1   8   7  216.46   21.37 
  -1   8   7  218.55   20.57 
  -1  -8   7  206.13   20.78 
   1  -8  -7  174.33   21.08 
  -1  -8   7  209.90   21.54 
   1   8  -7  186.01   20.70 
   1  -8  -5   51.10   32.30 
   1  -8  -5   86.63   39.71 
  -1  -8   5  105.15   31.07 
  -1  -8   5   78.79   44.48 
  -1   8   5  116.65   14.86 
  -1   8   5  162.98   40.05 
   1   8  -5   70.92   38.16 
  -1   8   5  120.57   39.06 
  -1   8   5   80.95   32.19 
  -1  -8   5   90.16   29.69 
   1   8  -5  113.56   34.44 
   1  -8  -5   93.10   38.79 
   1   8  -5   79.93   30.54 
   1   8  -5  124.58   42.83 
   1  -8  -5  102.94   34.24 
  -1  -8   5   68.66   36.66 
  -1   8   5   47.14   45.69 
   1   8  -5  100.24   36.82 
  -1   8   5  107.90   34.47 
  -1   8   5  114.34   13.40 
  -1   8   5  134.97   12.31 
   1   8  -5   98.38   13.32 
   1   8  -5   99.74   13.16 
  -1   8   5  107.42   13.46 
  -1  -8   5  103.92   12.75 
   1  -8  -5   88.48   12.23 
   1  -8  -5  102.04   13.76 
  -1  -8   5  114.08   14.38 
   1   8  -5   82.17   12.52 
  -1   8   5   87.39   12.28 
  -1  -8   3   24.00   27.18 
   1  -8  -3    9.15   36.52 
   1  -8  -3   37.23   30.15 
  -1  -8   3   22.18   34.09 
   1   8  -3   62.15   35.83 
  -1  -8   3   81.64   33.10 
  -1   8   3   69.96   43.20 
   1  -8  -3   80.73   32.21 
   1   8  -3  113.51   41.21 
  -1   8   3   67.71   33.77 
  -1   8   3   50.13   12.00 
   1   8  -3  106.88   38.84 
  -1   8   3   47.45   27.25 
   1  -8  -3   71.55   35.19 
  -1  -8   3   21.55   30.73 
  -1   8   3  105.69   34.73 
  -1   8   3   64.79   36.76 
   1   8  -3   78.04   31.20 
   1   8  -3   61.12   33.11 
  -1   8   3   56.59   10.44 
  -1   8   3   54.75    8.71 
  -1   8   3   58.89   10.47 
   1   8  -3   51.26   10.11 
   1   8  -3   48.75   10.66 
  -1  -8   3   51.33   10.41 
   1  -8  -3   62.45   10.44 
   1  -8  -3   51.68    9.25 
  -1   8   3   44.77    9.05 
  -1  -8   3   50.76    9.47 
   1   8  -3   61.42    9.57 
  -1  -8   1  400.76   53.74 
   1   8  -1  446.55   58.61 
  -1   8   1  428.15   55.56 
  -1   8   1  415.04   58.95 
   1  -8  -1  441.46   54.03 
   1   8  -1  460.57   56.32 
   1   8  -1  389.69   37.89 
  -1   8   1  376.35   37.80 
   1   8  -1  400.65   38.18 
  -1   8   1  428.17   38.22 
   1   8  -1  424.85   51.83 
  -1   8   1  452.16   55.33 
   1  -8  -1  346.03   53.01 
  -1   8   1  481.11   53.38 
   1   8  -1  437.05   56.15 
  -1  -8   1  375.54   51.57 
   1   8  -1  436.82   50.54 
   1   8  -1  391.17   38.20 
  -1   8   1  444.40   37.66 
  -1   8   1  404.60   38.09 
  -1  -8   1  376.89   38.67 
   1  -8  -1  404.67   38.21 
  -1  -8   1  373.11   37.85 
   1  -8  -1  367.41   37.78 
  -1  -8   1  449.48   59.56 
   1  -8  -1  350.47   53.84 
   1   8   1  659.96   75.45 
  -1   8  -1  684.80   74.30 
  -1   8  -1  654.29   70.57 
   1   8   1  590.39   69.86 
  -1  -8  -1  555.44   68.66 
   1  -8   1  667.23   69.01 
   1   8   1  562.09   55.85 
  -1   8  -1  562.99   55.79 
   1   8   1  621.24   56.01 
  -1   8  -1  646.72   56.09 
  -1   8  -1  673.52   68.17 
  -1   8  -1  572.23   68.95 
   1  -8   1  497.89   66.43 
   1   8   1  594.63   66.73 
  -1  -8  -1  487.62   67.36 
   1   8   1  589.99   66.60 
   1   8   1  620.92   71.09 
   1   8   1  623.74   56.06 
  -1   8  -1  617.33   56.08 
   1  -8   1  589.11   55.84 
   1  -8   1  612.04   56.29 
  -1  -8  -1  625.91   56.26 
  -1  -8  -1  583.28   55.88 
  -1  -8  -1  487.66   72.85 
  -1  -8  -1  515.88   64.30 
  -1   8  -1  422.39   63.09 
   1  -8   1  574.19   72.08 
   1  -8   3  228.54   40.92 
   1   8   3  215.86   49.94 
  -1  -8  -3  316.96   42.78 
  -1   8  -3  270.28   46.43 
  -1   8  -3  153.37   41.82 
   1   8   3  180.78   42.80 
  -1   8  -3  189.58   20.36 
   1   8   3  187.12   20.45 
  -1   8  -3  207.14   21.24 
   1   8   3  216.49   20.96 
   1  -8   3  194.34   36.40 
  -1   8  -3  237.91   41.91 
  -1   8  -3  284.00   40.72 
   1   8   3  256.79   39.81 
   1   8   3  212.74   37.90 
  -1  -8  -3  135.56   39.25 
   1   8   3  180.54   43.77 
   1   8   3  238.69   21.12 
  -1   8  -3  205.28   20.93 
  -1  -8  -3  182.05   21.62 
   1  -8   3  207.80   20.55 
  -1  -8  -3  186.69   20.31 
   1  -8   3  209.98   21.33 
  -1  -8  -3  170.02   43.75 
   1  -8   3  219.71   46.01 
   1  -8   3  121.08   32.69 
  -1  -8  -3  276.92   35.95 
  -1  -8  -5  -16.11   30.42 
  -1  -8  -5   19.35   38.23 
   1  -8   5    8.78   43.74 
   1  -8   5   20.38   28.45 
   1   8   5   12.39   11.48 
   1   8   5   70.38   34.35 
   1  -8   5   32.14   28.43 
  -1   8  -5   60.49   35.29 
  -1  -8  -5    2.21   34.36 
  -1   8  -5   22.27   36.65 
   1   8   5  -41.81   34.08 
   1   8   5    4.24   38.81 
  -1  -8  -5   13.97   31.39 
   1  -8   5   37.76   34.58 
  -1   8  -5   28.24   40.65 
   1   8   5    1.13   44.44 
   1   8   5   27.09   32.08 
  -1   8  -5    7.20   36.87 
  -1   8  -5   19.18    9.77 
   1   8   5    9.71    8.88 
   1   8   5   17.47    7.06 
  -1   8  -5   12.04    9.08 
   1   8   5    1.10    9.55 
   1  -8   5    7.40   10.43 
  -1  -8  -5    2.26    9.50 
  -1   8  -5   18.83    8.15 
   1  -8   5    4.13    7.73 
   1   8   5    6.03    7.77 
  -1  -8  -5   19.83    7.82 
   1  -8   7  -18.76   32.11 
  -1  -8  -7   77.95   37.46 
   1  -8   7   12.93   43.37 
  -1  -8  -7    4.36   33.10 
   1   8   7   20.69   12.03 
  -1   8  -7  -14.24   34.64 
  -1  -8  -7  -27.06   36.81 
   1   8   7  -11.51   34.59 
  -1   8  -7   -3.27   35.15 
   1   8   7   20.18   33.32 
   1   8   7    8.62   41.68 
   1  -8   7   -7.53   36.30 
  -1   8  -7   77.01   42.68 
  -1  -8  -7   24.87   31.90 
   1   8   7   -4.82   46.67 
  -1   8  -7  -41.10   37.78 
   1   8   7   27.56   34.63 
   1   8   7    1.65    9.51 
   1   8   7    3.02    9.75 
  -1   8  -7    9.02    9.27 
   1   8   7    9.68    8.00 
  -1   8  -7   16.63   10.06 
   1   8   7    4.05    7.90 
  -1  -8  -7   17.50    9.77 
   1  -8   7    5.95    9.08 
   1  -8   7    2.87    8.01 
  -1  -8  -7    3.64    8.23 
  -1   8  -7   11.61    8.30 
  -1  -8  -9   -0.15   35.64 
  -1  -8  -9   61.24   36.59 
   1  -8   9   50.98   35.03 
   1  -8   9   24.34   38.04 
   1   8   9   33.91   13.47 
  -1   8  -9   17.68   36.88 
   1   8   9   67.55   37.89 
   1   8   9   84.73   44.13 
   1   8   9   53.30   36.94 
  -1  -8  -9   55.88   39.64 
  -1   8  -9   60.91   37.86 
  -1   8  -9  103.96   44.87 
  -1   8  -9    3.18   40.31 
   1   8   9   54.50   47.53 
   1  -8   9  -10.42   37.93 
  -1  -8  -9   28.16   34.78 
   1   8   9   32.63   35.93 
   1   8   9   44.07   11.42 
   1   8   9   54.53    9.72 
   1   8   9   53.79   10.89 
  -1   8  -9   41.88   11.16 
   1   8   9   29.06    9.07 
  -1  -8  -9   46.02   10.35 
   1  -8   9   43.27   12.19 
  -1  -8  -9   48.19    9.19 
  -1   8  -9   63.94    9.86 
   1  -8   9   54.77    9.52 
  -1  -8 -11   83.50   41.12 
   1  -8  11  -12.93   37.21 
   1  -8  11   82.44   47.56 
   1   8  11   56.79   14.42 
  -1   8 -11  -18.20   40.18 
  -1  -8 -11   15.42   45.14 
   1   8  11   65.18   40.57 
  -1   8 -11   82.42   41.27 
   1   8  11   27.65   39.38 
   1   8  11   37.01   47.46 
  -1   8 -11  114.75   43.99 
  -1  -8 -11   99.85   38.38 
   1   8  11   73.87   51.46 
  -1   8 -11  108.61   42.75 
   1  -8  11   88.25   40.55 
   1   8  11   60.37   40.51 
   1   8  11   55.00   11.32 
   1   8  11   46.37   12.22 
  -1   8 -11   53.95   11.92 
   1   8  11   64.56   10.45 
   1  -8  11   48.65    9.71 
   1   8  11   46.91    9.71 
   1  -8  11   60.03   12.24 
   1  -8  11   54.42   10.15 
  -1  -8 -11   50.13   10.12 
  -1   8 -11   56.63   10.25 
   1  -8  13   23.08   49.42 
  -1  -8 -13   20.89   41.22 
   1  -8  13    8.49   44.21 
   1   8  13   13.17   13.79 
   1  -8  13   -1.39   11.11 
   1   8  13    5.94   50.05 
   1   8  13    0.41   43.63 
  -1  -8 -13   62.83   46.41 
   1   8  13   16.09   42.96 
  -1   8 -13    5.25   40.53 
  -1   8 -13  -13.29   43.31 
  -1   8 -13  -30.54   46.46 
   1   8  13   40.23   52.13 
  -1  -8 -13    6.48   34.99 
   1   8  13   28.72   39.29 
  -1   8 -13   25.85   43.57 
   1  -8  13   50.07   41.86 
  -1   8 -13    5.86   11.11 
   1   8  13   -1.00   11.84 
   1   8  13    6.74   10.82 
   1   8  13   -6.90    9.95 
   1  -8  13    8.25    9.49 
   1   8  13    4.45    8.18 
   1  -8  13   -2.08    9.16 
  -1  -8 -13   10.87    8.55 
  -1   8 -13    6.84    9.54 
  -1  -8 -15  116.93   50.87 
   1  -8  15   25.55   48.90 
   1  -8  15   91.33   44.90 
   1  -8  15   63.78   13.75 
  -1  -8 -15   69.79   38.75 
   1   8  15   31.03   47.17 
   1   8  15  103.88   57.23 
  -1   8 -15   74.43   45.93 
  -1   8 -15   39.38   47.28 
   1   8  15    5.62   46.04 
  -1  -8 -15   59.52   36.99 
   1   8  15  100.15   54.31 
   1  -8  15   68.42   43.65 
  -1   8 -15   40.27   43.99 
  -1   8 -15  145.73   50.38 
   1   8  15   42.45   42.16 
  -1   8 -15   65.35   13.34 
   1   8  15   86.57   14.42 
   1   8  15   64.96   13.24 
   1   8  15   78.69   12.98 
   1   8  15   59.24   10.55 
   1  -8  15   67.46   12.30 
  -1  -8 -15   80.54   10.62 
  -1   8 -15   66.75   11.82 
   1  -8  15   83.09   11.82 
   1  -8  17  -22.58   54.01 
  -1  -8 -17  -79.28   53.66 
   1  -8  17   13.94   52.73 
   1   8  17   -0.61   61.53 
  -1   8 -17   12.29   51.55 
   1  -8  17   16.54   46.31 
  -1   8 -17   27.84   49.55 
   1  -8  17   14.56   11.89 
   1   8  17  -22.45   55.79 
   1   8  17   24.38   46.57 
  -1   8 -17  -50.58   49.40 
   1   8  17   10.95   51.63 
  -1  -8 -17   69.29   52.39 
   1   8  17   -7.02   11.34 
  -1   8 -17    4.73   12.65 
   1   8  17   -8.37   11.87 
   1   8  17   14.70   12.68 
   1  -8  17   -5.18   10.30 
   1   8  17   10.72    8.10 
   1  -8  17    0.65    9.99 
  -1  -8 -17   -0.21    8.17 
  -1   8 -17   -2.30   10.10 
   1  -8  19   75.05   58.33 
  -1  -8 -19   89.33   52.81 
  -1  -8 -19   12.34   51.53 
  -1   8 -19   55.20   53.32 
  -1   8 -19  -19.69   43.43 
   1  -8  19   57.07   41.73 
   1  -8  19   30.22   13.34 
   1  -8  19   12.93   10.20 
   1   8  19   52.80   60.33 
  -1   8 -19   49.75   52.16 
   1   8  19   29.72   13.01 
  -1   8 -19   19.13   12.68 
   1   8  19   19.12   11.72 
   1   8  19   32.89   12.90 
   1  -8  19   22.28   11.38 
   1  -8  19   37.66   10.26 
  -1   8 -19   56.87   10.18 
   1  -8  21   14.78   12.89 
   1   8  21    6.17   12.42 
   1   8  21    3.29   12.86 
   1   8  21   -4.25   11.13 
   1  -8  21   -6.21   10.32 
  -1   8 -21    3.06   12.26 
   1  -8  21   22.47   11.67 
  -1   8 -21   20.33    9.21 
   1  -8  21    4.69    9.29 
   1  -8  23   -3.56   11.47 
   1   8  23   21.87   11.36 
   1   8  23   15.67   12.66 
  -1   8 -23    5.49   12.99 
   1   8  23    7.04   10.93 
   1   8  23    6.96   12.24 
   1  -8  23    4.20   13.98 
   1  -8  23    1.34    9.98 
   1  -8  23   12.90   11.34 
   1  -8  23    7.62    8.73 
  -1   8 -23   15.62    8.63 
   1   8  25   -2.22   10.41 
   1  -8  25    8.88   10.89 
   1   8  25   -2.89   12.09 
   1   8  25   -9.65   11.47 
  -1   8 -25   18.69   11.38 
   1  -8  25    4.41    9.78 
   1  -8  25   14.77   13.04 
   1  -8  25    6.75   10.45 
  -1   8 -25    8.29    7.49 
   1  -8  25   -8.35    7.70 
   1   8  27   29.90   10.50 
   1   8  27   -0.23   10.25 
   1  -8  27   -9.05    8.99 
   1  -8  27   10.87   10.63 
   1   8  27    9.84   12.69 
   1   8  29    3.63    8.45 
   1   8  29    3.66    8.39 
   1  -8  29   12.00    7.70 
   1   8  29    7.85   11.35 
   1  -8  29   19.80    9.47 
   1   8  31   -6.92    6.54 
   1   8  31    3.76    6.82 
  -1   8 -31  -16.45    7.56 
   1   8  31   -5.73    9.31 
   1  -8  31   -0.44    7.54 
  -1   9  28    5.35    8.52 
   1   9 -28    9.11    8.61 
  -1  -9  28    5.13    8.33 
  -1   9  28   -6.87   10.95 
   1   9 -26   -3.80    9.96 
  -1   9  26    8.60    9.81 
  -1  -9  26  -10.78   11.25 
  -1  -9  26   -2.29    9.88 
  -1   9  26    1.27   11.95 
  -1  -9  24   -1.20   13.49 
  -1  -9  24   -6.87   10.10 
   1   9 -24   -3.58    7.65 
  -1  -9  24    2.75    7.83 
  -1   9  24    5.32   11.68 
  -1   9  24    1.82   10.30 
  -1   9  24   17.23   11.01 
   1   9 -24   -6.05   11.16 
  -1  -9  22  -21.68   15.01 
  -1   9  22    5.59   12.59 
  -1   9  22   10.65   11.89 
   1   9 -22    6.97   12.47 
  -1   9  22   -1.50   10.73 
   1   9 -22   14.80    8.33 
  -1  -9  22    7.14    8.41 
  -1  -9  22   10.52   10.69 
   1   9 -20    9.46   12.99 
  -1   9  20   24.16   12.63 
  -1   9  20   -4.20   11.69 
  -1   9  20   -0.99   12.36 
   1   9 -20    5.87    9.30 
  -1  -9  20   -1.88    9.22 
  -1  -9  20   -9.22   11.10 
  -1   9  18   -1.06   12.69 
  -1  -9  18   18.11   11.15 
  -1  -9  18    6.46    9.94 
  -1  -9  16   12.34   10.82 
   1   9 -16   14.80   10.64 
  -1   9  16   70.80   59.23 
   1  -9 -16   45.30   55.88 
  -1   9  16   82.48   53.74 
   1   9 -16   19.84   57.39 
  -1  -9  16   67.05   52.51 
   1   9 -16  103.79   60.86 
   1   9 -16  -14.36   51.71 
  -1   9  16   23.38   59.52 
   1   9 -16   25.59   12.49 
  -1   9  16   21.20   13.59 
  -1   9  16   27.58   11.27 
  -1   9  16   21.03   13.68 
  -1  -9  16   34.37   10.94 
  -1  -9  16   26.57   11.75 
   1  -9 -16   44.04   54.49 
  -1  -9  16   69.38   62.38 
  -1  -9  16   65.25   55.43 
  -1  -9  14   23.38   10.67 
   1  -9 -14   23.81    9.02 
   1   9 -14   19.34   10.67 
   1   9 -14   72.10   53.24 
   1   9 -14  -34.81   48.44 
   1  -9 -14   29.81   51.35 
  -1   9  14   32.01   52.45 
  -1   9  14    8.87   57.91 
  -1  -9  14   28.48   48.64 
   1   9 -14   -8.86   54.76 
   1   9 -14  -37.68   47.53 
  -1   9  14    9.46   65.00 
  -1   9  14   23.83   10.69 
   1   9 -14   16.04   12.31 
  -1   9  14   24.73   13.36 
  -1   9  14   30.28   12.76 
  -1   9  14   31.24    8.77 
  -1  -9  14   -0.03    9.86 
   1  -9 -14   44.08   53.16 
  -1  -9  14   32.05   47.65 
  -1  -9  14   72.78   59.79 
  -1  -9  12  -12.10   44.89 
   1  -9 -12  -55.02   44.66 
  -1  -9  12  115.93   58.79 
  -1   9  12    0.50   14.08 
   1   9 -12   71.12   44.01 
   1  -9 -12   21.80   45.70 
  -1   9  12   20.90   45.04 
   1   9 -12   31.13   49.43 
  -1   9  12   66.58   53.03 
   1   9 -12   40.45   52.91 
  -1   9  12   44.53   57.51 
  -1  -9  12 -116.53   48.60 
   1  -9 -12    4.70   37.24 
  -1   9  12  -53.75   42.85 
   1   9 -12   13.27   46.71 
  -1   9  12    3.59   11.82 
   1   9 -12    6.11   12.08 
  -1   9  12    4.20   12.07 
  -1   9  12   -0.81   10.45 
   1  -9 -12   -5.23   10.21 
  -1  -9  12   -0.41    9.53 
  -1   9  12   15.67    8.47 
   1   9 -12   -0.35    9.82 
  -1  -9  12   -4.88   10.08 
   1  -9 -12   -8.67    8.41 
  -1  -9  10   23.09   41.14 
   1  -9 -10   14.65   44.05 
  -1  -9  10  -44.42   43.95 
   1  -9 -10    0.54   42.03 
  -1   9  10   -6.21   13.45 
  -1   9  10  -50.27   43.44 
   1   9 -10    2.99   47.41 
   1  -9 -10   -0.83   44.55 
  -1   9  10  -28.34   48.66 
   1   9 -10   -0.66   41.50 
   1  -9 -10  -56.28   40.35 
   1   9 -10  -42.32   41.18 
  -1  -9  10  -17.43   42.98 
  -1   9  10   81.54   51.84 
  -1   9  10    4.58   40.17 
   1   9 -10   80.39   53.59 
  -1   9  10   -2.58   11.43 
   1   9 -10    0.73   11.18 
  -1   9  10   12.85   11.92 
   1   9 -10   -3.37   11.26 
  -1   9  10    4.15    9.79 
   1  -9 -10   -5.32   10.05 
  -1   9  10    8.14    8.41 
  -1  -9  10    4.44   10.13 
   1   9 -10    8.70    9.65 
   1  -9 -10   -4.27    8.80 
   1  -9  -8  -18.98   43.62 
   1  -9  -8   37.40   40.24 
  -1  -9   8   -7.60   37.57 
  -1  -9   8   45.35   51.14 
  -1   9   8   45.57   14.11 
   1  -9  -8   40.40   48.48 
   1   9  -8   87.72   46.75 
  -1   9   8   -6.03   42.10 
   1   9  -8   49.61   39.52 
  -1   9   8   10.31   47.73 
  -1  -9   8  101.50   38.48 
   1   9  -8   96.60   40.81 
  -1   9   8   53.80   55.29 
   1   9  -8   36.99   49.60 
  -1   9   8   13.28   37.68 
   1  -9  -8   92.65   37.58 
  -1   9   8   42.58   11.58 
   1   9  -8   12.12   11.22 
  -1   9   8   30.62    9.24 
  -1   9   8   27.87   12.05 
   1   9  -8   22.94   10.94 
   1  -9  -8   25.01   10.83 
  -1   9   8    5.50    8.77 
   1  -9  -8    2.58    9.24 
  -1  -9   8   38.86   10.29 
   1   9  -8   29.78    9.82 
  -1  -9   6    6.39   48.20 
   1  -9  -6  -14.61   46.83 
   1  -9  -6   -8.05   37.04 
  -1   9   6   17.44   12.49 
   1   9  -6   -4.05   45.67 
   1  -9  -6   32.73   37.40 
  -1   9   6    5.32   44.96 
  -1   9   6   -7.46   41.36 
   1   9  -6   53.79   37.81 
   1  -9  -6  -14.92   35.97 
  -1  -9   6   42.98   37.45 
   1   9  -6   19.63   47.79 
  -1   9   6   -2.14   36.37 
  -1   9   6  -38.34   50.55 
   1   9  -6   22.51   37.25 
   1   9  -6   12.01   10.75 
  -1   9   6    3.51    8.59 
  -1   9   6   12.22   10.78 
   1   9  -6    6.11   10.60 
  -1   9   6    2.19   10.66 
   1  -9  -6   -7.48   10.19 
  -1  -9   6    7.62   10.16 
  -1  -9   6    6.89    9.85 
   1   9  -6    5.57    9.43 
   1  -9  -4  122.03   38.51 
   1  -9  -4   90.83   45.86 
  -1  -9   4   59.35   42.70 
  -1   9   4   73.26   16.15 
   1   9  -4  206.12   39.78 
  -1   9   4  165.80   43.36 
   1  -9  -4  145.73   42.12 
   1   9  -4  179.20   46.47 
  -1   9   4  159.86   47.65 
  -1   9   4  116.58   51.64 
   1   9  -4  166.20   50.77 
  -1  -9   4  174.30   43.89 
   1   9  -4  139.59   46.82 
  -1   9   4  198.70   43.03 
   1  -9  -4  154.60   40.76 
   1   9  -4   92.40   15.06 
  -1   9   4  112.03   13.96 
  -1   9   4  102.61   15.75 
  -1   9   4  132.94   15.37 
   1   9  -4  103.62   15.36 
   1  -9  -4  106.32   16.32 
  -1  -9   4  126.37   14.29 
   1  -9  -4  122.88   13.99 
  -1  -9   4  134.61   15.67 
  -1   9   4  132.32   14.05 
   1   9  -4  115.40   14.43 
   1  -9  -2   65.00   32.97 
  -1  -9   2    4.36   49.93 
   1  -9  -2   68.29   47.53 
  -1   9   2   51.63   13.75 
   1  -9  -2   88.42   38.60 
  -1   9   2   88.73   43.01 
   1   9  -2   94.31   45.20 
  -1  -9   2   52.88   36.68 
   1   9  -2   93.23   37.02 
  -1   9   2  125.75   40.27 
  -1  -9   2   60.93   11.44 
  -1   9   2   73.26   10.97 
   1   9  -2   76.93   11.35 
   1  -9  -2   66.80   10.77 
  -1   9   2   71.64   12.76 
  -1   9   2   72.24   12.23 
  -1   9   2   66.08   10.17 
   1   9  -2   69.38   12.20 
   1   9  -2   56.88   12.17 
   1  -9  -2   73.30   13.03 
  -1  -9   2   69.78   14.19 
  -1  -9   2   52.41   36.62 
  -1   9   2  125.05   41.10 
   1  -9  -2   42.30   35.85 
   1   9  -2   76.28   49.94 
   1   9  -2   45.27   38.40 
  -1   9   2  186.15   52.44 
   1   9   0   59.30   49.86 
   1   9   0   46.24   41.06 
  -1   9   0  153.92   43.02 
   1  -9   0  143.44   41.33 
  -1   9   0   43.00   46.76 
  -1  -9   0  126.15   39.90 
   1  -9   0   58.98   11.09 
  -1   9   0   74.40   10.96 
  -1  -9   0   69.24   11.14 
   1   9   0   73.50   11.31 
   1   9   0   85.93   43.21 
  -1   9   0   61.49   38.61 
  -1   9   0    2.94   41.57 
   1  -9   0   68.22   40.65 
   1   9   0   88.03   36.87 
  -1  -9   0   43.66   37.19 
   1   9   0   72.99   13.02 
   1   9   0   68.37   12.13 
  -1   9   0   66.68   12.52 
  -1   9   0   83.41   12.31 
   1  -9   0   85.11   13.81 
  -1  -9   0   50.85   13.32 
   1  -9   0   13.95   48.35 
  -1  -9   0   16.25   47.76 
   1   9   2  134.84   49.78 
  -1   9  -2  187.30   45.60 
   1  -9   2  247.21   43.62 
  -1   9  -2  215.03   52.87 
   1   9   2  236.76   43.97 
  -1  -9  -2  103.80   39.62 
  -1   9  -2  170.05   18.76 
   1   9   2  165.78   18.81 
  -1   9  -2  174.20   19.65 
   1   9   2  195.63   19.57 
   1   9   2  147.98   42.70 
   1  -9   2  106.32   40.93 
  -1  -9  -2  123.97   43.82 
   1   9   2  252.41   49.66 
  -1   9  -2  177.91   44.69 
  -1   9  -2  182.06   47.64 
  -1   9  -2  167.03   19.57 
   1   9   2  175.76   19.58 
  -1  -9  -2  185.75   18.83 
   1  -9   2  163.64   20.31 
  -1  -9  -2  180.12   19.95 
   1  -9   2  180.66   18.67 
  -1  -9  -2  178.34   52.41 
   1  -9   2   68.48   49.85 
  -1  -9  -4   18.92   39.74 
  -1  -9  -4   26.50   35.41 
   1   9   4   22.82   13.62 
   1   9   4   31.66   46.15 
  -1  -9  -4   -7.24   38.18 
  -1   9  -4   14.87   40.81 
  -1   9  -4   29.45   38.73 
   1   9   4   20.03   37.57 
   1  -9   4   25.53   38.06 
  -1   9  -4  -11.88   48.14 
  -1   9  -4   29.23   36.72 
  -1  -9  -4   56.66   38.79 
   1   9   4   12.94   40.26 
   1   9   4   82.19   51.52 
   1   9   4   19.83   11.15 
  -1   9  -4   20.05   11.23 
   1   9   4   25.62   10.20 
  -1   9  -4   14.60   11.10 
  -1  -9  -4   34.80   11.94 
   1  -9   4    5.82   12.65 
  -1   9  -4    7.41    9.18 
   1  -9   4   22.57    9.45 
  -1  -9  -4   17.23    9.12 
  -1  -9  -6  -10.35   40.94 
   1  -9   6    6.66   45.87 
  -1  -9  -6   68.79   38.41 
   1   9   6   -1.12   12.95 
   1   9   6   30.27   37.98 
  -1  -9  -6  -20.76   38.70 
  -1   9  -6   28.12   39.40 
  -1   9  -6   52.06   40.77 
   1   9   6  -30.60   46.45 
  -1   9  -6   -6.37   49.04 
  -1   9  -6   23.94   44.02 
   1  -9   6   43.41   37.97 
  -1  -9  -6   66.45   37.18 
   1   9   6   -3.75   50.97 
   1   9   6  -18.21   39.64 
  -1   9  -6    5.86   11.41 
   1   9   6   -6.81    8.43 
  -1   9  -6    0.38   11.13 
   1   9   6    0.44   11.32 
   1   9   6   13.03   10.60 
   1  -9   6   -5.56   12.66 
  -1  -9  -6   -5.01   10.55 
   1   9   6    4.93    8.74 
  -1  -9  -6    7.57    9.52 
  -1   9  -6   -5.28    9.66 
   1  -9   6   -0.62    9.39 
   1  -9   8   20.43   50.99 
  -1  -9  -8   92.69   42.23 
   1  -9   8   37.11   40.82 
  -1  -9  -8   57.97   42.87 
   1   9   8   63.17   15.22 
  -1   9  -8  139.16   44.08 
   1   9   8   99.62   42.13 
  -1  -9  -8   65.16   48.87 
  -1   9  -8   27.85   43.51 
   1   9   8   90.26   50.59 
  -1  -9  -8   28.56   40.67 
   1   9   8  106.64   53.35 
   1  -9   8   85.60   42.96 
   1   9   8   94.66   44.59 
  -1   9  -8   34.45   43.82 
  -1   9  -8  175.32   52.45 
   1   9   8   50.14   10.94 
   1   9   8   82.06   12.77 
  -1   9  -8   56.89   12.32 
  -1   9  -8   58.45   13.06 
   1   9   8   73.56   12.43 
  -1  -9  -8   84.56   12.20 
   1  -9   8   53.73   14.08 
   1   9   8   57.80   10.76 
  -1  -9  -8   47.53   11.16 
   1  -9   8   71.68   11.41 
  -1   9  -8   54.07   11.32 
  -1  -9 -10   45.57   43.20 
   1  -9  10   38.53   55.95 
   1  -9  10   35.37   41.94 
   1   9  10    1.07   14.89 
  -1  -9 -10  -33.35   38.62 
  -1   9 -10   22.61   42.54 
   1   9  10  -50.60   46.97 
  -1   9 -10   67.68   46.40 
   1   9  10   57.90   54.53 
   1  -9  10    5.21   37.67 
  -1  -9 -10   43.02   40.77 
  -1   9 -10   14.26   39.35 
   1   9  10   24.27   58.38 
  -1   9 -10  -15.98   47.70 
   1   9  10   57.79   43.73 
   1   9  10    9.62   11.51 
   1   9  10   -5.11    9.44 
  -1   9 -10    2.12   10.82 
  -1   9 -10    8.58   11.61 
   1   9  10    6.91   11.19 
   1  -9  10   -2.23   11.91 
   1   9  10   -1.52    8.93 
  -1   9 -10    8.86   10.03 
  -1  -9 -10    8.92    9.10 
   1  -9  10    8.70   10.24 
   1  -9  12  -43.21   55.90 
  -1  -9 -12  -22.01   44.29 
   1  -9  12   -9.66   45.55 
   1   9  12   -4.88   14.78 
  -1  -9 -12  -22.74   47.49 
  -1   9 -12    9.22   43.38 
   1   9  12    6.54   44.59 
   1   9  12  112.60   57.82 
  -1   9 -12   -3.89   49.09 
  -1  -9 -12   12.01   39.70 
   1  -9  12  -69.25   48.43 
   1   9  12   23.34   59.56 
  -1   9 -12   58.56   50.80 
   1   9  12  -55.81   42.66 
   1   9  12   -2.00   12.86 
  -1   9 -12    4.49   12.38 
   1   9  12   -7.28    9.99 
   1   9  12    3.31   11.42 
   1   9  12   15.51    8.91 
  -1  -9 -12   -4.47    9.38 
   1  -9  12    2.68   10.68 
  -1   9 -12   -0.57   10.56 
   1  -9  14   -5.88   51.12 
  -1  -9 -14   19.11   54.45 
   1  -9  14   20.18   55.87 
   1   9  14   15.71   15.53 
   1   9  14   -4.05   46.11 
  -1   9 -14  -61.81   49.81 
  -1  -9 -14   20.25   46.62 
   1   9  14   -1.46   56.00 
  -1  -9 -14  -48.44   45.10 
  -1   9 -14   23.06   47.61 
   1  -9  14   -3.97   49.20 
  -1   9 -14  -17.84   53.08 
   1   9  14  -70.14   56.44 
   1   9  14    0.38   50.85 
   1   9  14    8.84   10.23 
  -1   9 -14  -13.42   12.34 
   1   9  14  -11.77   13.60 
   1   9  14   -1.80   12.01 
   1   9  14    8.84    9.00 
   1  -9  14    7.44    9.59 
  -1  -9 -14   14.45    9.37 
   1  -9  14    0.47   10.11 
  -1   9 -14    5.78   10.51 
  -1  -9 -16    4.27   51.63 
   1  -9  16   30.78   51.64 
   1  -9  16   -2.42   62.02 
  -1  -9 -16   -0.11   47.39 
  -1   9 -16   -2.94   57.57 
   1   9  16  -33.17   62.78 
   1  -9  16  -31.58   52.07 
  -1   9 -16  -38.56   51.13 
  -1   9 -16  -12.79   11.34 
   1   9  16    8.72   62.98 
   1   9  16    5.16   54.80 
  -1   9 -16   -9.95   49.70 
   1   9  16    1.39   12.85 
  -1   9 -16   -3.17   12.78 
   1   9  16    6.49   10.49 
   1   9  16    0.54   12.90 
  -1  -9 -16   12.00    8.49 
  -1   9 -16    5.19   10.67 
   1  -9  16    2.47   10.44 
   1   9  16    2.78    8.32 
   1  -9  16   26.10   10.04 
   1  -9  18   13.86   10.05 
  -1   9 -20    4.50   12.80 
   1   9  20   12.50   10.95 
   1   9  20   -7.17   12.34 
   1   9  20    2.54   12.74 
   1  -9  20    8.88   10.73 
  -1   9 -20   -6.59   10.01 
   1  -9  20  -12.59    9.74 
   1   9  22    3.27   12.27 
   1   9  22   11.53   11.46 
   1   9  22   21.57   10.63 
  -1   9 -22    3.55   11.92 
   1  -9  22   -8.85   14.10 
   1  -9  22   -3.71   10.51 
  -1   9 -22   -3.16    8.89 
   1  -9  22    3.04    9.00 
   1   9  24    4.78   11.36 
   1   9  24    4.59   10.45 
  -1   9 -24   11.09   11.10 
   1  -9  24    6.93   12.86 
   1  -9  24   -5.73   10.36 
   1  -9  24    7.50    7.60 
  -1   9 -24   -0.85    7.52 
   1   9  26   14.00    9.87 
   1   9  26   -4.22    9.50 
  -1   9 -26   -2.44   10.11 
   1  -9  26    1.88   11.05 
   1   9  26   -6.00   12.01 
   1  -9  26  -10.75    9.13 
  -1   9 -28   -1.60    6.89 
   1   9  28    6.30    7.66 
  -1   9 -28   10.84    8.51 
   1   9  28   10.43    7.93 
   1   9  28   -2.27   10.45 
   1  -9  28    1.44    8.11 
   1  10 -27    1.78    7.62 
   1  10 -27  -14.79    7.05 
  -1  10  27    0.37    7.47 
  -1  10  27    5.00    7.61 
  -1 -10  27  -16.23    7.12 
  -1  10  27   17.18    8.80 
  -1  10  25   26.06    8.99 
   1  10 -25   -9.29    8.48 
   1  10 -25    3.07    9.17 
  -1  10  25   10.36    8.93 
  -1 -10  25    2.29   10.69 
  -1 -10  25    0.22    8.14 
  -1  10  25    5.36   11.21 
  -1 -10  23    3.58   12.66 
  -1 -10  23  -10.09    9.04 
   1  10 -23   -7.63    7.10 
  -1 -10  23    0.62    7.42 
   1  10 -23   -2.33   10.75 
  -1  10  23    8.57   10.62 
   1  10 -23    2.71   10.07 
  -1  10  23    2.09   10.11 
  -1 -10  21   25.17   13.78 
  -1 -10  21   13.89    9.54 
   1  10 -21    9.66    8.41 
  -1 -10  21    9.90    8.58 
  -1  10  21   20.15   10.33 
  -1  10  21    7.78   11.17 
   1  10 -21  -14.91   10.33 
  -1  10  21   23.99   11.75 
   1  10 -21   18.12   11.15 
  -1 -10  19  -19.72   14.99 
  -1  10  19    9.54   12.33 
   1  10 -19    0.15   11.57 
   1  10 -19  -11.28   11.09 
  -1  10  19   18.81   10.33 
  -1  10  19  -12.15   11.71 
  -1 -10  19    1.93    9.27 
   1  10 -19    1.97    9.22 
  -1 -10  19    4.14    9.96 
  -1  10  17    1.91   10.58 
  -1  10  17   -7.42   13.39 
  -1  10  17    9.87   12.60 
   1  10 -17   -2.43   13.07 
   1  10 -17   16.46   11.72 
   1  10 -17    2.47    9.96 
  -1 -10  17   16.03    9.94 
  -1 -10  17   -2.30   10.15 
  -1 -10  17   16.61   11.06 
  -1  10  15   16.88   12.81 
  -1  10  15   12.98   10.44 
   1  10 -15  -18.75   12.72 
  -1  10  15    0.88   12.56 
   1  10 -15    2.25   12.33 
  -1 -10  15   10.76   11.63 
  -1 -10  15   13.29   10.54 
   1  10 -15   11.41   10.77 
  -1 -10  13   27.54   11.29 
   1 -10 -13   23.54    8.92 
   1  10 -13   23.48   11.31 
   1 -10 -13   13.13   57.92 
  -1  10  13  -88.90   58.87 
  -1  10  13   62.18   68.18 
   1  10 -13  -18.05   61.06 
  -1  10  13    5.96   58.10 
  -1 -10  13   51.89   53.67 
   1  10 -13   41.07   55.60 
  -1  10  13    2.08   12.85 
  -1  10  13   28.94   13.07 
  -1  10  13   34.52   10.66 
   1  10 -13   21.00   12.75 
   1  10 -13   20.61   13.27 
  -1  10  13   30.14    8.91 
  -1 -10  13   74.70   59.29 
   1 -10 -13   43.01   52.12 
  -1 -10  11  -65.34   64.66 
   1 -10 -11   80.00   56.13 
  -1  10  11   12.95   14.27 
   1 -10 -11  -19.41   52.58 
  -1  10  11  -43.92   49.62 
  -1  10  11   69.40   59.52 
  -1 -10  11   13.06   49.78 
  -1  10  11  -35.91   50.65 
   1 -10 -11  103.49   46.70 
   1  10 -11   -5.96   61.21 
  -1  10  11  -26.54   66.18 
   1  10 -11   58.48   53.30 
  -1  10  11    0.79   13.39 
   1  10 -11    2.67   12.43 
  -1  10  11    5.36   10.12 
  -1  10  11    7.73   13.40 
   1  10 -11   -5.19   13.05 
  -1  10  11   13.63    8.85 
   1  10 -11    6.22   10.77 
  -1 -10  11    3.59   11.12 
   1 -10 -11   -1.03    9.59 
  -1 -10   9   27.79   57.13 
   1 -10  -9   14.50   51.15 
   1 -10  -9  106.39   52.81 
  -1  10   9   22.24   15.19 
  -1  10   9   39.27   58.71 
  -1  10   9   82.08   50.71 
   1 -10  -9   28.45   49.48 
   1  10  -9   -0.70   54.37 
   1 -10  -9   15.69   42.44 
  -1 -10   9   99.37   50.33 
   1  10  -9   70.91   60.90 
  -1  10   9   32.79   44.22 
  -1  10   9   70.76   56.51 
   1  10  -9   42.09   49.03 
   1  10  -9   23.21   13.19 
  -1  10   9   22.76   10.05 
  -1  10   9   23.79   12.56 
  -1  10   9   43.60   12.56 
   1  10  -9   31.35   12.43 
   1 -10  -9   30.82   11.73 
  -1  10   9   28.13    9.76 
   1  10  -9   40.01   11.45 
  -1 -10   9   48.86   11.40 
   1 -10  -9   18.94    9.93 
  -1 -10   7    7.32   54.27 
   1 -10  -7   22.29   52.63 
  -1  10   7   58.01   14.50 
  -1  10   7   94.76   48.45 
   1 -10  -7    9.93   52.62 
  -1  10   7   13.56   55.14 
   1  10  -7   29.75   53.12 
   1 -10  -7   31.79   43.35 
   1  10  -7  120.01   53.63 
  -1  10   7   96.86   63.62 
  -1 -10   7   33.48   43.44 
   1  10  -7   46.34   40.05 
  -1  10   7   82.83   44.69 
   1  10  -7   52.16   13.06 
  -1  10   7   58.04   10.50 
   1  10  -7   36.65   13.08 
  -1  10   7   65.02   14.45 
  -1  10   7   58.76   13.35 
   1 -10  -7   35.75   12.48 
  -1  10   7   57.74   10.61 
  -1 -10   7   57.52   12.07 
   1  10  -7   50.12   11.67 
   1 -10  -7   37.33   10.97 
   1 -10  -5  -30.21   53.18 
  -1  10   5    7.98   14.31 
  -1  10   5   38.03   44.71 
  -1  10   5  -16.11   53.15 
   1  10  -5   26.93   52.06 
   1  10  -5   27.26   44.08 
   1 -10  -5  -19.64   51.19 
   1  10  -5   23.66   57.18 
  -1  10   5   24.44   53.29 
   1 -10  -5  -24.71   44.00 
  -1  10   5   -6.79   47.97 
   1  10  -5    9.00   12.10 
  -1  10   5    6.09    9.13 
  -1  10   5   15.10   12.80 
   1  10  -5    8.32   12.53 
  -1  10   5    5.76   12.01 
   1 -10  -5    5.78   11.54 
   1  10  -5   10.83   10.33 
  -1 -10   5   20.60   10.91 
   1 -10  -3   62.96   46.54 
  -1 -10   3   41.09   52.33 
  -1  10   3   50.95   14.28 
   1  10  -3   70.54   52.40 
  -1  10   3   70.72   48.11 
   1 -10  -3   58.74   49.30 
   1  10  -3   49.34   43.26 
  -1  10   3   81.56   52.78 
   1 -10  -3   98.55   43.00 
  -1 -10   3   92.54   48.75 
  -1  10   3  126.33   45.30 
  -1  10   3   42.65   58.95 
   1  10  -3  127.99   51.46 
   1  10  -3  116.70   60.62 
   1  10  -3   53.41   13.86 
  -1  10   3   63.12   13.61 
  -1  10   3   58.68   13.60 
   1  10  -3   50.07   13.54 
   1 -10  -3   53.56   14.06 
   1 -10  -3   73.36   11.75 
   1  10  -3   57.93   12.41 
  -1  10   3   65.54   11.32 
  -1 -10   3   64.55   12.47 
   1 -10  -1   58.61   50.85 
  -1 -10   1    9.95   57.72 
  -1 -10   1  136.47   48.54 
   1 -10  -1  155.03   42.60 
   1  10  -1  161.42   61.44 
  -1 -10   1  222.02   47.12 
  -1  10   1  178.42   44.37 
   1  10  -1  167.20   45.98 
  -1  10   1  185.20   61.83 
  -1  10   1  105.25   19.38 
   1  10  -1  175.76   52.46 
   1 -10  -1  101.48   48.13 
   1  10  -1  181.46   46.10 
  -1  10   1  141.09   46.54 
  -1  10   1  136.16   51.80 
  -1  10   1  124.46   18.67 
   1  10  -1  120.04   17.90 
   1  10  -1  119.65   18.39 
  -1  10   1  149.96   18.52 
   1 -10  -1  197.27   19.40 
  -1 -10   1  126.49   19.56 
   1 -10  -1  150.51   17.11 
  -1 -10   1  149.57   17.48 
   1  10  -1  165.74   17.25 
  -1  10   1  168.27   17.11 
   1 -10   1  260.44   57.98 
  -1 -10  -1  290.60   65.78 
  -1 -10  -1  435.60   55.01 
   1  10   1  299.10   57.04 
   1  10   1  307.58   65.45 
   1 -10   1  288.68   54.52 
  -1  10  -1  377.32   55.25 
  -1  10  -1  334.40   62.72 
   1  10   1  213.22   31.07 
  -1  10  -1  236.25   30.79 
   1  10   1  303.15   30.32 
  -1  10  -1  275.77   30.54 
   1  10   1  371.33   53.84 
  -1  10  -1  356.05   55.93 
   1 -10   1  246.16   56.23 
   1  10   1  465.79   63.98 
  -1 -10  -1  297.81   55.45 
  -1  10  -1  436.56   60.77 
   1  10   1  304.21   30.46 
  -1  10  -1  292.03   30.31 
  -1 -10  -1  310.89   29.88 
   1 -10   1  312.60   30.70 
   1 -10   1  311.56   29.87 
  -1 -10  -1  326.23   31.09 
   1  10   1  339.09   29.83 
  -1  10  -1  290.91   29.65 
  -1 -10  -3  128.98   48.73 
   1 -10   3  119.75   58.26 
   1  10   3  114.76   18.61 
  -1  10  -3  133.78   53.50 
   1  10   3  138.63   44.99 
  -1 -10  -3   84.43   50.37 
  -1  10  -3  158.83   48.67 
   1  10   3  127.34   57.17 
  -1 -10  -3  101.40   41.22 
   1 -10   3  202.67   48.91 
   1  10   3  137.34   56.54 
   1  10   3  137.56   47.45 
  -1  10  -3  184.45   55.08 
  -1  10  -3  183.61   53.43 
   1  10   3  140.27   16.87 
   1  10   3  133.09   16.60 
  -1  10  -3  118.49   16.31 
  -1  10  -3  110.58   16.43 
   1 -10   3  106.27   17.73 
  -1 -10  -3  127.54   17.60 
   1 -10   3  110.80   15.62 
  -1  10  -3  103.12   15.50 
  -1 -10  -5   -0.19   50.99 
   1 -10   5   42.71   50.95 
   1  10   5   -6.76   14.10 
  -1 -10  -5  -26.21   51.31 
   1  10   5    6.36   44.81 
  -1  10  -5   77.66   45.79 
   1  10   5   44.57   53.22 
   1 -10   5   51.34   44.36 
  -1  10  -5  -17.96   57.03 
  -1 -10  -5   89.29   45.69 
   1  10   5   23.06   60.82 
  -1  10  -5    6.17   44.29 
   1  10   5   14.11   44.15 
   1  10   5   11.21   12.75 
  -1  10  -5   -7.96   12.10 
  -1  10  -5  -10.77   12.27 
   1  10   5    1.04   11.80 
   1  10   5    1.12    9.84 
   1 -10   5   10.69   11.52 
  -1 -10  -5   23.12   10.66 
   1 -10   5   -6.42   10.67 
  -1  10  -5   10.63   10.39 
   1 -10   7   -1.58   55.84 
  -1 -10  -7   36.35   49.29 
   1  10   7   27.44   15.57 
   1  10   7   -6.66   57.73 
   1  10   7   54.90   46.53 
  -1  10  -7   23.63   48.39 
  -1 -10  -7   34.85   54.25 
   1  10   7   47.40   53.73 
  -1 -10  -7    6.43   42.70 
   1  10   7   44.77   50.08 
  -1  10  -7   33.92   57.74 
   1  10   7   21.68   12.96 
   1  10   7   33.18   11.99 
  -1  10  -7   27.07   12.74 
  -1  10  -7   25.01   13.50 
   1 -10   7   32.92   12.40 
   1  10   7   14.49    9.97 
  -1  10  -7   49.36   11.02 
   1 -10   7   16.37   11.12 
  -1 -10  -7    6.91   10.65 
   1 -10   9   44.40   51.30 
   1  10   9   26.42   15.08 
  -1  10  -9   19.28   46.39 
   1  10   9   23.56   56.30 
   1  10   9   90.24   50.54 
  -1 -10  -9   11.35   52.99 
  -1 -10  -9   40.28   46.68 
   1  10   9  135.44   53.47 
   1 -10   9  -10.19   48.06 
  -1  10  -9   66.83   48.32 
   1  10   9   -7.73   64.51 
  -1  10  -9   49.53   55.82 
   1  10   9    7.55   13.26 
   1  10   9    7.55    9.47 
  -1  10  -9  -11.24   12.71 
   1  10   9    4.07   12.08 
  -1  10  -9   13.37   11.94 
   1  10   9    2.38    9.98 
   1 -10   9   19.50   10.86 
  -1  10  -9    0.10   11.00 
  -1 -10  -9    5.08   10.49 
   1 -10  11   12.03   62.78 
   1  10  11    7.66   15.92 
   1  10  11   97.04   63.82 
  -1 -10 -11 -110.66   59.81 
  -1  10 -11  -50.38   53.11 
   1  10  11    3.01   53.12 
  -1 -10 -11  206.71   50.65 
   1  10  11   45.37   54.96 
  -1  10 -11  -38.01   55.45 
  -1  10 -11  -77.34   54.49 
   1 -10  11   83.47   51.94 
   1  10  11   26.04   54.62 
   1  10  11    9.75   13.60 
  -1  10 -11   -6.81   12.92 
   1  10  11    7.34   10.15 
  -1  10 -11  -13.82   11.85 
   1  10  11   10.76   12.63 
   1  10  11   -3.22    9.69 
  -1  10 -11   -1.54   10.60 
   1 -10  11    1.63   10.98 
  -1 -10 -11   10.86   10.36 
   1 -10  13  -79.11   60.68 
  -1 -10 -13  -11.63   58.61 
  -1  10 -13  -97.03   55.92 
   1 -10  13   80.65   54.52 
  -1  10 -13   76.68   58.66 
   1  10  13   68.44   67.24 
   1  10  13   -9.30   15.45 
   1  10  13   13.58   60.36 
   1  10  13   10.69   11.87 
   1  10  13   21.98   12.76 
  -1  10 -13    6.39   11.84 
  -1  10 -13   -5.34   12.90 
   1  10  13    6.91    9.98 
   1 -10  13    1.98   10.93 
  -1 -10 -13  -14.42    9.21 
  -1  10 -13    7.61   11.27 
   1  10  13    4.52    9.29 
   1  10  15   -4.55   11.97 
  -1  10 -15   10.68   12.59 
   1  10  15    8.81    9.97 
  -1  10 -15   22.71   12.19 
  -1  10 -15    0.81   10.89 
   1 -10  15   -3.80   10.88 
  -1 -10 -15   -9.46    8.85 
   1  10  15    3.40    8.36 
   1  10  17    5.49   10.03 
  -1  10 -17    4.76   13.30 
   1  10  17    8.40   11.59 
  -1  10 -17   -9.10   10.94 
   1 -10  17  -12.15   10.20 
  -1  10 -17   -0.71    9.99 
   1 -10  17   -8.72    9.85 
   1 -10  17    6.22   10.58 
   1  10  19   16.80   11.67 
   1  10  19   -6.87    9.93 
  -1  10 -19   -6.88   10.68 
   1  10  19   10.88   11.24 
  -1  10 -19    7.66   12.46 
   1 -10  19    3.98    9.39 
   1 -10  19    4.32    9.42 
  -1  10 -19    0.24    9.47 
   1  10  21   44.00   10.94 
   1  10  21    8.05   10.70 
  -1  10 -21    1.16    9.84 
  -1  10 -21    7.70   11.75 
   1 -10  21   11.46   13.54 
   1 -10  21    0.87    9.52 
   1 -10  21    9.44    8.65 
  -1  10 -21   21.12    8.66 
  -1  10 -23   25.44   10.29 
  -1  10 -23    4.04    9.39 
   1  10  23   13.26    9.35 
   1  10  23   -1.82    9.66 
   1 -10  23   22.32   12.33 
   1 -10  23   -6.03    8.72 
  -1  10 -23   -2.13    7.32 
   1 -10  23    5.72    7.56 
   1  10  25   19.87   11.15 
  -1  10 -25    0.78    9.27 
   1  10  25   -4.18    8.65 
   1  10  25    6.82    8.15 
  -1  10 -25   12.24    8.19 
   1 -10  25   13.32   10.59 
   1 -10  25    8.70    7.84 
  -1  10 -25  -16.39    6.05 
   1  10  27    0.20    7.02 
   1  10  27   -8.95    6.57 
  -1  10 -27   -0.33    7.35 
  -1  11  24    6.48    7.74 
   1  11 -24   -0.04    8.21 
   1  11 -24   11.24    7.40 
  -1  11  24   17.37    7.58 
  -1 -11  24    8.47   10.33 
  -1  11  22    6.65    9.02 
   1  11 -22    7.14    9.10 
   1  11 -22    8.80    9.27 
  -1  11  22    1.91    9.11 
  -1 -11  22   20.18   11.62 
   1  11 -22   -4.68    6.65 
  -1 -11  22   -4.68    6.83 
   1  11 -20    2.72    9.76 
  -1  11  20   -3.43   10.13 
  -1  11  20   15.35    8.77 
  -1  11  20    9.78   10.17 
   1  11 -20   -7.37   10.50 
  -1 -11  20    1.23   12.93 
  -1 -11  20   -4.34    8.05 
   1  11 -20   -3.92    7.87 
  -1  11  18   17.51   11.06 
   1  11 -18    7.98   11.25 
  -1  11  18    4.95    9.39 
  -1  11  18    9.60   11.40 
   1  11 -18   32.82   10.84 
  -1 -11  18   13.75   13.76 
   1  11 -18   22.99    8.91 
  -1 -11  18    1.46    9.34 
  -1 -11  16   10.63   11.33 
   1  11 -16   28.65    9.99 
  -1 -11  16   30.57   10.31 
   1  11 -16   -7.62   11.36 
  -1  11  16   20.69    9.75 
  -1  11  16   46.86   12.60 
   1  11 -16   19.92   12.58 
  -1  11  16   17.18   12.39 
  -1 -11  14    6.91   11.84 
   1  11 -14   24.97   10.86 
  -1 -11  14   19.38   10.73 
  -1  11  14   26.92    9.71 
  -1  11  14   27.24   12.17 
   1  11 -14   18.89   13.02 
  -1  11  14   26.04   12.61 
   1  11 -14    3.78   12.57 
  -1  11  12   -8.00    8.56 
   1 -11 -12  -14.08    8.63 
   1  11 -12  -11.09   11.16 
  -1 -11  12   11.25   11.20 
   1  11 -12   -6.19   12.52 
  -1  11  12   12.72   12.49 
   1  11 -12    6.43   13.00 
  -1  11  12   11.34    9.46 
  -1  11  12   -1.12   13.11 
  -1  11  10   26.27   13.91 
  -1  11  10   31.56    9.93 
   1 -11 -10   25.26   10.06 
  -1 -11  10    3.47   11.29 
   1  11 -10   33.57   11.33 
   1  11 -10   46.95   13.52 
  -1  11  10   22.46    9.71 
  -1  11  10   29.48   13.35 
   1  11 -10   15.68   12.70 
  -1  11  10   33.28   12.90 
  -1  11   8   -0.06   14.76 
   1  11  -8    8.78   13.54 
  -1  11   8   -1.75   13.72 
  -1  11   8    0.93    9.95 
  -1 -11   8   -6.71   11.81 
  -1 -11   6  -13.49   61.16 
   1 -11  -6    5.08   58.52 
  -1  11   6    8.94   13.79 
  -1  11   6   19.01   62.00 
  -1  11   6  -26.77   49.31 
   1  11  -6   97.50   61.93 
   1 -11  -6  121.59   43.37 
  -1  11   6    8.25   12.59 
   1  11  -6   18.51   12.94 
   1  11  -6   -7.51   12.60 
  -1  11   6   10.76   13.19 
  -1  11   6   -2.54    9.97 
   1  11  -6    4.62   11.80 
   1 -11  -6   21.25   10.40 
  -1 -11   6   24.06   11.67 
  -1 -11   4  146.76   64.17 
   1 -11  -4  -24.08   53.35 
  -1  11   4  -20.10   13.28 
   1 -11  -4   23.79   60.79 
  -1  11   4   11.41   54.76 
   1  11  -4  -41.09   55.17 
   1 -11  -4   25.85   49.57 
  -1 -11   4  160.08   54.52 
  -1  11   4   -3.21   60.18 
  -1  11   4  -78.68   57.31 
   1  11  -4  -91.49   67.46 
   1  11  -4   22.99   13.33 
  -1  11   4    3.14   12.92 
  -1  11   4    8.74   12.30 
   1  11  -4   -2.70   13.67 
   1 -11  -4   13.57   13.90 
   1  11  -4    8.72   11.83 
  -1 -11   4    3.30   11.51 
  -1 -11   2   40.38   52.51 
   1 -11  -2  107.12   65.11 
  -1  11   2   47.67   56.58 
   1 -11  -2   89.25   52.89 
  -1 -11   2  107.96   50.70 
  -1  11   2  132.00   64.58 
   1  11  -2   61.65   61.54 
   1  11  -2   72.08   59.44 
   1  11  -2   73.01   16.44 
  -1  11   2  106.04   16.79 
   1 -11  -2   45.57   58.43 
  -1  11   2   64.84   51.75 
  -1  11   2  103.91   15.82 
   1  11  -2  109.98   15.54 
  -1  11   2   88.40   15.53 
   1  11  -2  103.17   16.30 
   1 -11  -2  107.49   16.12 
  -1 -11   2   81.33   14.68 
   1  11  -2   89.67   14.24 
   1 -11   0   -6.92   65.81 
  -1 -11   0  127.06   59.93 
   1 -11   0  144.56   55.52 
  -1  11   0  180.94   60.55 
   1  11   0  234.30   62.71 
   1  11   0  297.68   58.86 
  -1 -11   0  204.14   56.26 
  -1  11   0  132.12   64.39 
  -1  11   0  175.12   21.96 
   1  11   0  193.74   22.04 
   1  11   0  176.85   21.01 
  -1  11   0  189.75   21.26 
  -1  11   0  255.13   55.26 
   1  11   0  245.75   66.19 
   1  11   0  192.18   21.37 
  -1  11   0  189.05   21.30 
   1 -11   0  154.77   21.61 
  -1 -11   0  157.80   19.99 
   1 -11   0  170.69   20.22 
  -1  11   0  179.00   20.13 
  -1 -11  -2  125.83   59.87 
  -1 -11  -2   33.03   58.05 
   1 -11   2   -7.66   65.79 
   1  11   2   52.80   16.03 
  -1  11  -2   50.86   15.46 
   1  11   2   82.86   62.64 
  -1  11  -2  102.95   62.16 
   1 -11   2   49.45   40.74 
  -1  11  -2   46.80   47.65 
  -1 -11  -2   26.12   47.51 
   1  11   2  149.60   45.24 
   1  11   2  151.87   62.89 
   1  11   2   72.90   15.21 
  -1  11  -2   58.49   14.44 
  -1  11  -2   57.46   14.71 
   1  11   2   68.89   14.47 
   1 -11   2   82.74   16.35 
  -1  11  -2   87.82   13.25 
   1 -11   2  104.96   13.26 
   1 -11   4    2.39   50.72 
  -1 -11  -4   41.08   54.79 
  -1 -11  -4   32.09   59.70 
   1  11   4  -20.16   14.31 
   1  11   4  150.11   65.81 
   1  11   4  -11.67   12.22 
   1  11   4   24.77   13.97 
  -1  11  -4   24.47   13.11 
  -1  11  -4   11.74   12.26 
  -1 -11  -4   -6.41   11.04 
   1 -11   4    7.69   11.58 
  -1  11  -4    9.26   11.31 
   1  11   4    0.99   10.85 
  -1  11  -4   35.00   59.05 
   1  11   4  118.49   66.72 
   1 -11   4   32.00   52.71 
  -1 -11  -4   97.58   47.83 
  -1  11  -4  -74.66   58.41 
   1  11   4   74.77   47.62 
  -1 -11  -6   28.54   53.96 
  -1 -11  -6   38.53   60.71 
   1 -11   6  -10.25   67.14 
   1  11   6   69.81   58.78 
  -1  11  -6   12.91   59.42 
   1  11   6   -2.17   70.89 
  -1  11  -6  -74.19   70.46 
  -1 -11  -6   16.42   51.96 
   1 -11   6   52.88   53.56 
   1  11   6   17.66   15.68 
   1  11   6   -5.22   10.36 
   1 -11   6   12.62   12.12 
  -1  11  -6   11.11   12.05 
  -1 -11  -6    8.48   11.22 
  -1  11  -6   11.34   13.24 
   1  11   6   38.36   13.63 
  -1  11  -6   19.07   13.69 
   1  11   6   14.47   12.80 
   1  11   8  -12.24   10.10 
   1  11   8  -21.82   14.58 
  -1  11  -8    8.99   12.11 
   1  11   8    4.93   12.48 
   1  11  10   29.32   15.04 
   1  11  10   40.98   14.26 
  -1  11 -10   35.56   13.93 
  -1  11 -10   37.85   12.54 
   1  11  10   39.99   12.99 
   1 -11  10   16.60   11.65 
  -1 -11 -10   16.99   10.39 
  -1  11 -10   42.40   11.39 
   1  11  10   21.36   10.30 
   1  11  12   -6.88   11.76 
  -1  11 -12   -7.42   11.91 
   1  11  12   18.34   12.64 
  -1  11 -12    3.03   13.45 
   1 -11  12    8.29   11.28 
  -1 -11 -12   16.57    9.16 
  -1  11 -12   -2.63   10.84 
   1  11  12   20.73    9.40 
   1  11  14   -3.06   13.04 
  -1  11 -14   14.50   12.71 
   1  11  14   -3.00   11.47 
  -1  11 -14    9.29   11.84 
  -1  11 -14    1.76   10.71 
  -1 -11 -14   -6.98    8.25 
   1 -11  14   -0.64   10.76 
   1  11  14   -3.81    8.26 
   1  11  16   -5.60    8.74 
  -1  11 -16   -0.31   12.24 
  -1  11 -16   13.15   10.71 
   1  11  16   11.35   11.04 
   1 -11  16   -1.00    9.75 
  -1  11 -16   -3.40    9.60 
   1 -11  16    4.72   10.90 
   1 -11  18   -6.26    9.17 
  -1  11 -18   14.00    8.88 
  -1  11 -18    4.25   11.18 
  -1  11 -18    0.37   10.36 
   1  11  18  -17.23   10.69 
   1  11  18   -6.59    8.50 
  -1  11 -20    9.49    7.88 
   1 -11  20  -12.71    8.07 
  -1  11 -20   10.50    9.03 
  -1  11 -20  -10.35   10.51 
   1  11  20    2.86    9.63 
   1  11  20  -17.68   10.03 
   1 -11  20    2.02   12.93 
  -1  11 -22   -1.27    6.87 
   1 -11  22   -1.96    6.87 
  -1  11 -22   12.62    9.50 
  -1  11 -22    1.61    8.78 
   1  11  22  -13.23    8.88 
   1  11  22    6.65    8.18 
   1 -11  22   -3.54   11.62 
   1  11  24   -6.78    9.16 
  -1  11 -24   -4.68    6.94 
  -1  11 -24    4.15    7.81 
   1  11  24  -10.64    7.63 
   1  11  24   -1.99    6.93 
   1 -11  24    4.10    9.58 
  -1  12  21   10.08    7.73 
   1  12 -21   10.97    7.76 
  -1  12  21   30.59    7.99 
   1  12 -21    6.63    7.40 
  -1 -12  21   16.81   11.00 
  -1  12  19    3.05    8.79 
   1  12 -19    6.03    8.76 
  -1  12  19    3.66    8.70 
   1  12 -19    5.37    8.26 
  -1 -12  19  -10.47   12.48 
  -1 -12  19    4.78    7.18 
   1  12 -19    6.30    7.09 
  -1  12  17   17.61    9.68 
  -1  12  17   -2.84   10.15 
   1  12 -17    2.96    9.30 
   1  12 -17   -4.45    9.66 
  -1 -12  17   -2.82   13.65 
  -1 -12  17    5.49    9.07 
   1  12 -17   -1.98    8.13 
  -1 -12  17   -5.20    8.11 
   1  12 -15   -1.38   10.12 
  -1  12  15    0.65   10.43 
   1  12 -15   -0.99   10.94 
  -1  12  15   -8.38   10.51 
  -1 -12  15   15.65   13.96 
  -1 -12  15   16.66   10.50 
  -1 -12  15   -0.75    9.11 
   1  12 -15    5.62    8.94 
  -1  12  13   -0.88   11.48 
  -1  12  13   13.33   11.47 
   1  12 -13   -1.83   11.18 
   1  12 -13   -0.23   11.50 
  -1 -12  13   -9.47   14.00 
  -1 -12  13   -0.31   11.33 
  -1 -12  13   14.63   10.16 
   1  12 -13    1.73    9.78 
  -1 -12  11   10.56   12.93 
  -1  12  11   13.11    8.72 
   1  12 -11    3.54   10.14 
  -1 -12  11    2.42   10.48 
   1 -12 -11    4.34    8.54 
  -1  12  11    8.53   11.34 
   1  12 -11   15.10   11.54 
   1  12 -11   30.77   12.04 
  -1  12  11    8.90   11.70 
  -1  12   9   24.65    8.97 
   1 -12  -9    0.92    9.60 
   1  12  -9   16.55   10.73 
  -1 -12   9   -0.73   10.99 
  -1  12   9    4.25   12.46 
   1  12  -9   -7.07   12.14 
   1  12  -9    8.30   11.78 
  -1  12   9    7.90   12.76 
   1  12  -7   -0.12   13.25 
  -1  12   7   -1.68    9.79 
   1 -12  -7   -6.30    9.43 
  -1 -12   7   -0.51   11.05 
  -1  12   7  -14.49   12.27 
  -1  12   7   -6.93   12.71 
   1  12  -7    2.36   13.18 
   1  12  -7   11.97   12.04 
   1  12  -5   10.35   12.73 
  -1  12   5    4.79    9.72 
  -1 -12   5    9.99   11.62 
   1  12  -5   21.64   11.45 
   1 -12  -5    3.34   10.26 
  -1  12   5    9.73   12.37 
   1  12  -5   18.90   12.60 
   1  12  -5   12.79   12.85 
  -1  12   5    8.31   12.53 
   1  12  -3    4.73   14.25 
  -1  12   3   -0.76   10.47 
   1 -12  -3   17.94   10.64 
  -1  12   3    2.04   13.34 
  -1  12   3   17.67   12.34 
   1  12  -3   29.91   13.18 
   1  12  -3   34.73   12.40 
   1  12  -1    7.38   14.18 
   1  12  -1   20.71   12.39 
  -1  12   1   11.60   13.15 
  -1  12   1   10.12   12.63 
   1  12  -1    7.02   12.12 
   1  12   1  -17.47   13.84 
   1  12   1   12.41   11.17 
  -1 -12  -1    2.35   11.23 
   1  12   1    0.96   12.49 
  -1  12  -1   -8.73   13.37 
  -1  12  -1    7.56   12.87 
   1  12   1  -15.22   11.92 
   1  12   3    2.77   13.81 
   1  12   3  -15.32   10.65 
  -1 -12  -3    3.37   11.42 
   1 -12   3    2.22   11.15 
  -1  12  -3   16.93   10.77 
  -1  12  -3   13.46   12.47 
  -1  12  -3   21.46   12.22 
   1  12   3    1.37   11.89 
   1  12   3   -5.57   12.80 
   1  12   5    8.11   14.10 
   1  12   5   -8.36   10.62 
  -1 -12  -5    3.12   10.73 
  -1  12  -5    9.88   10.93 
   1 -12   5   -1.51   10.95 
   1  12   5    7.64   12.43 
  -1  12  -5   10.62   12.68 
   1  12   5   -2.76   12.43 
  -1  12  -5   -9.85   12.75 
   1  12   7   -9.34   14.53 
   1  12   7   -5.63    9.77 
  -1  12  -7    3.62   10.66 
   1 -12   7    2.31   10.87 
  -1 -12  -7    1.45   10.07 
   1  12   7   -1.91   11.46 
  -1  12  -7    0.25   12.25 
  -1  12  -7   -1.66   11.64 
   1  12   7    9.84   12.18 
   1  12   9   10.06   14.06 
   1  12   9    5.00   11.39 
  -1  12  -9    1.31   12.87 
   1  12   9  -11.61   12.14 
  -1  12  -9  -11.29   11.51 
   1 -12   9  -10.05   10.87 
  -1 -12  -9   -4.39    9.93 
   1  12   9    8.21    9.38 
  -1  12 -11   12.79   12.31 
   1  12  11    0.91   12.39 
   1  12  11    6.46   10.92 
  -1  12 -11    5.73   11.07 
  -1  12 -11   10.27   10.24 
  -1 -12 -11    5.35    9.12 
   1 -12  11   20.33   10.48 
   1  12  11   14.15    8.68 
   1  12  13    7.12   10.95 
  -1  12 -13  -10.49   11.08 
   1  12  13    4.43   10.92 
  -1  12 -13   14.48   11.60 
  -1  12 -13   -6.13    9.76 
   1 -12  13   13.81   10.01 
  -1 -12 -13   12.38    7.68 
   1  12  13    2.70    8.02 
   1 -12  13   21.82   11.54 
   1  12  15    4.46    9.63 
  -1  12 -15   26.12    9.89 
  -1  12 -15    3.93   10.87 
   1  12  15   21.37   11.10 
   1 -12  15   -1.64   10.31 
   1 -12  15    3.55    9.47 
  -1  12 -15    3.07    9.10 
  -1  12 -17   30.11    9.23 
   1  12  17   22.34   10.31 
  -1  12 -17   47.17   10.50 
   1  12  17   23.65    9.32 
  -1  12 -17   31.83    8.59 
   1 -12  17   27.72    8.58 
   1  12  19   19.49    8.01 
  -1  12 -19   10.88    9.03 
  -1  12 -19   21.45    7.98 
   1 -12  19    9.22   11.25 
  -1  12 -19   13.22    7.31 
   1 -12  19   10.74    7.37 
  -1  12 -21    5.09    7.65 
   1  12  21   22.93    6.90 
   1 -12  21    9.49    6.22 
  -1  12 -21   13.75    6.12 
  -1  13  16    1.82    8.15 
   1  13 -16   -2.40    7.87 
   1  13 -16   -5.68    8.30 
  -1  13  16    6.51    7.99 
  -1 -13  16   11.71   10.27 
  -1 -13  14    1.79    9.31 
   1  13 -14    7.42    9.15 
   1  13 -14  -12.05    9.05 
  -1  13  14   14.13    9.16 
  -1 -13  14   -9.56   12.29 
  -1 -13  12    7.87    9.66 
  -1  13  12    4.56    9.66 
   1  13 -12   -5.68    9.58 
  -1  13  12   -6.83    9.89 
   1  13 -12    5.39    9.44 
  -1 -13  12   -8.41   12.81 
  -1  13  10   -3.30   10.05 
   1  13 -10    7.37    9.93 
   1  13 -10    5.21   10.47 
  -1  13  10   -5.71    9.95 
  -1 -13  10  -16.44   12.62 
   1 -13 -10   10.84    8.71 
  -1  13  10    6.65    7.09 
  -1 -13  10    1.10   11.72 
   1 -13 -10   -3.55    7.07 
  -1  13   8    1.34   10.44 
  -1  13   8  -10.98   10.47 
   1  13  -8   13.21   10.25 
   1  13  -8   25.75   11.09 
  -1 -13   8   24.69   13.23 
  -1 -13   8   -1.37   11.03 
  -1  13   8    2.54    8.08 
   1 -13  -8   -2.12    7.95 
   1  13  -6   11.29   10.86 
  -1  13   6  -13.32   10.59 
  -1  13   6    6.65   11.21 
   1  13  -6    7.83   11.60 
  -1 -13   6  -18.10   13.00 
  -1 -13   6   15.34   11.48 
  -1  13   6   -2.65    8.47 
   1 -13  -6    6.11    9.07 
   1  13  -4    1.30   11.29 
   1  13  -4    2.15   10.59 
  -1  13   4    4.42   10.70 
  -1  13   4   13.48   11.34 
  -1 -13   4  -16.69   12.94 
   1  13  -4   10.55   10.02 
  -1  13   4    4.68    9.29 
  -1 -13   4   28.42   10.21 
   1 -13  -4    4.02    9.08 
  -1  13   2   35.33   11.80 
   1  13  -2   23.03   11.32 
   1  13  -2   39.81   11.35 
  -1  13   2   16.86   11.43 
  -1 -13   2    0.05   11.97 
  -1 -13   2   27.92   10.90 
   1 -13  -2   29.18    9.97 
   1  13  -2   33.92   10.08 
  -1  13   2   13.85    9.70 
   1  13   0   15.75   11.07 
  -1  13   0   23.36   11.60 
  -1  13   0   18.83   12.17 
   1  13   0   24.60   11.51 
  -1  13   0   35.99    9.75 
   1  13   0   18.28    9.97 
  -1 -13   0   20.49   10.56 
   1 -13   0   22.83   10.59 
   1  13   2   39.82   12.39 
  -1  13  -2   22.77   11.57 
  -1  13  -2   20.23   11.17 
   1  13   2   40.43   11.08 
   1 -13   2    4.32   12.21 
  -1  13  -2   33.47   10.09 
   1  13   2   23.42    9.89 
   1 -13   2   26.88   10.50 
  -1 -13  -2   17.02   10.62 
   1  13   4    7.86   11.90 
  -1  13  -4    5.82   11.09 
  -1  13  -4   11.24   10.95 
   1  13   4    6.33   10.33 
   1 -13   4  -11.54   12.56 
  -1 -13  -4   -2.16    9.62 
  -1 -13  -4   -9.80   11.49 
   1  13   4    1.46    9.42 
  -1  13  -6    9.96   11.14 
   1  13   6    3.04   10.27 
  -1  13  -6    6.43   10.42 
   1  13   6   -6.10   11.58 
   1  13   6   -3.66    8.88 
  -1 -13  -6   19.32   10.86 
  -1 -13  -6   14.79    9.49 
  -1  13  -8   15.34    9.98 
   1  13   8    1.08   11.11 
   1  13   8    3.20    9.95 
  -1  13  -8    7.27   10.63 
   1 -13   8    5.21   13.39 
   1  13   8    0.51    8.35 
  -1 -13  -8    3.83    9.72 
  -1  13  -8   10.34    9.42 
   1 -13   8    9.47    9.96 
  -1 -13  -8   21.75    8.49 
   1  13  10   -8.67   10.12 
  -1  13 -10   20.67    9.74 
  -1  13 -10   12.92   10.40 
   1  13  10    3.75    9.52 
   1 -13  10   19.97   12.55 
   1 -13  10   16.38   10.69 
   1  13  10    1.54    7.71 
  -1 -13 -10    4.43    7.46 
   1 -13  10    3.49    8.93 
  -1  13 -10    4.17    8.92 
  -1  13 -12    6.01   10.12 
   1  13  12   29.22    9.08 
   1  13  12   41.53    9.81 
  -1  13 -12   19.66    9.32 
   1 -13  12   17.42   12.17 
   1 -13  12   36.16   10.59 
   1 -13  12   27.55    8.83 
  -1  13 -12   18.93    8.83 
   1  13  14   -4.26    8.41 
  -1  13 -14   14.66    8.45 
  -1  13 -14   20.27    9.03 
   1  13  14    5.69    8.89 
   1 -13  14    3.81   10.99 
   1 -13  14    9.48    7.73 
  -1  13 -14    0.08    7.84 
   1 -13  14   22.46    8.71 
  -1  13 -16  -10.70    7.40 
  -1  13 -16  -12.70    8.04 
   1  13  16   -7.16    7.96 
   1  13  16    9.14    7.35 
   1 -13  16    7.69    7.06 
   1  14 -11    5.56    7.11 
  -1  14  11   -3.35    7.64 
   1  14 -11   -8.11    7.41 
  -1  14  11   13.65    7.26 
  -1 -14  11   10.44   10.00 
  -1 -14  11   -2.56    8.12 
   1  14 -11    8.88    7.07 
  -1 -14  11    6.24    7.36 
  -1  14   9   -5.84    8.00 
   1  14  -9   -2.16    7.89 
   1  14  -9   -8.80    8.04 
  -1  14   9   -2.29    8.01 
  -1 -14   9    1.21   10.02 
   1  14  -9    4.14    7.66 
  -1 -14   9    2.86    8.69 
  -1 -14   9   -6.91    7.76 
  -1  14   7   -6.32    8.42 
   1  14  -7    3.01    8.31 
   1  14  -7  -13.82    8.49 
  -1  14   7    1.95    8.42 
  -1 -14   7   -3.49   10.08 
   1 -14  -7  -10.02    8.23 
  -1 -14   7   13.16    8.98 
   1  14  -7  -12.10    7.35 
  -1  14   7    1.25    6.55 
  -1 -14   7   19.79    8.00 
   1 -14  -7   -0.33    6.16 
  -1  14   5   -4.38    8.74 
   1  14  -5    5.18    8.61 
  -1  14   5  -17.28    8.79 
   1  14  -5  -16.58    8.88 
  -1 -14   5    9.06    9.69 
  -1 -14   5  -26.04    8.49 
   1 -14  -5    9.14    7.07 
   1 -14  -5   -9.61    9.53 
   1  14  -5    8.21    8.25 
  -1 -14   5  -12.88    9.02 
  -1  14   5   -5.36    7.07 
   1  14  -3  -13.71    9.16 
   1  14  -3   15.51    8.76 
  -1  14   3    0.83    9.00 
  -1  14   3   11.72    8.88 
  -1 -14   3   -2.63    8.36 
   1 -14  -3  -16.09    7.65 
   1 -14  -3   -6.43    9.70 
   1  14  -3   12.07    8.54 
  -1  14   3    8.39    7.51 
  -1 -14   3   -6.72   11.01 
  -1  14   1   -2.54    9.22 
   1  14  -1   -5.66    8.79 
   1  14  -1  -14.02    9.70 
  -1  14   1   -2.70    9.19 
  -1 -14   1   11.87    8.39 
   1 -14  -1   12.43    8.04 
  -1  14   1   10.18    7.76 
  -1 -14   1   -1.05   10.64 
   1 -14  -1   -2.84   10.78 
   1  14  -1    7.46    8.01 
  -1  14  -1    6.49    9.21 
  -1  14  -1   10.80    8.77 
   1  14   1   18.16    9.24 
   1  14   1    7.76    8.73 
  -1 -14  -1    3.91    8.49 
   1 -14   1    7.30    8.21 
  -1  14  -1    5.11    8.21 
  -1 -14  -1    9.97   10.75 
   1 -14   1  -21.03   11.12 
   1  14   1   10.86    8.34 
  -1  14  -3   -3.20    8.49 
   1  14   3    7.92    9.08 
   1  14   3    4.03    8.76 
  -1  14  -3    9.80    9.00 
  -1 -14  -3   -3.67    9.16 
   1 -14   3   13.72   10.70 
  -1  14  -3  -14.41    8.28 
   1  14   3    8.00    7.64 
   1 -14   3   17.96    8.49 
  -1 -14  -3    7.76    7.97 
   1  14   5   14.12    9.31 
   1  14   5    7.15    8.31 
  -1  14  -5   12.07    8.85 
  -1  14  -5    9.71    8.61 
   1 -14   5    6.23   10.32 
   1  14   5   -6.10    7.25 
  -1  14  -5    9.48    8.21 
   1 -14   5   13.12   10.72 
  -1 -14  -5    3.56    8.85 
  -1 -14  -5   -0.06    7.44 
   1 -14   5   17.05    8.50 
   1  14   7    0.77    8.68 
   1  14   7    4.47    7.79 
  -1  14  -7    1.37    8.50 
  -1  14  -7    3.01    7.84 
   1 -14   7    3.17   10.07 
  -1 -14  -7   16.75    7.90 
   1  14   7    6.53    6.76 
   1 -14   7    7.32    9.95 
  -1  14  -7   -9.63    7.91 
  -1 -14  -7   -3.31    6.75 
   1 -14   7   -2.34    7.81 
   1  14   9  -11.00    7.38 
  -1  14  -9   11.43    8.08 
   1  14   9  -14.89    8.10 
  -1  14  -9   -0.97    7.30 
   1 -14   9  -11.96   10.22 
  -1  14  -9    0.90    7.38 
   1 -14   9    1.96    9.49 
   1 -14   9   10.59    7.91 
  -1  14 -11  -12.06    7.79 
   1  14  11   -9.23    7.77 
   1 -14  11  -17.89   10.14 
   1 -14  11  -14.75    8.67 
  -1  14 -11   -8.65    6.58 
   1 -14  11   -0.03    7.36 
  -2   0  36    5.44    8.89 
  -2   0  36   25.00    8.37 
  -2   0  34   -0.51   10.65 
  -2   0  34    9.45    9.49 
  -2   0  32    3.56   12.49 
  -2   0  32  -13.88   13.92 
  -2   0  32   -5.55   11.83 
  -2   0  32    0.05   11.08 
  -2   0  30   10.66   13.88 
  -2   0  30   -8.80    9.74 
  -2   0  30   -7.33   12.31 
  -2   0  30  -22.36   14.64 
  -2   0  30    1.06   12.26 
  -2   0  28    1.20   14.42 
  -2   0  28  -15.68   12.64 
  -2   0  28    8.60   12.16 
  -2   0  28   58.93   49.99 
  -2   0  28   38.99   54.05 
  -2   0  28    9.95   13.76 
  -2   0  28    8.40   12.61 
  -2   0  28   14.14   10.71 
  -2   0  28  -14.45   54.69 
  -2   0  26    8.62   12.51 
  -2   0  26   14.04   14.27 
  -2   0  26    0.06   11.25 
  -2   0  26  -32.02   54.44 
  -2   0  26   15.99   50.57 
  -2   0  26    7.12   13.09 
  -2   0  26   -2.38   11.58 
  -2   0  26   13.52    9.88 
  -2   0  26   33.75   52.64 
  -2   0  24  -32.31   39.87 
  -2   0  24   21.39   49.53 
  -2   0  24   16.89   11.13 
  -2   0  24   -4.63   13.39 
  -2   0  24   12.59   11.55 
  -2   0  24   50.32   45.73 
  -2   0  24   60.75   46.70 
  -2   0  24   22.76   11.12 
  -2   0  24   33.63   10.44 
  -2   0  24   18.07    9.61 
  -2   0  24    4.08   42.72 
  -2   0  22   47.49   35.12 
   2   0 -22   39.52   31.75 
  -2   0  22   96.25   46.36 
  -2   0  22   42.03   11.31 
  -2   0  22   21.77   12.50 
  -2   0  22   23.35   10.27 
  -2   0  22    5.53   39.43 
  -2   0  22   87.35   43.85 
  -2   0  22   49.77   11.05 
  -2   0  22   50.57   10.12 
  -2   0  22   86.43   42.54 
  -2   0  20  151.70   44.35 
  -2   0  20   96.20   15.41 
  -2   0  20  104.47   16.53 
  -2   0  20  138.55   15.27 
  -2   0  20  115.01   39.86 
  -2   0  20  150.87   41.08 
  -2   0  20  162.32   14.94 
  -2   0  20  146.46   33.05 
   2   0 -20  153.83   33.31 
  -2   0  20  143.52   39.96 
  -2   0  18   87.30   22.08 
   2   0 -18  111.94   20.41 
  -2   0  18  132.43   40.69 
  -2   0  18   74.12   11.96 
  -2   0  18   73.69   12.99 
  -2   0  18   94.49   11.61 
  -2   0  18   96.71   36.23 
  -2   0  18  156.95   37.52 
  -2   0  18   88.45   11.25 
  -2   0  18   83.78   11.34 
  -2   0  18   99.75   28.93 
   2   0 -18   72.75   29.11 
  -2   0  18   75.98   33.74 
  -2   0  16  555.56   64.49 
   2   0 -16  504.87   53.89 
  -2   0  16  534.24   54.66 
  -2   0  16  548.62   50.02 
  -2   0  16  553.56   49.66 
  -2   0  16  527.51   49.52 
  -2   0  16  522.11   49.35 
  -2   0  16  505.46   61.58 
  -2   0  16  536.41   57.56 
   2   0 -16  486.40   57.90 
  -2   0  16  547.09   61.45 
   2   0 -16  417.34   52.34 
  -2   0  14  -23.24   29.21 
  -2   0  14   -6.16   32.53 
   2   0 -14    5.24   16.12 
  -2   0  14   10.85   17.74 
  -2   0  14   12.31   21.61 
   2   0 -14    0.94   23.45 
  -2   0  14   -0.80   31.26 
   2   0 -14    0.28   13.40 
  -2   0  14  -13.96   27.96 
  -2   0  12  521.56   55.68 
  -2   0  12  629.81   51.03 
  -2   0  12  562.49   58.29 
   2   0 -12  529.88   50.39 
   2   0 -12  483.88   53.26 
  -2   0  12  425.82   48.93 
  -2   0  12  559.59   53.32 
  -2   0  12  551.13   55.61 
  -2   0  12  574.96   57.10 
   2   0 -12  467.88   49.43 
  -2   0  10   68.47   24.04 
  -2   0  10   34.29   13.29 
  -2   0  10   95.51   15.76 
  -2   0  10   69.93   27.38 
   2   0 -10   76.54   14.40 
  -2   0  10   85.27   19.96 
   2   0 -10   59.73   18.87 
  -2   0  10   96.31   25.41 
  -2   0  10   78.01   23.20 
   2   0 -10   57.41   12.75 
  -2   0   8   74.40   23.24 
  -2   0   8  100.72   27.01 
  -2   0   8   41.25   14.21 
  -2   0   8   77.09   14.10 
   2   0  -8   51.93   12.91 
   2   0  -8   55.21   18.65 
  -2   0   8   93.60   18.69 
  -2   0   8   63.69   22.75 
  -2   0   8   61.96   23.43 
  -2   0   8   55.96   24.53 
   2   0  -8   67.51   12.98 
  -2   0   6   27.50   18.94 
  -2   0   6   26.38   13.90 
   2   0  -6   21.34    9.29 
  -2   0   6   32.68   10.22 
  -2   0   6   25.13   21.79 
  -2   0   6   31.15   15.53 
  -2   0   6   16.94   10.83 
  -2   0   6   37.80   18.92 
  -2   0   6   46.05   18.25 
  -2   0   6   31.33   21.03 
  -2   0   4  329.30   29.72 
   2   0  -4  272.64   27.27 
  -2   0   4  316.17   27.35 
  -2   0   4  281.76   27.34 
  -2   0   4  276.95   30.41 
   2   0  -4  269.38   27.34 
  -2   0   4  293.61   28.80 
  -2   0   4  331.53   29.46 
  -2   0   4  263.51   29.09 
  -2   0   4  326.72   29.76 
  -2   0   4  304.73   30.10 
  -2   0   4  297.64   29.56 
  -2   0   4  293.50   28.22 
  -2   0   2 2097.49  194.85 
  -2   0   2 2209.08  194.87 
  -2   0   2 1972.45  194.68 
  -2   0   2 1856.51  194.88 
  -2   0   2 2003.99  194.89 
  -2   0   2 2249.25  194.87 
  -2   0   2 2104.51  194.80 
  -2   0   2 2267.71  194.82 
  -2   0   2 2180.94  194.73 
   2   0   0 2144.06  201.71 
   2   0   0 2134.73  201.71 
  -2   0   0 2251.59  201.68 
  -2   0   0 2313.23  201.75 
  -2   0   0 2087.28  201.80 
   2   0   0 2071.99  201.87 
   2   0   0 2006.38  201.43 
   2   0   0 2172.02  201.60 
  -2   0   0 2533.75  201.90 
  -2   0   0 2273.54  201.49 
   2   0   2   81.91   11.87 
  -2   0  -2   85.08   12.60 
   2   0   2   73.19   13.41 
   2   0   2   86.47   10.87 
  -2   0  -2   90.17   10.47 
   2   0   2   70.58   12.13 
   2   0   2   79.85   11.31 
   2   0   2   80.09   10.91 
  -2   0  -2   98.27   11.28 
   2   0   4 1659.07  140.48 
  -2   0  -4 1510.30  140.13 
   2   0   4 1454.95  140.40 
   2   0   4 1406.84  139.95 
   2   0   4 1558.80  140.16 
  -2   0  -4 1382.10  140.18 
  -2   0  -4 1417.02  139.51 
   2   0   4 1599.57  140.04 
   2   0   4 1569.50  140.15 
   2   0   6 9888.54  820.97 
   2   0   6 9037.28  820.82 
   2   0   6 8138.64  820.66 
  -2   0  -6 9999.00  820.72 
   2   0   6 9267.81  820.62 
   2   0   6 7458.59  819.15 
   2   0   6 9800.15  819.14 
  -2   0  -6 8199.77  820.67 
   2   0   6 9853.07  820.85 
   2   0   6 9472.11  820.76 
  -2   0  -6 8975.26  819.97 
   2   0   8   12.17   22.63 
   2   0   8    3.32   22.50 
   2   0   8   18.87   20.35 
  -2   0  -8   19.95   18.86 
  -2   0  -8    7.25   21.81 
  -2   0  -8   21.96   13.61 
   2   0   8   20.01   17.72 
   2   0   8    0.81   22.07 
   2   0   8   29.56   21.97 
   2   0  10   -4.69   23.73 
  -2   0 -10    5.11   19.43 
   2   0  10    7.49   21.19 
   2   0  10    4.30   24.75 
  -2   0 -10    3.12   22.16 
   2   0  10    4.15   19.81 
  -2   0 -10   -2.69   12.84 
   2   0  10   -2.79   22.87 
   2   0  10  -12.38   22.65 
   2   0  12   82.86   28.44 
   2   0  12  103.95   25.17 
   2   0  12   81.40   29.81 
  -2   0 -12   87.05   22.79 
  -2   0 -12   75.51   26.87 
   2   0  12  112.21   24.48 
  -2   0 -12   78.01   17.61 
   2   0  12   90.43   28.00 
   2   0  12   86.58   26.76 
   2   0  14   79.56   31.15 
   2   0  14   31.50   30.19 
   2   0  14   75.58   32.02 
   2   0  14   74.70   25.40 
  -2   0 -14   51.39   28.87 
  -2   0 -14   57.59   17.48 
  -2   0 -14   68.13   23.87 
   2   0  14   36.87   33.08 
   2   0  14   78.17   26.96 
  -2   0 -16   -2.53   28.96 
  -2   0 -16    2.73   17.11 
   2   0  16   18.81   25.78 
   2   0  16   28.82    8.87 
   2   0  16   14.76    7.48 
   2   0  16   12.47    7.06 
   2   0  16   65.05   34.96 
   2   0  16   50.44   25.95 
  -2   0 -16   18.22   23.60 
   2   0  16   20.28    7.22 
   2   0  16   16.32   33.59 
   2   0  16    4.06   32.24 
   2   0  18   51.63   27.67 
  -2   0 -18   18.69   30.22 
   2   0  18    4.23    9.77 
   2   0  18   21.66   33.64 
   2   0  18   13.25   34.76 
   2   0  18  -31.48   36.63 
  -2   0 -18   -0.77   23.91 
   2   0  18   68.49   27.35 
   2   0  18   -6.39    7.39 
   2   0  18   12.06    8.53 
   2   0  18    3.23    7.28 
   2   0  18   10.76    5.79 
  -2   0 -18   -3.85    5.74 
   2   0  20   56.44   30.15 
   2   0  20   13.51   10.97 
   2   0  20    0.05    9.87 
   2   0  20   14.77   35.64 
   2   0  20   44.34   39.46 
   2   0  20   41.88   38.81 
  -2   0 -20   -1.21   25.56 
   2   0  20   15.49   29.11 
   2   0  20    8.08    8.10 
   2   0  20    6.80    9.23 
   2   0  20   23.02    8.44 
  -2   0 -20    7.80    6.16 
   2   0  20    6.44    6.15 
   2   0  22   40.40   12.84 
   2   0  22   42.33   12.12 
   2   0  22  -14.18   42.91 
   2   0  22   15.21   41.27 
  -2   0 -22   16.26   29.43 
   2   0  22   76.60   32.23 
   2   0  22   95.65   46.23 
   2   0  22   48.51   11.42 
   2   0  22   55.43   10.55 
   2   0  22   62.55   37.61 
   2   0  24   78.23   48.78 
   2   0  24   14.75   12.06 
   2   0  24    6.77   13.51 
   2   0  24   23.39   11.08 
   2   0  24  -34.62   46.41 
   2   0  24   48.02   44.48 
   2   0  24   14.31   10.64 
   2   0  24   49.69   48.29 
   2   0  26   -1.81   12.63 
   2   0  26    9.72   14.38 
   2   0  26   -7.78   50.38 
   2   0  26  -30.89   48.13 
   2   0  26    9.15   12.67 
   2   0  26    2.61   11.00 
   2   0  26   79.18   52.43 
   2   0  28   -6.61   12.99 
   2   0  28   -1.93   14.64 
   2   0  28   16.97   12.99 
   2   0  28    0.35   55.55 
   2   0  28   40.57   51.10 
   2   0  28   -0.28   12.60 
   2   0  28   10.07   11.24 
   2   0  28   44.63   56.23 
   2   0  30   22.25   11.77 
   2   0  30   25.63   11.38 
   2   0  30   17.31    9.90 
   2   0  30   -7.05   12.76 
   2   0  30  -11.91   13.99 
   2   0  30    1.04   12.70 
   2   0  32   -3.44   11.59 
   2   0  32    6.04    9.60 
   2   0  32    1.86    9.41 
   2   0  32    7.90   11.55 
   2   0  32    6.18   12.91 
   2   0  32    4.04   11.12 
   2   0  34   19.29    9.20 
   2   0  34   16.98   10.79 
   2   0  34    1.99    9.56 
   2   0  36   28.70    7.26 
   2   0  36   20.35    8.29 
  -2  -1  37    3.90    7.09 
  -2   1  37    2.87    7.14 
  -2  -1  37    6.68    7.93 
  -2   1  37  -16.05    7.64 
  -2   1  35    1.28    9.88 
  -2  -1  35   16.69    9.92 
  -2  -1  35   -4.19    8.99 
  -2   1  35   16.03    9.39 
  -2   1  33   -0.50   11.10 
  -2   1  33   27.27   11.63 
  -2   1  33   -5.83   13.41 
  -2  -1  33    3.69   10.47 
  -2  -1  33    8.43    9.42 
  -2   1  33   -3.54   10.41 
  -2   1  31   -6.57   12.82 
  -2  -1  31   -9.19   10.45 
  -2  -1  31    9.45   11.01 
  -2   1  31   -3.09   11.89 
  -2   1  31    6.62   12.23 
  -2   1  31   17.54   14.28 
  -2   1  29    5.74   12.61 
  -2  -1  29  -11.31   13.07 
  -2   1  29    7.47   12.10 
  -2  -1  29   -9.65   58.01 
  -2   1  29   41.14   50.38 
  -2  -1  29   10.65   10.57 
   2   1 -29   90.76   62.99 
   2   1 -27   -0.25   52.04 
  -2   1  27  -33.92   57.38 
  -2   1  27  -20.35   15.11 
  -2  -1  27  -22.65   15.02 
  -2   1  27  -13.40   12.16 
  -2  -1  27   -0.01   12.49 
  -2  -1  27    0.28   12.74 
  -2   1  27   13.97   12.12 
  -2  -1  27   19.41   48.79 
  -2   1  27    8.20   53.41 
  -2   1  27   -1.62   49.78 
  -2  -1  27   19.19   50.43 
  -2   1  27    2.32   12.44 
  -2  -1  27   -6.71   12.95 
  -2  -1  27   -4.20   12.30 
  -2   1  27   -1.41    9.12 
  -2   1  27   14.41   11.55 
  -2  -1  27   -0.55   10.68 
  -2   1  27  -21.30   52.00 
  -2  -1  27   42.63   51.90 
  -2  -1  25   28.44   43.04 
   2  -1 -25   11.87   40.54 
  -2   1  25   -3.62   52.75 
  -2  -1  25   10.86   11.84 
  -2   1  25  -18.52   14.23 
  -2   1  25    0.76   11.70 
  -2  -1  25   -6.31   13.87 
  -2  -1  25   -6.01   11.17 
  -2   1  25    9.83   11.36 
  -2  -1  25   24.66   49.17 
  -2  -1  25   27.84   45.60 
  -2   1  25   17.60   48.61 
  -2   1  25   -1.37   10.92 
  -2  -1  25   -4.92   12.47 
  -2   1  25   11.97   11.96 
  -2  -1  25    7.93   10.78 
  -2  -1  25   24.07   10.27 
  -2   1  25   13.87    9.32 
  -2   1  25  -63.05   50.77 
  -2  -1  25  -32.03   49.94 
   2  -1 -23  -20.22   36.06 
  -2  -1  23   35.46   36.99 
  -2   1  23    8.53   49.47 
  -2   1  23  -13.24   11.11 
  -2   1  23   -6.09   12.74 
  -2  -1  23    8.71   12.92 
  -2  -1  23   16.41   11.26 
  -2   1  23   11.66   10.03 
  -2  -1  23    3.04   11.08 
  -2   1  23   54.92   41.44 
  -2  -1  23   -0.19   42.65 
  -2  -1  23  -12.85   43.54 
  -2   1  23   -0.77   10.02 
  -2  -1  23   -4.85   10.76 
  -2   1  23   14.64   10.91 
  -2   1  23   -2.16    8.41 
  -2  -1  23    3.02   10.27 
  -2   1  23   15.24   43.58 
  -2  -1  23   63.26   41.29 
   2  -1 -21   -8.21   31.52 
  -2   1  21   31.98   30.17 
  -2  -1  21   13.24   33.52 
  -2  -1  21   21.11   42.92 
  -2   1  21  -10.81   44.49 
  -2  -1  21   -3.16   11.29 
  -2   1  21   12.10   11.66 
  -2   1  21    4.43   10.11 
  -2  -1  21    9.77    9.53 
  -2  -1  21    2.05   10.29 
  -2   1  21   -0.89   37.03 
  -2  -1  21   41.16   38.76 
  -2  -1  21   -9.75   36.20 
  -2   1  21   40.54   42.18 
  -2   1  21   11.29    9.72 
  -2   1  21   15.38    8.97 
  -2   1  21   -0.70    9.23 
  -2  -1  21   13.81    9.55 
  -2  -1  21   10.29    8.77 
  -2   1  21   17.90   37.02 
  -2  -1  21    9.52   39.45 
   2   1 -19   -4.23   26.76 
  -2  -1  19  -34.74   30.68 
  -2   1  19    3.79   25.32 
   2  -1 -19  -11.62   29.33 
  -2  -1  19   -9.29   38.60 
   2   1 -19    5.51   21.04 
  -2   1  19   23.13   39.44 
  -2  -1  19   -9.96   23.32 
  -2   1  19    3.51    8.78 
  -2  -1  19    3.04    9.98 
  -2  -1  19    8.53    8.81 
  -2   1  19   -3.17   11.00 
  -2  -1  19    4.83    8.66 
  -2  -1  19   39.06   36.26 
  -2  -1  19  -11.99   34.61 
  -2   1  19  -11.27   35.66 
  -2   1  19   16.33   37.36 
  -2  -1  19    1.86    8.49 
  -2   1  19    7.03    8.81 
  -2   1  19    6.66    8.00 
  -2   1  19    5.50    8.62 
  -2  -1  19   -3.12    8.01 
  -2   1  19   18.92   34.87 
  -2  -1  19    2.31   35.91 
   2  -1 -17   -0.05   27.47 
   2   1 -17   16.18   25.21 
  -2  -1  17   21.72   26.69 
  -2   1  17   28.11   21.83 
  -2  -1  17   24.00    8.16 
  -2  -1  17   22.32    9.66 
  -2   1  17   23.01    8.80 
   2  -1 -17    9.01   18.99 
  -2   1  17   17.59   35.35 
  -2  -1  17  -13.40   34.33 
  -2  -1  17   -4.48   31.91 
  -2   1  17   26.89   33.20 
  -2  -1  17   36.92   36.63 
   2   1 -17   -5.79   19.06 
   2  -1 -17    3.95   17.26 
  -2   1  17   10.36   17.95 
  -2  -1  17  -12.59   21.09 
  -2   1  17    8.29    8.25 
  -2  -1  17    8.60    8.13 
  -2   1  17   11.81    7.93 
  -2   1  17   16.04    7.47 
  -2  -1  17   16.22    7.62 
  -2  -1  17    6.81   33.07 
  -2   1  17   15.71   30.25 
  -2   1  15   -2.15   18.22 
   2  -1 -15   16.59   16.15 
  -2  -1  15    0.97   14.89 
  -2  -1  15  -12.30   20.25 
   2   1 -15   -5.61   19.26 
   2  -1 -15   21.64   17.21 
  -2   1  15    3.65   33.38 
  -2   1  15  -17.06   29.94 
  -2  -1  15    4.18    9.47 
  -2  -1  15    4.17    8.07 
  -2   1  15    3.39    6.60 
  -2   1  15   -2.15    7.18 
  -2  -1  15    1.33    7.09 
  -2  -1  15    1.88    7.52 
  -2   1  15    2.69   28.03 
  -2  -1  15    6.88   31.00 
   2  -1 -15   20.33   27.28 
  -2   1  15   12.29   19.50 
  -2  -1  15   -9.65   24.06 
   2   1 -15   -5.70   23.91 
  -2   1  13   40.20   25.54 
  -2  -1  13   18.82   27.27 
   2   1 -13    3.28   16.07 
  -2   1  13  -10.85   16.56 
  -2   1  13   22.74   31.59 
  -2  -1  13   -7.01   30.29 
  -2  -1  13    4.52   18.01 
   2  -1 -13   15.47   15.18 
   2   1 -13  -12.15   20.58 
  -2  -1  13   -6.62   14.97 
  -2   1  13    8.62   16.93 
  -2  -1  13    5.46   22.99 
   2  -1 -13    5.28   23.86 
   2  -1 -13   22.28   16.07 
  -2  -1  13  -20.37   27.66 
  -2  -1  13  -16.33   29.55 
  -2   1  13  -11.15   26.54 
  -2   1  13   -4.89   28.89 
  -2   1  11  179.49   28.41 
  -2  -1  11  131.80   28.55 
  -2   1  11  194.61   22.01 
  -2   1  11  191.88   32.08 
   2  -1 -11  198.21   21.31 
  -2  -1  11  184.49   23.46 
   2   1 -11  175.45   22.74 
  -2  -1  11  152.54   32.66 
  -2  -1  11  135.65   25.38 
   2   1 -11  119.92   23.16 
  -2  -1  11  171.49   22.16 
   2  -1 -11  156.60   27.28 
   2  -1 -11  187.66   17.85 
  -2   1  11  201.83   22.74 
  -2   1  11  144.00   30.94 
  -2  -1  11  184.93   30.42 
  -2   1  11  200.67   28.78 
  -2  -1  11  164.41   28.87 
   2   1 -11  133.12   15.99 
  -2   1  11  179.95   30.68 
   2  -1 -11  155.56   22.02 
  -2  -1   9  401.43   41.94 
  -2   1   9  408.60   41.47 
  -2  -1   9  440.53   38.33 
   2   1  -9  353.70   37.80 
  -2  -1   9  347.09   43.44 
  -2   1   9  373.81   37.05 
   2  -1  -9  401.45   36.75 
  -2   1   9  317.26   44.30 
  -2   1   9  397.49   37.87 
   2   1  -9  297.73   37.16 
  -2  -1   9  386.59   41.29 
  -2  -1   9  377.78   38.30 
   2  -1  -9  353.44   35.83 
   2  -1  -9  352.45   40.63 
  -2   1   9  345.09   42.51 
  -2   1   9  372.54   41.76 
  -2   1   9  377.36   43.36 
   2   1  -9  354.06   34.46 
  -2  -1   9  390.70   42.39 
   2  -1  -9  331.50   37.80 
  -2  -1   9  415.28   41.85 
  -2  -1   7  172.90   26.67 
  -2   1   7  181.81   25.25 
  -2   1   7  203.80   30.50 
   2   1  -7  148.38   20.35 
   2  -1  -7  157.97   19.06 
  -2   1   7  130.62   19.36 
  -2  -1   7  186.17   21.72 
  -2  -1   7  168.38   29.62 
  -2   1   7  153.76   19.77 
  -2   1   7  165.93   25.55 
  -2  -1   7  178.55   24.80 
  -2  -1   7  171.72   23.76 
   2   1  -7  130.62   19.81 
  -2   1   7  155.08   27.73 
  -2  -1   7  121.70   27.30 
  -2   1   7  174.54   25.82 
   2  -1  -7  160.16   22.55 
  -2  -1   7  148.53   26.11 
  -2   1   7  171.76   27.31 
   2   1  -7  159.15   16.18 
  -2  -1   5    7.76   17.64 
  -2   1   5    2.68   13.92 
  -2   1   5   15.25   19.49 
  -2   1   5   15.93    8.65 
   2   1  -5    2.35   10.74 
   2  -1  -5   15.15    8.41 
  -2  -1   5   20.68   19.95 
  -2  -1   5   12.30   12.39 
  -2   1   5   12.18    9.80 
  -2  -1   5   23.60   17.59 
  -2   1   5   24.12   14.10 
  -2  -1   5    5.98    5.94 
  -2   1   5    3.69   15.01 
   2   1  -5   13.14    8.90 
   2   1  -5   14.23    6.71 
  -2  -1   5   16.08   15.70 
  -2  -1   5   -3.64   16.70 
  -2   1   5    2.42   16.78 
  -2   1   5   17.21   17.26 
  -2   1   5   24.86   14.60 
  -2  -1   5   31.29   18.75 
  -2   1   3  691.06   62.39 
  -2  -1   3  632.37   63.30 
   2  -1  -3  634.31   61.93 
   2   1  -3  642.66   62.66 
  -2   1   3  697.42   62.07 
  -2   1   3  690.11   63.53 
   2   1  -3  681.41   63.59 
  -2  -1   3  636.10   62.49 
  -2  -1   3  700.64   63.69 
  -2  -1   3  625.66   63.13 
  -2   1   3  679.21   63.13 
  -2   1   3  691.82   63.25 
  -2   1   3  624.79   62.94 
  -2   1   3  705.81   62.57 
  -2   1   3  691.16   63.12 
  -2  -1   3  704.73   62.19 
  -2  -1   3  544.70   63.01 
   2   1  -1  198.35   21.55 
  -2   1   1  234.88   20.62 
   2   1  -1  227.98   21.39 
  -2  -1   1  231.84   21.18 
   2  -1  -1  195.28   20.78 
   2   1  -1  199.44   21.91 
  -2   1   1  211.16   21.07 
  -2  -1   1  208.99   19.93 
  -2   1   1  189.21   21.30 
  -2  -1   1  169.88   22.31 
  -2  -1   1  208.32   21.21 
   2  -1  -1  231.67   22.39 
   2  -1  -1  184.65   20.85 
   2   1  -1  187.77   19.90 
  -2  -1   1  229.72   21.31 
   2  -1  -1  191.55   20.09 
   2   1  -1  209.54   19.79 
  -2   1   1  228.09   21.81 
  -2   1   1  216.00   21.77 
   2   1  -1  182.42   21.57 
  -2   1   1  228.40   20.33 
   2   1  -1  214.04   22.16 
   2   1   1   50.08   11.74 
   2  -1   1   60.11    7.42 
  -2   1  -1   49.75    7.41 
  -2   1  -1   51.24    8.40 
  -2  -1  -1   67.28   10.83 
   2  -1   1   55.19   11.63 
   2   1   1   52.90   11.05 
   2   1   1   46.31   11.17 
  -2   1  -1   50.75   11.22 
   2  -1   1   50.66   10.91 
   2  -1   1   45.61   11.40 
  -2  -1  -1   48.57   11.11 
  -2  -1  -1   46.78   10.31 
  -2   1  -1   62.78    9.55 
  -2   1  -1   61.63   10.23 
  -2   1  -1   54.40    6.59 
  -2   1  -1   51.35    6.98 
  -2   1  -1   55.51   11.96 
   2   1   1   57.78   11.33 
   2   1   1   54.53    7.96
[truncated: 3,782,607 more chars]
